# Supplementary material for: RNA Sequencing Demonstrates That Circular RNA Regulates Avian Influenza Virus Replication in Human Cells
Source: Int J Mol Sci. 2022 Aug 31;23(17):9901. doi: 10.3390/ijms23179901 (PMC9456167; doi:10.3390/ijms23179901)
Supplement: Supplementary file 1 [file ijms-23-09901-s001.zip]

Archive with 1 entries (1 files):
- ijms-1887551-supplementary.xls
