# Supplementary material for: RNA Sequencing Demonstrates That Circular RNA Regulates Avian Influenza Virus Replication in Human Cells
Source: Int J Mol Sci. 2022 Aug 31;23(17):9901. doi: 10.3390/ijms23179901 (PMC9456167; doi:10.3390/ijms23179901)
Supplement: Supplementary file 1 [file ijms-23-09901-s001.zip › ijms-1887551-supplementary.xls]

## Sheet: Primers
Tabld S1: PCR primers and shRNA sequences were used in this study
RT_PCR_primers	Sequences (5' to 3')
vRNA-1	AGCGAAAGCAGG
vRNA-2	AGCAAAAGCAGG
CircRNA_qPCR_Primers
hsa_circ_0005870_F	CTCCTACTTGGGAAAGCCCAG
hsa_circ_0005870_R	TGTACCACCACTCCTTGTGGA
hsa_circ_0006104_F	GGCTAAGCGCCTACTACTGC
hsa_circ_0006104_R	GTGGCTGACTCCTTCACTGT
hsa_circ_0003428_F	TCGTCAGTGCCCTATTCCTT
hsa_circ_0003428_R	TATACATGGCTTCCCGCATCT
novel_circ_0009609_F	TGGCAAGACGGTGTAGTGTG
novel_circ_0009609_R	GAGAATGGACACGAGGCACT
hsa_circ_0060300_F	TTCTACATCACCTCCCGCAC
hsa_circ_0060300_R	TAGTTGCTGGGGATGTAGCC
hsa_circ_0009365_F	AAAATCTCTCAGGGGCTTGGG
hsa_circ_0009365_R	CACGGTACAGCTTCCTCCATC
IAV_viral_qPCR_primers
H7N9_M1_F	GATTGCCGACGCACAACATC
H7N9_M1_R	CCAGCCATCTGCTCCATAGC
H7N9_NP_F	CGAGGAATCAACGACCGGAA
H7N9_NP_R	AGCGGGCAAGCAGGATTTAT
H9N2_M1_F	GAGATCGCGCAGAGACTTGA
H9N2_M1_R	GTGAGCGTGAACACAAACCC
H9N2_NP_F	GCCAAATGAGAATCCGGCAC
H9N2_NP_R	AGGCTGAACGCTGATCTGTC
H1N1-M1-F	TCTGATCCCTCGTCATTGCAGCAA
H1N1-M1-R	AATGACCATCGTCAACATCCACAGC
H1N1-NP-F	TCAAACGTGGGATCAATG
H1N1-NP-R	GTGCAGACCGTGCTAAAA
Homologous recombination amplification primers
hsa_circ_0005870_OE_F	GTTGACATTAATATTTCTTCTTTCGAATTCAGTTATGCCCAGCCAAGTCTT
hsa_circ_0005870_OE_R	AGTATGGAGTTGTTAGCTAGGATCCAGTTGTTCTTACCTTCATGGGGTTTTCATCAT
hsa_circ_0006104_OE_F	GTTGACATTAATATTTCTTCTTTCGAATTCACGACAGTGAAGGAGTCAGC
hsa_circ_0006104_OE_R	AGTATGGAGTTGTTAGCTAGGATCCAGTTGTTCTTACTTTGGCAGCTTGAGAGAACT
hsa_circ_0009365_OE_F	GTTGACATTAATATTTCTTCTTTCGAATTCAATCTATCTACCGCCGGGGA
hsa_circ_0009365_OE_R	AGTATGGAGTTGTTAGCTAGGATCCAGTTGTTCTTACCTCGTCATCATGCACCAGCT

## Sheet: shRNA sequences
PCR primers and shRNA sequences were used in this study
shRNA	Sequences (5' to 3')
hsa_circ_0005870_1#	TGGGCATAACTCTTCATGGGG
hsa_circ_0005870_2#	GGGCATAACTCTTCATGGGGT
hsa_circ_0006104_1#	TTCACTGTCGTTTTGGCAGCT
hsa_circ_0006104_2#	TCACTGTCGTTTTGGCAGCTT
hsa_circ_0003428_1#	TTCCAGTAATTCTGTCCCTAA
hsa_circ_0003428_2#	TCCAGTAATTCTGTCCCTAAT
novel_circ_0009609_1#	AGGCTGAGCTCAGCTCGATGC
novel_circ_0009609_2#	GGCTGAGCTCAGCTCGATGCC
hsa_circ_0060300_1#	AGTCTCCCTCTTGGAGTAGTA
hsa_circ_0060300_2#	GTCTCCCTCTTGGAGTAGTAG
hsa_circ_0009365_1#	GTAGATAGATTCTCGTCATCA
hsa_circ_0009365_2#	TAGATAGATTCTCGTCATCAT

## Sheet: H7N9 16h
Tabld S2: The up−regulated circRNAs and predicted target miRNA of H7N9 and H9N2 virus post infection 16 h
ID	H7N9_16h	PBS_0h	log2.Fold_change.	p.value	q.value	miRNA	H7N9_16h	PBS_0h	log2.Fold_change.	p.value	q.value
hsa_circ_0006598	3336.64	0	12.704	0	0	hsa-miR-199b-5p	9.05637	1.45178	2.6411	0.0044602	0.0229
hsa_circ_0005692	2287.98	0	12.16	5.8738e-238	7.3945e-237	hsa-miR-146b-3p	48.5609	0	6.0639	9.5373e-15	1.1225e-13
hsa_circ_0040809	1811.32	0	11.823	1.2247e-199	1.1563e-198	hsa-miR-4521	144.902	308.504	-1.0902	5.6975e-07	4.953e-06
novel_circ_0017600	1620.65	0	11.662	1.5824e-183	1.2922e-182	hsa-miR-874-3p	26.2322	6.53303	2.0055	1.9473e-05	0.00014463
hsa_circ_0007784	1310.82	0	11.356	3.7466e-156	1.9859e-155	hsa-miR-1257	29.6674	2.46803	3.5874	9.9598e-09	9.2918e-08
novel_circ_0011082	1215.49	0	11.247	2.2127e-147	1.0612e-146	hsa-miR-1257	29.6674	2.46803	3.5874	9.9598e-09	9.2918e-08
hsa_circ_0008479	1191.66	0	11.219	3.6877e-145	1.6148e-144	hsa-miR-205-5p	10.1494	2.17768	2.2205	0.0052884	0.026616
novel_circ_0006943	1167.82	0	11.19	6.3204e-143	2.6896e-142	hsa-miR-196b-5p	17.8005	7.4041	1.2655	0.0056941	0.028103
hsa_circ_0007643	1096.32	0	11.098	3.7897e-136	1.487e-135	hsa-miR-199b-5p	9.05637	1.45178	2.6411	0.0044602	0.0229
hsa_circ_0007659	1024.82	0	11.001	3.0004e-129	1.0186e-128	hsa-miR-205-5p	10.1494	2.17768	2.2205	0.0052884	0.026616
hsa_circ_0027093	977.158	0	10.932	1.4064e-124	4.5205e-124	hsa-miR-141-5p	15.7706	0	4.4413	1.2013e-05	9.2826e-05
novel_circ_0012092	881.825	0	10.784	4.7606e-115	1.3318e-114	hsa-miR-141-5p	15.7706	0	4.4413	1.2013e-05	9.2826e-05
novel_circ_0001358	881.825	0	10.784	4.7606e-115	1.3318e-114	hsa-miR-199b-5p	9.05637	1.45178	2.6411	0.0044602	0.0229
hsa_circ_0007708	881.825	0	10.784	4.7606e-115	1.3318e-114	hsa-miR-199b-5p	9.05637	1.45178	2.6411	0.0044602	0.0229
hsa_circ_0006446	857.992	0	10.745	1.2646e-112	3.1576e-112	hsa-miR-4521	144.902	308.504	-1.0902	5.6975e-07	4.953e-06
hsa_circ_0050461	857.992	0	10.745	1.2646e-112	3.1576e-112	hsa-miR-1303	37.7869	105.109	-1.4759	2.255e-05	0.00016587
hsa_circ_0009244	810.326	0	10.662	1.0106e-107	2.3487e-107	hsa-miR-141-5p	15.7706	0	4.4413	1.2013e-05	9.2826e-05
hsa_circ_0004512	738.827	0	10.529	3.1847e-100	6.1681e-100	hsa-miR-4521	144.902	308.504	-1.0902	5.6975e-07	4.953e-06
novel_circ_0011340	738.827	0	10.529	3.1847e-100	6.1681e-100	hsa-miR-451a	1521.16	197.733	2.9435	0	0
novel_circ_0006259	738.827	0	10.529	3.1847e-100	6.1681e-100	hsa-miR-21-3p	96.1849	327.232	-1.7664	1.9431e-19	2.7527e-18
novel_circ_0007428	714.994	0	10.482	1.1064e-97	2.0764e-97	hsa-miR-146a-5p	168.011	41.3759	2.0217	1.9646e-27	3.4951e-26
hsa_circ_0000271	691.16	0	10.433	4.0436e-95	7.1866e-95	hsa-miR-122-5p	94.4673	43.2632	1.1267	2.2571e-09	2.2137e-08
hsa_circ_0000008	691.16	0	10.433	4.0436e-95	7.1866e-95	hsa-miR-141-5p	15.7706	0	4.4413	1.2013e-05	9.2826e-05
novel_circ_0010442	691.16	0	10.433	4.0436e-95	7.1866e-95	hsa-miR-1257	29.6674	2.46803	3.5874	9.9598e-09	9.2918e-08
novel_circ_0007039	667.327	0	10.382	1.5576e-92	2.6588e-92	hsa-miR-146a-5p	168.011	41.3759	2.0217	1.9646e-27	3.4951e-26
novel_circ_0000548	667.327	0	10.382	1.5576e-92	2.6588e-92	hsa-miR-204-5p	6.08963	0	3.6064	0.0093097	0.044235
hsa_circ_0005507	643.494	0	10.33	6.3378e-90	1.0026e-89	hsa-miR-130b-3p	49.6539	9.87214	2.3305	2.8439e-10	3.0217e-09
hsa_circ_0007795	643.494	0	10.33	6.3378e-90	1.0026e-89	hsa-miR-205-5p	10.1494	2.17768	2.2205	0.0052884	0.026616
novel_circ_0000843	643.494	0	10.33	6.3378e-90	1.0026e-89	hsa-miR-205-5p	10.1494	2.17768	2.2205	0.0052884	0.026616
hsa_circ_0051879	619.661	0	10.275	2.7303e-87	3.8368e-87	hsa-miR-33b-3p	1.24915	11.9046	-3.2525	0.0056731	0.028103
novel_circ_0005110	619.661	0	10.275	2.7303e-87	3.8368e-87	hsa-miR-143-3p	76.823	10.4528	2.8776	1.0383e-17	1.3935e-16
novel_circ_0005035	619.661	0	10.275	2.7303e-87	3.8368e-87	hsa-miR-141-5p	15.7706	0	4.4413	1.2013e-05	9.2826e-05
novel_circ_0009643	619.661	0	10.275	2.7303e-87	3.8368e-87	hsa-miR-146b-3p	48.5609	0	6.0639	9.5373e-15	1.1225e-13
novel_circ_0016519	619.661	0	10.275	2.7303e-87	3.8368e-87	hsa-miR-146a-5p	168.011	41.3759	2.0217	1.9646e-27	3.4951e-26
hsa_circ_0002951	595.828	0	10.219	1.2484e-84	1.6764e-84	hsa-miR-130b-3p	49.6539	9.87214	2.3305	2.8439e-10	3.0217e-09
novel_circ_0004978	548.162	0	10.098	3.1554e-79	3.681e-79	hsa-miR-205-5p	10.1494	2.17768	2.2205	0.0052884	0.026616
hsa_circ_0005729	548.162	0	10.098	3.1554e-79	3.681e-79	hsa-miR-21-3p	96.1849	327.232	-1.7664	1.9431e-19	2.7527e-18
novel_circ_0008279	548.162	0	10.098	3.1554e-79	3.681e-79	hsa-miR-139-5p	337.428	115.852	1.5423	6.7555e-41	1.782e-39
hsa_circ_0075151	524.329	0	10.034	1.7551e-76	1.8672e-76	hsa-miR-130b-3p	49.6539	9.87214	2.3305	2.8439e-10	3.0217e-09
novel_circ_0008727	524.329	0	10.034	1.7551e-76	1.8672e-76	hsa-miR-143-3p	76.823	10.4528	2.8776	1.0383e-17	1.3935e-16
novel_circ_0007600	500.496	0	9.9672	1.049e-73	1.0324e-73	hsa-miR-122-5p	94.4673	43.2632	1.1267	2.2571e-09	2.2137e-08
hsa_circ_0022587	500.496	0	9.9672	1.049e-73	1.0324e-73	hsa-miR-143-3p	76.823	10.4528	2.8776	1.0383e-17	1.3935e-16
novel_circ_0003236	500.496	0	9.9672	1.049e-73	1.0324e-73	hsa-miR-874-3p	26.2322	6.53303	2.0055	1.9473e-05	0.00014463
novel_circ_0002634	500.496	0	9.9672	1.049e-73	1.0324e-73	hsa-miR-1-3p	17.9566	6.24267	1.5243	0.002142	0.01154
novel_circ_0001791	476.662	0	9.8968	6.7633e-71	6.23e-71	hsa-miR-122-5p	94.4673	43.2632	1.1267	2.2571e-09	2.2137e-08
novel_circ_0007972	476.662	0	9.8968	6.7633e-71	6.23e-71	hsa-miR-122-5p	94.4673	43.2632	1.1267	2.2571e-09	2.2137e-08
novel_circ_0004479	476.662	0	9.8968	6.7633e-71	6.23e-71	hsa-miR-122-5p	94.4673	43.2632	1.1267	2.2571e-09	2.2137e-08
novel_circ_0008670	476.662	0	9.8968	6.7633e-71	6.23e-71	hsa-miR-874-3p	26.2322	6.53303	2.0055	1.9473e-05	0.00014463
hsa_circ_0006424	452.829	0	9.8228	4.7238e-68	4.0778e-68	hsa-miR-130b-3p	49.6539	9.87214	2.3305	2.8439e-10	3.0217e-09
novel_circ_0003226	452.829	0	9.8228	4.7238e-68	4.0778e-68	hsa-miR-143-3p	76.823	10.4528	2.8776	1.0383e-17	1.3935e-16
novel_circ_0011429	452.829	0	9.8228	4.7238e-68	4.0778e-68	hsa-miR-190b-5p	28.7306	0	5.0437	2.1503e-09	2.1644e-08
novel_circ_0016939	452.829	0	9.8228	4.7238e-68	4.0778e-68	hsa-miR-146b-3p	48.5609	0	6.0639	9.5373e-15	1.1225e-13
novel_circ_0016238	452.829	0	9.8228	4.7238e-68	4.0778e-68	hsa-miR-146b-3p	48.5609	0	6.0639	9.5373e-15	1.1225e-13
hsa_circ_0048398	452.829	0	9.8228	4.7238e-68	4.0778e-68	hsa-miR-146a-5p	168.011	41.3759	2.0217	1.9646e-27	3.4951e-26
hsa_circ_0040084	452.829	0	9.8228	4.7238e-68	4.0778e-68	hsa-miR-205-5p	10.1494	2.17768	2.2205	0.0052884	0.026616
novel_circ_0007553	452.829	0	9.8228	4.7238e-68	4.0778e-68	hsa-miR-132-5p	237.808	88.5589	1.4251	4.3944e-27	7.4705e-26
novel_circ_0015773	452.829	0	9.8228	4.7238e-68	4.0778e-68	hsa-miR-200a-5p	24.9831	3.62946	2.7831	1.407e-06	1.17e-05
hsa_circ_0001660	428.996	0	9.7448	3.591e-65	2.7192e-65	hsa-miR-143-3p	76.823	10.4528	2.8776	1.0383e-17	1.3935e-16
novel_circ_0004708	428.996	0	9.7448	3.591e-65	2.7192e-65	hsa-miR-141-5p	15.7706	0	4.4413	1.2013e-05	9.2826e-05
hsa_circ_0001582	428.996	0	9.7448	3.591e-65	2.7192e-65	hsa-miR-141-5p	15.7706	0	4.4413	1.2013e-05	9.2826e-05
novel_circ_0007901	428.996	0	9.7448	3.591e-65	2.7192e-65	hsa-miR-141-5p	15.7706	0	4.4413	1.2013e-05	9.2826e-05
novel_circ_0001294	428.996	0	9.7448	3.591e-65	2.7192e-65	hsa-miR-874-3p	26.2322	6.53303	2.0055	1.9473e-05	0.00014463
novel_circ_0001622	428.996	0	9.7448	3.591e-65	2.7192e-65	hsa-miR-1257	29.6674	2.46803	3.5874	9.9598e-09	9.2918e-08
hsa_circ_0007632	428.996	0	9.7448	3.591e-65	2.7192e-65	hsa-miR-486-5p	408.317	168.697	1.2753	2.3371e-40	5.7674e-39
novel_circ_0011144	428.996	0	9.7448	3.591e-65	2.7192e-65	hsa-miR-205-5p	10.1494	2.17768	2.2205	0.0052884	0.026616
novel_circ_0007226	428.996	0	9.7448	3.591e-65	2.7192e-65	hsa-miR-205-5p	10.1494	2.17768	2.2205	0.0052884	0.026616
novel_circ_0007815	428.996	0	9.7448	3.591e-65	2.7192e-65	hsa-miR-199b-5p	9.05637	1.45178	2.6411	0.0044602	0.0229
hsa_circ_0041149	428.996	0	9.7448	3.591e-65	2.7192e-65	hsa-miR-200a-5p	24.9831	3.62946	2.7831	1.407e-06	1.17e-05
novel_circ_0010943	428.996	0	9.7448	3.591e-65	2.7192e-65	hsa-miR-449a	8.27565	0	3.511	0.0026253	0.014045
hsa_circ_0005878	405.163	0	9.6624	2.9867e-62	2.0509e-62	hsa-miR-141-5p	15.7706	0	4.4413	1.2013e-05	9.2826e-05
hsa_circ_0001770	405.163	0	9.6624	2.9867e-62	2.0509e-62	hsa-miR-141-5p	15.7706	0	4.4413	1.2013e-05	9.2826e-05
hsa_circ_0049271	405.163	0	9.6624	2.9867e-62	2.0509e-62	hsa-miR-874-3p	26.2322	6.53303	2.0055	1.9473e-05	0.00014463
hsa_circ_0004267	405.163	0	9.6624	2.9867e-62	2.0509e-62	hsa-miR-1257	29.6674	2.46803	3.5874	9.9598e-09	9.2918e-08
hsa_circ_0087564	405.163	0	9.6624	2.9867e-62	2.0509e-62	hsa-miR-486-5p	408.317	168.697	1.2753	2.3371e-40	5.7674e-39
novel_circ_0003821	405.163	0	9.6624	2.9867e-62	2.0509e-62	hsa-miR-196b-5p	17.8005	7.4041	1.2655	0.0056941	0.028103
hsa_circ_0002212	405.163	0	9.6624	2.9867e-62	2.0509e-62	hsa-miR-374a-3p	23.1094	71.7182	-1.6339	9.5263e-05	0.00065068
novel_circ_0014660	405.163	0	9.6624	2.9867e-62	2.0509e-62	hsa-miR-1-3p	17.9566	6.24267	1.5243	0.002142	0.01154
novel_circ_0006130	381.33	0	9.5749	2.7339e-59	1.6653e-59	hsa-miR-130b-3p	49.6539	9.87214	2.3305	2.8439e-10	3.0217e-09
novel_circ_0005830	381.33	0	9.5749	2.7339e-59	1.6653e-59	hsa-miR-130b-3p	49.6539	9.87214	2.3305	2.8439e-10	3.0217e-09
hsa_circ_0043184	381.33	0	9.5749	2.7339e-59	1.6653e-59	hsa-miR-130b-3p	49.6539	9.87214	2.3305	2.8439e-10	3.0217e-09
novel_circ_0003066	381.33	0	9.5749	2.7339e-59	1.6653e-59	hsa-miR-33b-3p	1.24915	11.9046	-3.2525	0.0056731	0.028103
novel_circ_0009819	381.33	0	9.5749	2.7339e-59	1.6653e-59	hsa-miR-122-5p	94.4673	43.2632	1.1267	2.2571e-09	2.2137e-08
hsa_circ_0025540	381.33	0	9.5749	2.7339e-59	1.6653e-59	hsa-miR-141-5p	15.7706	0	4.4413	1.2013e-05	9.2826e-05
hsa_circ_0009213	381.33	0	9.5749	2.7339e-59	1.6653e-59	hsa-miR-141-5p	15.7706	0	4.4413	1.2013e-05	9.2826e-05
hsa_circ_0081534	381.33	0	9.5749	2.7339e-59	1.6653e-59	hsa-miR-4521	144.902	308.504	-1.0902	5.6975e-07	4.953e-06
hsa_circ_0002564	381.33	0	9.5749	2.7339e-59	1.6653e-59	hsa-miR-4521	144.902	308.504	-1.0902	5.6975e-07	4.953e-06
novel_circ_0009743	381.33	0	9.5749	2.7339e-59	1.6653e-59	hsa-miR-146b-3p	48.5609	0	6.0639	9.5373e-15	1.1225e-13
hsa_circ_0004311	381.33	0	9.5749	2.7339e-59	1.6653e-59	hsa-miR-205-5p	10.1494	2.17768	2.2205	0.0052884	0.026616
novel_circ_0015017	381.33	0	9.5749	2.7339e-59	1.6653e-59	hsa-miR-205-5p	10.1494	2.17768	2.2205	0.0052884	0.026616
hsa_circ_0029617	381.33	0	9.5749	2.7339e-59	1.6653e-59	hsa-miR-200a-5p	24.9831	3.62946	2.7831	1.407e-06	1.17e-05
novel_circ_0007597	357.497	0	9.4818	2.7722e-56	1.5229e-56	hsa-miR-33b-3p	1.24915	11.9046	-3.2525	0.0056731	0.028103
novel_circ_0001151	357.497	0	9.4818	2.7722e-56	1.5229e-56	hsa-miR-143-3p	76.823	10.4528	2.8776	1.0383e-17	1.3935e-16
novel_circ_0011467	357.497	0	9.4818	2.7722e-56	1.5229e-56	hsa-miR-143-3p	76.823	10.4528	2.8776	1.0383e-17	1.3935e-16
novel_circ_0017531	357.497	0	9.4818	2.7722e-56	1.5229e-56	hsa-miR-1268a	28.7306	11.0336	1.3807	0.00023092	0.001448
novel_circ_0001999	357.497	0	9.4818	2.7722e-56	1.5229e-56	hsa-miR-141-5p	15.7706	0	4.4413	1.2013e-05	9.2826e-05
novel_circ_0007098	357.497	0	9.4818	2.7722e-56	1.5229e-56	hsa-miR-4521	144.902	308.504	-1.0902	5.6975e-07	4.953e-06
novel_circ_0011081	357.497	0	9.4818	2.7722e-56	1.5229e-56	hsa-miR-1257	29.6674	2.46803	3.5874	9.9598e-09	9.2918e-08
hsa_circ_0088531	357.497	0	9.4818	2.7722e-56	1.5229e-56	hsa-miR-1257	29.6674	2.46803	3.5874	9.9598e-09	9.2918e-08
hsa_circ_0048987	357.497	0	9.4818	2.7722e-56	1.5229e-56	hsa-miR-205-5p	10.1494	2.17768	2.2205	0.0052884	0.026616
novel_circ_0009537	357.497	0	9.4818	2.7722e-56	1.5229e-56	hsa-miR-205-5p	10.1494	2.17768	2.2205	0.0052884	0.026616
hsa_circ_0004874	357.497	0	9.4818	2.7722e-56	1.5229e-56	hsa-miR-21-3p	96.1849	327.232	-1.7664	1.9431e-19	2.7527e-18
hsa_circ_0085268	357.497	0	9.4818	2.7722e-56	1.5229e-56	hsa-miR-215-5p	309.634	2.90357	6.7366	2.532e-82	1.2106e-80
novel_circ_0004802	357.497	0	9.4818	2.7722e-56	1.5229e-56	hsa-miR-199a-3p	17.8005	4.065	2.1306	0.00029199	0.0018014
novel_circ_0007025	357.497	0	9.4818	2.7722e-56	1.5229e-56	hsa-miR-132-5p	237.808	88.5589	1.4251	4.3944e-27	7.4705e-26
novel_circ_0013732	333.664	0	9.3823	3.1374e-53	1.4905e-53	hsa-miR-130b-3p	49.6539	9.87214	2.3305	2.8439e-10	3.0217e-09
hsa_circ_0004780	333.664	0	9.3823	3.1374e-53	1.4905e-53	hsa-miR-141-5p	15.7706	0	4.4413	1.2013e-05	9.2826e-05
novel_circ_0016564	333.664	0	9.3823	3.1374e-53	1.4905e-53	hsa-miR-32-3p	26.2322	78.6867	-1.5848	7.5085e-05	0.00052219
hsa_circ_0000633	333.664	0	9.3823	3.1374e-53	1.4905e-53	hsa-miR-874-3p	26.2322	6.53303	2.0055	1.9473e-05	0.00014463
novel_circ_0003412	333.664	0	9.3823	3.1374e-53	1.4905e-53	hsa-miR-874-3p	26.2322	6.53303	2.0055	1.9473e-05	0.00014463
novel_circ_0002527	333.664	0	9.3823	3.1374e-53	1.4905e-53	hsa-miR-1257	29.6674	2.46803	3.5874	9.9598e-09	9.2918e-08
novel_circ_0004658	333.664	0	9.3823	3.1374e-53	1.4905e-53	hsa-miR-146a-5p	168.011	41.3759	2.0217	1.9646e-27	3.4951e-26
hsa_circ_0006692	333.664	0	9.3823	3.1374e-53	1.4905e-53	hsa-miR-205-5p	10.1494	2.17768	2.2205	0.0052884	0.026616
hsa_circ_0001621	333.664	0	9.3823	3.1374e-53	1.4905e-53	hsa-miR-205-5p	10.1494	2.17768	2.2205	0.0052884	0.026616
hsa_circ_0043815	333.664	0	9.3823	3.1374e-53	1.4905e-53	hsa-miR-21-3p	96.1849	327.232	-1.7664	1.9431e-19	2.7527e-18
hsa_circ_0008531	333.664	0	9.3823	3.1374e-53	1.4905e-53	hsa-miR-139-5p	337.428	115.852	1.5423	6.7555e-41	1.782e-39
hsa_circ_0007146	333.664	0	9.3823	3.1374e-53	1.4905e-53	hsa-miR-132-5p	237.808	88.5589	1.4251	4.3944e-27	7.4705e-26
novel_circ_0006494	333.664	0	9.3823	3.1374e-53	1.4905e-53	hsa-miR-204-5p	6.08963	0	3.6064	0.0093097	0.044235
novel_circ_0008469	333.664	0	9.3823	3.1374e-53	1.4905e-53	hsa-miR-449a	8.27565	0	3.511	0.0026253	0.014045
hsa_circ_0004609	333.664	0	9.3823	3.1374e-53	1.4905e-53	hsa-miR-203a-3p	77.7599	29.6164	1.3926	1.1531e-09	1.1761e-08
novel_circ_0010973	309.831	0	9.2753	3.9971e-50	1.6797e-50	hsa-miR-143-3p	76.823	10.4528	2.8776	1.0383e-17	1.3935e-16
novel_circ_0015303	309.831	0	9.2753	3.9971e-50	1.6797e-50	hsa-miR-143-3p	76.823	10.4528	2.8776	1.0383e-17	1.3935e-16
hsa_circ_0002558	309.831	0	9.2753	3.9971e-50	1.6797e-50	hsa-miR-143-3p	76.823	10.4528	2.8776	1.0383e-17	1.3935e-16
novel_circ_0001300	309.831	0	9.2753	3.9971e-50	1.6797e-50	hsa-miR-143-3p	76.823	10.4528	2.8776	1.0383e-17	1.3935e-16
hsa_circ_0069285	309.831	0	9.2753	3.9971e-50	1.6797e-50	hsa-miR-143-3p	76.823	10.4528	2.8776	1.0383e-17	1.3935e-16
hsa_circ_0003978	309.831	0	9.2753	3.9971e-50	1.6797e-50	hsa-miR-1268a	28.7306	11.0336	1.3807	0.00023092	0.001448
hsa_circ_0061808	309.831	0	9.2753	3.9971e-50	1.6797e-50	hsa-miR-141-5p	15.7706	0	4.4413	1.2013e-05	9.2826e-05
novel_circ_0015320	309.831	0	9.2753	3.9971e-50	1.6797e-50	hsa-miR-141-5p	15.7706	0	4.4413	1.2013e-05	9.2826e-05
novel_circ_0008185	309.831	0	9.2753	3.9971e-50	1.6797e-50	hsa-miR-146b-3p	48.5609	0	6.0639	9.5373e-15	1.1225e-13
hsa_circ_0049835	309.831	0	9.2753	3.9971e-50	1.6797e-50	hsa-miR-146b-3p	48.5609	0	6.0639	9.5373e-15	1.1225e-13
novel_circ_0005847	309.831	0	9.2753	3.9971e-50	1.6797e-50	hsa-miR-874-3p	26.2322	6.53303	2.0055	1.9473e-05	0.00014463
hsa_circ_0002889	309.831	0	9.2753	3.9971e-50	1.6797e-50	hsa-miR-874-3p	26.2322	6.53303	2.0055	1.9473e-05	0.00014463
hsa_circ_0086735	309.831	0	9.2753	3.9971e-50	1.6797e-50	hsa-miR-486-5p	408.317	168.697	1.2753	2.3371e-40	5.7674e-39
novel_circ_0008558	309.831	0	9.2753	3.9971e-50	1.6797e-50	hsa-miR-146a-5p	168.011	41.3759	2.0217	1.9646e-27	3.4951e-26
novel_circ_0016912	309.831	0	9.2753	3.9971e-50	1.6797e-50	hsa-miR-146a-5p	168.011	41.3759	2.0217	1.9646e-27	3.4951e-26
hsa_circ_0005085	309.831	0	9.2753	3.9971e-50	1.6797e-50	hsa-miR-146a-5p	168.011	41.3759	2.0217	1.9646e-27	3.4951e-26
hsa_circ_0003181	309.831	0	9.2753	3.9971e-50	1.6797e-50	hsa-miR-205-5p	10.1494	2.17768	2.2205	0.0052884	0.026616
novel_circ_0016136	309.831	0	9.2753	3.9971e-50	1.6797e-50	hsa-miR-199b-5p	9.05637	1.45178	2.6411	0.0044602	0.0229
novel_circ_0009874	309.831	0	9.2753	3.9971e-50	1.6797e-50	hsa-miR-21-3p	96.1849	327.232	-1.7664	1.9431e-19	2.7527e-18
novel_circ_0016246	309.831	0	9.2753	3.9971e-50	1.6797e-50	hsa-miR-139-5p	337.428	115.852	1.5423	6.7555e-41	1.782e-39
hsa_circ_0002043	309.831	0	9.2753	3.9971e-50	1.6797e-50	hsa-miR-1303	37.7869	105.109	-1.4759	2.255e-05	0.00016587
hsa_circ_0007061	309.831	0	9.2753	3.9971e-50	1.6797e-50	hsa-miR-200b-3p	73.0755	13.6468	2.4208	7.1105e-15	8.4992e-14
hsa_circ_0002584	309.831	0	9.2753	3.9971e-50	1.6797e-50	hsa-miR-204-5p	6.08963	0	3.6064	0.0093097	0.044235
hsa_circ_0005623	309.831	0	9.2753	3.9971e-50	1.6797e-50	hsa-miR-449a	8.27565	0	3.511	0.0026253	0.014045
hsa_circ_0006719	285.997	0	9.1599	5.7892e-47	2.2339e-47	hsa-miR-33b-3p	1.24915	11.9046	-3.2525	0.0056731	0.028103
hsa_circ_0010430	285.997	0	9.1599	5.7892e-47	2.2339e-47	hsa-miR-143-3p	76.823	10.4528	2.8776	1.0383e-17	1.3935e-16
hsa_circ_0008150	285.997	0	9.1599	5.7892e-47	2.2339e-47	hsa-miR-1268a	28.7306	11.0336	1.3807	0.00023092	0.001448
novel_circ_0006910	285.997	0	9.1599	5.7892e-47	2.2339e-47	hsa-miR-141-5p	15.7706	0	4.4413	1.2013e-05	9.2826e-05
hsa_circ_0000196	285.997	0	9.1599	5.7892e-47	2.2339e-47	hsa-miR-141-5p	15.7706	0	4.4413	1.2013e-05	9.2826e-05
hsa_circ_0004234	285.997	0	9.1599	5.7892e-47	2.2339e-47	hsa-miR-141-5p	15.7706	0	4.4413	1.2013e-05	9.2826e-05
novel_circ_0002217	285.997	0	9.1599	5.7892e-47	2.2339e-47	hsa-miR-141-5p	15.7706	0	4.4413	1.2013e-05	9.2826e-05
hsa_circ_0045768	285.997	0	9.1599	5.7892e-47	2.2339e-47	hsa-miR-451a	1521.16	197.733	2.9435	0	0
hsa_circ_0082626	285.997	0	9.1599	5.7892e-47	2.2339e-47	hsa-miR-146b-3p	48.5609	0	6.0639	9.5373e-15	1.1225e-13
hsa_circ_0008475	285.997	0	9.1599	5.7892e-47	2.2339e-47	hsa-miR-874-3p	26.2322	6.53303	2.0055	1.9473e-05	0.00014463
hsa_circ_0001513	285.997	0	9.1599	5.7892e-47	2.2339e-47	hsa-miR-874-3p	26.2322	6.53303	2.0055	1.9473e-05	0.00014463
novel_circ_0011890	285.997	0	9.1599	5.7892e-47	2.2339e-47	hsa-miR-146a-5p	168.011	41.3759	2.0217	1.9646e-27	3.4951e-26
hsa_circ_0036287	285.997	0	9.1599	5.7892e-47	2.2339e-47	hsa-miR-205-5p	10.1494	2.17768	2.2205	0.0052884	0.026616
novel_circ_0010766	285.997	0	9.1599	5.7892e-47	2.2339e-47	hsa-miR-205-5p	10.1494	2.17768	2.2205	0.0052884	0.026616
hsa_circ_0029221	285.997	0	9.1599	5.7892e-47	2.2339e-47	hsa-miR-205-5p	10.1494	2.17768	2.2205	0.0052884	0.026616
novel_circ_0010032	285.997	0	9.1599	5.7892e-47	2.2339e-47	hsa-miR-205-5p	10.1494	2.17768	2.2205	0.0052884	0.026616
novel_circ_0015479	285.997	0	9.1599	5.7892e-47	2.2339e-47	hsa-miR-199b-5p	9.05637	1.45178	2.6411	0.0044602	0.0229
novel_circ_0015894	285.997	0	9.1599	5.7892e-47	2.2339e-47	hsa-miR-196b-5p	17.8005	7.4041	1.2655	0.0056941	0.028103
hsa_circ_0002578	285.997	0	9.1599	5.7892e-47	2.2339e-47	hsa-miR-21-3p	96.1849	327.232	-1.7664	1.9431e-19	2.7527e-18
novel_circ_0011489	285.997	0	9.1599	5.7892e-47	2.2339e-47	hsa-miR-27a-5p	133.972	423.05	-1.6589	6.0937e-22	9.1406e-21
novel_circ_0000065	285.997	0	9.1599	5.7892e-47	2.2339e-47	hsa-miR-1-3p	17.9566	6.24267	1.5243	0.002142	0.01154
novel_circ_0015854	285.997	0	9.1599	5.7892e-47	2.2339e-47	hsa-miR-204-5p	6.08963	0	3.6064	0.0093097	0.044235
novel_circ_0004817	285.997	0	9.1599	5.7892e-47	2.2339e-47	hsa-miR-204-5p	6.08963	0	3.6064	0.0093097	0.044235
hsa_circ_0000045	285.997	0	9.1599	5.7892e-47	2.2339e-47	hsa-miR-10b-5p	200.802	33.6814	2.5757	4.4418e-40	1.0619e-38
hsa_circ_0005861	285.997	0	9.1599	5.7892e-47	2.2339e-47	hsa-miR-449a	8.27565	0	3.511	0.0026253	0.014045
novel_circ_0009053	285.997	0	9.1599	5.7892e-47	2.2339e-47	hsa-miR-449a	8.27565	0	3.511	0.0026253	0.014045
hsa_circ_0060203	262.164	0	9.0343	9.6423e-44	3.1059e-44	hsa-miR-130b-3p	49.6539	9.87214	2.3305	2.8439e-10	3.0217e-09
novel_circ_0015983	262.164	0	9.0343	9.6423e-44	3.1059e-44	hsa-miR-33b-3p	1.24915	11.9046	-3.2525	0.0056731	0.028103
novel_circ_0002052	262.164	0	9.0343	9.6423e-44	3.1059e-44	hsa-miR-122-5p	94.4673	43.2632	1.1267	2.2571e-09	2.2137e-08
hsa_circ_0004006	262.164	0	9.0343	9.6423e-44	3.1059e-44	hsa-miR-122-5p	94.4673	43.2632	1.1267	2.2571e-09	2.2137e-08
novel_circ_0001957	262.164	0	9.0343	9.6423e-44	3.1059e-44	hsa-miR-122-5p	94.4673	43.2632	1.1267	2.2571e-09	2.2137e-08
hsa_circ_0007172	262.164	0	9.0343	9.6423e-44	3.1059e-44	hsa-miR-143-3p	76.823	10.4528	2.8776	1.0383e-17	1.3935e-16
hsa_circ_0007987	262.164	0	9.0343	9.6423e-44	3.1059e-44	hsa-miR-143-3p	76.823	10.4528	2.8776	1.0383e-17	1.3935e-16
hsa_circ_0001717	262.164	0	9.0343	9.6423e-44	3.1059e-44	hsa-miR-1268a	28.7306	11.0336	1.3807	0.00023092	0.001448
novel_circ_0007148	262.164	0	9.0343	9.6423e-44	3.1059e-44	hsa-miR-1268a	28.7306	11.0336	1.3807	0.00023092	0.001448
hsa_circ_0068843	262.164	0	9.0343	9.6423e-44	3.1059e-44	hsa-miR-141-5p	15.7706	0	4.4413	1.2013e-05	9.2826e-05
novel_circ_0012516	262.164	0	9.0343	9.6423e-44	3.1059e-44	hsa-miR-4521	144.902	308.504	-1.0902	5.6975e-07	4.953e-06
novel_circ_0003749	262.164	0	9.0343	9.6423e-44	3.1059e-44	hsa-miR-146b-3p	48.5609	0	6.0639	9.5373e-15	1.1225e-13
novel_circ_0007594	262.164	0	9.0343	9.6423e-44	3.1059e-44	hsa-miR-146b-3p	48.5609	0	6.0639	9.5373e-15	1.1225e-13
novel_circ_0004700	262.164	0	9.0343	9.6423e-44	3.1059e-44	hsa-miR-146b-3p	48.5609	0	6.0639	9.5373e-15	1.1225e-13
hsa_circ_0008354	262.164	0	9.0343	9.6423e-44	3.1059e-44	hsa-miR-146b-3p	48.5609	0	6.0639	9.5373e-15	1.1225e-13
hsa_circ_0084135	262.164	0	9.0343	9.6423e-44	3.1059e-44	hsa-miR-874-3p	26.2322	6.53303	2.0055	1.9473e-05	0.00014463
novel_circ_0010735	262.164	0	9.0343	9.6423e-44	3.1059e-44	hsa-miR-874-3p	26.2322	6.53303	2.0055	1.9473e-05	0.00014463
hsa_circ_0031738	262.164	0	9.0343	9.6423e-44	3.1059e-44	hsa-miR-874-3p	26.2322	6.53303	2.0055	1.9473e-05	0.00014463
novel_circ_0007925	262.164	0	9.0343	9.6423e-44	3.1059e-44	hsa-miR-874-3p	26.2322	6.53303	2.0055	1.9473e-05	0.00014463
hsa_circ_0007519	262.164	0	9.0343	9.6423e-44	3.1059e-44	hsa-miR-874-3p	26.2322	6.53303	2.0055	1.9473e-05	0.00014463
hsa_circ_0008145	262.164	0	9.0343	9.6423e-44	3.1059e-44	hsa-miR-1257	29.6674	2.46803	3.5874	9.9598e-09	9.2918e-08
novel_circ_0013402	262.164	0	9.0343	9.6423e-44	3.1059e-44	hsa-miR-486-5p	408.317	168.697	1.2753	2.3371e-40	5.7674e-39
hsa_circ_0006748	262.164	0	9.0343	9.6423e-44	3.1059e-44	hsa-miR-146a-5p	168.011	41.3759	2.0217	1.9646e-27	3.4951e-26
novel_circ_0008629	262.164	0	9.0343	9.6423e-44	3.1059e-44	hsa-miR-205-5p	10.1494	2.17768	2.2205	0.0052884	0.026616
hsa_circ_0008320	262.164	0	9.0343	9.6423e-44	3.1059e-44	hsa-miR-199b-5p	9.05637	1.45178	2.6411	0.0044602	0.0229
novel_circ_0017625	262.164	0	9.0343	9.6423e-44	3.1059e-44	hsa-miR-1-3p	17.9566	6.24267	1.5243	0.002142	0.01154
novel_circ_0017273	262.164	0	9.0343	9.6423e-44	3.1059e-44	hsa-miR-1-3p	17.9566	6.24267	1.5243	0.002142	0.01154
novel_circ_0007847	262.164	0	9.0343	9.6423e-44	3.1059e-44	hsa-miR-139-5p	337.428	115.852	1.5423	6.7555e-41	1.782e-39
hsa_circ_0002566	262.164	0	9.0343	9.6423e-44	3.1059e-44	hsa-miR-1303	37.7869	105.109	-1.4759	2.255e-05	0.00016587
novel_circ_0008733	262.164	0	9.0343	9.6423e-44	3.1059e-44	hsa-miR-200b-3p	73.0755	13.6468	2.4208	7.1105e-15	8.4992e-14
novel_circ_0009135	262.164	0	9.0343	9.6423e-44	3.1059e-44	hsa-miR-200b-3p	73.0755	13.6468	2.4208	7.1105e-15	8.4992e-14
novel_circ_0007552	262.164	0	9.0343	9.6423e-44	3.1059e-44	hsa-miR-132-5p	237.808	88.5589	1.4251	4.3944e-27	7.4705e-26
novel_circ_0005113	262.164	0	9.0343	9.6423e-44	3.1059e-44	hsa-miR-10b-5p	200.802	33.6814	2.5757	4.4418e-40	1.0619e-38
hsa_circ_0008326	262.164	0	9.0343	9.6423e-44	3.1059e-44	hsa-miR-375-3p	20.7672	6.38785	1.7009	0.00047059	0.0027907
hsa_circ_0074136	262.164	0	9.0343	9.6423e-44	3.1059e-44	hsa-let-7a-3p	33.571	98.2858	-1.5498	1.5491e-05	0.00011618
novel_circ_0003870	262.164	0	9.0343	9.6423e-44	3.1059e-44	hsa-miR-449a	8.27565	0	3.511	0.0026253	0.014045
novel_circ_0016350	238.331	0	8.8968	1.8721e-40	5.1234e-41	hsa-miR-33b-3p	1.24915	11.9046	-3.2525	0.0056731	0.028103
novel_circ_0000402	238.331	0	8.8968	1.8721e-40	5.1234e-41	hsa-miR-122-5p	94.4673	43.2632	1.1267	2.2571e-09	2.2137e-08
novel_circ_0014850	238.331	0	8.8968	1.8721e-40	5.1234e-41	hsa-miR-122-5p	94.4673	43.2632	1.1267	2.2571e-09	2.2137e-08
novel_circ_0005039	238.331	0	8.8968	1.8721e-40	5.1234e-41	hsa-miR-122-5p	94.4673	43.2632	1.1267	2.2571e-09	2.2137e-08
hsa_circ_0081516	238.331	0	8.8968	1.8721e-40	5.1234e-41	hsa-miR-143-3p	76.823	10.4528	2.8776	1.0383e-17	1.3935e-16
hsa_circ_0043379	238.331	0	8.8968	1.8721e-40	5.1234e-41	hsa-miR-143-3p	76.823	10.4528	2.8776	1.0383e-17	1.3935e-16
novel_circ_0009681	238.331	0	8.8968	1.8721e-40	5.1234e-41	hsa-miR-143-3p	76.823	10.4528	2.8776	1.0383e-17	1.3935e-16
hsa_circ_0038095	238.331	0	8.8968	1.8721e-40	5.1234e-41	hsa-miR-1268a	28.7306	11.0336	1.3807	0.00023092	0.001448
hsa_circ_0004995	238.331	0	8.8968	1.8721e-40	5.1234e-41	hsa-miR-1268a	28.7306	11.0336	1.3807	0.00023092	0.001448
novel_circ_0008243	238.331	0	8.8968	1.8721e-40	5.1234e-41	hsa-miR-141-5p	15.7706	0	4.4413	1.2013e-05	9.2826e-05
novel_circ_0004955	238.331	0	8.8968	1.8721e-40	5.1234e-41	hsa-miR-141-5p	15.7706	0	4.4413	1.2013e-05	9.2826e-05
novel_circ_0013164	238.331	0	8.8968	1.8721e-40	5.1234e-41	hsa-miR-141-5p	15.7706	0	4.4413	1.2013e-05	9.2826e-05
novel_circ_0007905	238.331	0	8.8968	1.8721e-40	5.1234e-41	hsa-miR-141-5p	15.7706	0	4.4413	1.2013e-05	9.2826e-05
hsa_circ_0007760	238.331	0	8.8968	1.8721e-40	5.1234e-41	hsa-miR-141-5p	15.7706	0	4.4413	1.2013e-05	9.2826e-05
novel_circ_0007902	238.331	0	8.8968	1.8721e-40	5.1234e-41	hsa-miR-141-5p	15.7706	0	4.4413	1.2013e-05	9.2826e-05
novel_circ_0012296	238.331	0	8.8968	1.8721e-40	5.1234e-41	hsa-miR-141-5p	15.7706	0	4.4413	1.2013e-05	9.2826e-05
hsa_circ_0060038	238.331	0	8.8968	1.8721e-40	5.1234e-41	hsa-miR-4521	144.902	308.504	-1.0902	5.6975e-07	4.953e-06
hsa_circ_0004466	238.331	0	8.8968	1.8721e-40	5.1234e-41	hsa-miR-451a	1521.16	197.733	2.9435	0	0
novel_circ_0015910	238.331	0	8.8968	1.8721e-40	5.1234e-41	hsa-miR-146b-3p	48.5609	0	6.0639	9.5373e-15	1.1225e-13
hsa_circ_0003077	238.331	0	8.8968	1.8721e-40	5.1234e-41	hsa-miR-146b-3p	48.5609	0	6.0639	9.5373e-15	1.1225e-13
hsa_circ_0001726	238.331	0	8.8968	1.8721e-40	5.1234e-41	hsa-miR-146b-3p	48.5609	0	6.0639	9.5373e-15	1.1225e-13
hsa_circ_0014050	238.331	0	8.8968	1.8721e-40	5.1234e-41	hsa-miR-874-3p	26.2322	6.53303	2.0055	1.9473e-05	0.00014463
hsa_circ_0005589	238.331	0	8.8968	1.8721e-40	5.1234e-41	hsa-miR-874-3p	26.2322	6.53303	2.0055	1.9473e-05	0.00014463
novel_circ_0006024	238.331	0	8.8968	1.8721e-40	5.1234e-41	hsa-miR-874-3p	26.2322	6.53303	2.0055	1.9473e-05	0.00014463
novel_circ_0009463	238.331	0	8.8968	1.8721e-40	5.1234e-41	hsa-miR-874-3p	26.2322	6.53303	2.0055	1.9473e-05	0.00014463
novel_circ_0006980	238.331	0	8.8968	1.8721e-40	5.1234e-41	hsa-miR-874-3p	26.2322	6.53303	2.0055	1.9473e-05	0.00014463
novel_circ_0004305	238.331	0	8.8968	1.8721e-40	5.1234e-41	hsa-miR-874-3p	26.2322	6.53303	2.0055	1.9473e-05	0.00014463
hsa_circ_0006067	238.331	0	8.8968	1.8721e-40	5.1234e-41	hsa-miR-486-5p	408.317	168.697	1.2753	2.3371e-40	5.7674e-39
novel_circ_0005537	238.331	0	8.8968	1.8721e-40	5.1234e-41	hsa-miR-486-5p	408.317	168.697	1.2753	2.3371e-40	5.7674e-39
novel_circ_0001471	238.331	0	8.8968	1.8721e-40	5.1234e-41	hsa-miR-146a-5p	168.011	41.3759	2.0217	1.9646e-27	3.4951e-26
novel_circ_0009820	238.331	0	8.8968	1.8721e-40	5.1234e-41	hsa-miR-146a-5p	168.011	41.3759	2.0217	1.9646e-27	3.4951e-26
novel_circ_0004799	238.331	0	8.8968	1.8721e-40	5.1234e-41	hsa-miR-205-5p	10.1494	2.17768	2.2205	0.0052884	0.026616
hsa_circ_0066241	238.331	0	8.8968	1.8721e-40	5.1234e-41	hsa-miR-205-5p	10.1494	2.17768	2.2205	0.0052884	0.026616
hsa_circ_0008403	238.331	0	8.8968	1.8721e-40	5.1234e-41	hsa-miR-199b-5p	9.05637	1.45178	2.6411	0.0044602	0.0229
novel_circ_0015904	238.331	0	8.8968	1.8721e-40	5.1234e-41	hsa-miR-199b-5p	9.05637	1.45178	2.6411	0.0044602	0.0229
hsa_circ_0028411	238.331	0	8.8968	1.8721e-40	5.1234e-41	hsa-miR-199b-5p	9.05637	1.45178	2.6411	0.0044602	0.0229
hsa_circ_0000958	238.331	0	8.8968	1.8721e-40	5.1234e-41	hsa-miR-199b-5p	9.05637	1.45178	2.6411	0.0044602	0.0229
hsa_circ_0003657	238.331	0	8.8968	1.8721e-40	5.1234e-41	hsa-miR-199b-5p	9.05637	1.45178	2.6411	0.0044602	0.0229
hsa_circ_0002723	238.331	0	8.8968	1.8721e-40	5.1234e-41	hsa-miR-199b-5p	9.05637	1.45178	2.6411	0.0044602	0.0229
novel_circ_0005715	238.331	0	8.8968	1.8721e-40	5.1234e-41	hsa-miR-199b-5p	9.05637	1.45178	2.6411	0.0044602	0.0229
novel_circ_0015893	238.331	0	8.8968	1.8721e-40	5.1234e-41	hsa-miR-196b-5p	17.8005	7.4041	1.2655	0.0056941	0.028103
novel_circ_0012853	238.331	0	8.8968	1.8721e-40	5.1234e-41	hsa-miR-21-3p	96.1849	327.232	-1.7664	1.9431e-19	2.7527e-18
novel_circ_0016305	238.331	0	8.8968	1.8721e-40	5.1234e-41	hsa-miR-21-3p	96.1849	327.232	-1.7664	1.9431e-19	2.7527e-18
novel_circ_0011982	238.331	0	8.8968	1.8721e-40	5.1234e-41	hsa-miR-21-3p	96.1849	327.232	-1.7664	1.9431e-19	2.7527e-18
novel_circ_0009926	238.331	0	8.8968	1.8721e-40	5.1234e-41	hsa-miR-374a-3p	23.1094	71.7182	-1.6339	9.5263e-05	0.00065068
hsa_circ_0068440	238.331	0	8.8968	1.8721e-40	5.1234e-41	hsa-miR-374a-3p	23.1094	71.7182	-1.6339	9.5263e-05	0.00065068
novel_circ_0016816	238.331	0	8.8968	1.8721e-40	5.1234e-41	hsa-miR-27a-5p	133.972	423.05	-1.6589	6.0937e-22	9.1406e-21
hsa_circ_0003115	238.331	0	8.8968	1.8721e-40	5.1234e-41	hsa-miR-139-5p	337.428	115.852	1.5423	6.7555e-41	1.782e-39
novel_circ_0008206	238.331	0	8.8968	1.8721e-40	5.1234e-41	hsa-miR-215-5p	309.634	2.90357	6.7366	2.532e-82	1.2106e-80
novel_circ_0008879	238.331	0	8.8968	1.8721e-40	5.1234e-41	hsa-miR-215-5p	309.634	2.90357	6.7366	2.532e-82	1.2106e-80
hsa_circ_0005216	238.331	0	8.8968	1.8721e-40	5.1234e-41	hsa-miR-199a-3p	17.8005	4.065	2.1306	0.00029199	0.0018014
novel_circ_0002442	238.331	0	8.8968	1.8721e-40	5.1234e-41	hsa-miR-1303	37.7869	105.109	-1.4759	2.255e-05	0.00016587
novel_circ_0002788	238.331	0	8.8968	1.8721e-40	5.1234e-41	hsa-miR-200b-3p	73.0755	13.6468	2.4208	7.1105e-15	8.4992e-14
hsa_circ_0024067	238.331	0	8.8968	1.8721e-40	5.1234e-41	hsa-miR-204-5p	6.08963	0	3.6064	0.0093097	0.044235
novel_circ_0013834	238.331	0	8.8968	1.8721e-40	5.1234e-41	hsa-miR-204-5p	6.08963	0	3.6064	0.0093097	0.044235
hsa_circ_0059071	238.331	0	8.8968	1.8721e-40	5.1234e-41	hsa-miR-449a	8.27565	0	3.511	0.0026253	0.014045
hsa_circ_0085566	238.331	0	8.8968	1.8721e-40	5.1234e-41	hsa-miR-449a	8.27565	0	3.511	0.0026253	0.014045
novel_circ_0004550	238.331	0	8.8968	1.8721e-40	5.1234e-41	hsa-miR-449a	8.27565	0	3.511	0.0026253	0.014045
hsa_circ_0003770	238.331	0	8.8968	1.8721e-40	5.1234e-41	hsa-miR-449a	8.27565	0	3.511	0.0026253	0.014045
novel_circ_0016304	238.331	0	8.8968	1.8721e-40	5.1234e-41	hsa-miR-449a	8.27565	0	3.511	0.0026253	0.014045
hsa_circ_0004670	238.331	0	8.8968	1.8721e-40	5.1234e-41	hsa-miR-203a-3p	77.7599	29.6164	1.3926	1.1531e-09	1.1761e-08
hsa_circ_0009087	214.498	0	8.7448	4.3059e-37	9.3395e-38	hsa-miR-130b-3p	49.6539	9.87214	2.3305	2.8439e-10	3.0217e-09
hsa_circ_0004191	214.498	0	8.7448	4.3059e-37	9.3395e-38	hsa-miR-130b-3p	49.6539	9.87214	2.3305	2.8439e-10	3.0217e-09
novel_circ_0009320	214.498	0	8.7448	4.3059e-37	9.3395e-38	hsa-miR-130b-3p	49.6539	9.87214	2.3305	2.8439e-10	3.0217e-09
hsa_circ_0005147	214.498	0	8.7448	4.3059e-37	9.3395e-38	hsa-miR-33b-3p	1.24915	11.9046	-3.2525	0.0056731	0.028103
novel_circ_0005064	214.498	0	8.7448	4.3059e-37	9.3395e-38	hsa-miR-122-5p	94.4673	43.2632	1.1267	2.2571e-09	2.2137e-08
hsa_circ_0072380	214.498	0	8.7448	4.3059e-37	9.3395e-38	hsa-miR-122-5p	94.4673	43.2632	1.1267	2.2571e-09	2.2137e-08
novel_circ_0015884	214.498	0	8.7448	4.3059e-37	9.3395e-38	hsa-miR-143-3p	76.823	10.4528	2.8776	1.0383e-17	1.3935e-16
hsa_circ_0003315	214.498	0	8.7448	4.3059e-37	9.3395e-38	hsa-miR-143-3p	76.823	10.4528	2.8776	1.0383e-17	1.3935e-16
novel_circ_0015188	214.498	0	8.7448	4.3059e-37	9.3395e-38	hsa-miR-1268a	28.7306	11.0336	1.3807	0.00023092	0.001448
novel_circ_0017530	214.498	0	8.7448	4.3059e-37	9.3395e-38	hsa-miR-1268a	28.7306	11.0336	1.3807	0.00023092	0.001448
novel_circ_0003980	214.498	0	8.7448	4.3059e-37	9.3395e-38	hsa-miR-1268a	28.7306	11.0336	1.3807	0.00023092	0.001448
novel_circ_0005948	214.498	0	8.7448	4.3059e-37	9.3395e-38	hsa-miR-141-5p	15.7706	0	4.4413	1.2013e-05	9.2826e-05
novel_circ_0010203	214.498	0	8.7448	4.3059e-37	9.3395e-38	hsa-miR-141-5p	15.7706	0	4.4413	1.2013e-05	9.2826e-05
novel_circ_0017407	214.498	0	8.7448	4.3059e-37	9.3395e-38	hsa-miR-141-5p	15.7706	0	4.4413	1.2013e-05	9.2826e-05
hsa_circ_0009154	214.498	0	8.7448	4.3059e-37	9.3395e-38	hsa-miR-141-5p	15.7706	0	4.4413	1.2013e-05	9.2826e-05
hsa_circ_0008539	214.498	0	8.7448	4.3059e-37	9.3395e-38	hsa-miR-141-5p	15.7706	0	4.4413	1.2013e-05	9.2826e-05
novel_circ_0006033	214.498	0	8.7448	4.3059e-37	9.3395e-38	hsa-miR-141-5p	15.7706	0	4.4413	1.2013e-05	9.2826e-05
novel_circ_0017163	214.498	0	8.7448	4.3059e-37	9.3395e-38	hsa-miR-141-5p	15.7706	0	4.4413	1.2013e-05	9.2826e-05
hsa_circ_0068673	214.498	0	8.7448	4.3059e-37	9.3395e-38	hsa-miR-141-5p	15.7706	0	4.4413	1.2013e-05	9.2826e-05
novel_circ_0004430	214.498	0	8.7448	4.3059e-37	9.3395e-38	hsa-miR-4521	144.902	308.504	-1.0902	5.6975e-07	4.953e-06
hsa_circ_0004872	214.498	0	8.7448	4.3059e-37	9.3395e-38	hsa-miR-146b-3p	48.5609	0	6.0639	9.5373e-15	1.1225e-13
novel_circ_0017308	214.498	0	8.7448	4.3059e-37	9.3395e-38	hsa-miR-146b-3p	48.5609	0	6.0639	9.5373e-15	1.1225e-13
novel_circ_0013269	214.498	0	8.7448	4.3059e-37	9.3395e-38	hsa-miR-146b-3p	48.5609	0	6.0639	9.5373e-15	1.1225e-13
novel_circ_0004628	214.498	0	8.7448	4.3059e-37	9.3395e-38	hsa-miR-874-3p	26.2322	6.53303	2.0055	1.9473e-05	0.00014463
hsa_circ_0000154	214.498	0	8.7448	4.3059e-37	9.3395e-38	hsa-miR-874-3p	26.2322	6.53303	2.0055	1.9473e-05	0.00014463
novel_circ_0016151	214.498	0	8.7448	4.3059e-37	9.3395e-38	hsa-miR-874-3p	26.2322	6.53303	2.0055	1.9473e-05	0.00014463
hsa_circ_0003430	214.498	0	8.7448	4.3059e-37	9.3395e-38	hsa-miR-874-3p	26.2322	6.53303	2.0055	1.9473e-05	0.00014463
novel_circ_0003084	214.498	0	8.7448	4.3059e-37	9.3395e-38	hsa-miR-874-3p	26.2322	6.53303	2.0055	1.9473e-05	0.00014463
novel_circ_0012891	214.498	0	8.7448	4.3059e-37	9.3395e-38	hsa-miR-1257	29.6674	2.46803	3.5874	9.9598e-09	9.2918e-08
hsa_circ_0004396	214.498	0	8.7448	4.3059e-37	9.3395e-38	hsa-miR-486-5p	408.317	168.697	1.2753	2.3371e-40	5.7674e-39
hsa_circ_0003200	214.498	0	8.7448	4.3059e-37	9.3395e-38	hsa-miR-486-5p	408.317	168.697	1.2753	2.3371e-40	5.7674e-39
novel_circ_0014937	214.498	0	8.7448	4.3059e-37	9.3395e-38	hsa-miR-146a-5p	168.011	41.3759	2.0217	1.9646e-27	3.4951e-26
novel_circ_0006072	214.498	0	8.7448	4.3059e-37	9.3395e-38	hsa-miR-146a-5p	168.011	41.3759	2.0217	1.9646e-27	3.4951e-26
novel_circ_0011388	214.498	0	8.7448	4.3059e-37	9.3395e-38	hsa-miR-205-5p	10.1494	2.17768	2.2205	0.0052884	0.026616
novel_circ_0015830	214.498	0	8.7448	4.3059e-37	9.3395e-38	hsa-miR-205-5p	10.1494	2.17768	2.2205	0.0052884	0.026616
hsa_circ_0001429	214.498	0	8.7448	4.3059e-37	9.3395e-38	hsa-miR-205-5p	10.1494	2.17768	2.2205	0.0052884	0.026616
novel_circ_0005326	214.498	0	8.7448	4.3059e-37	9.3395e-38	hsa-miR-205-5p	10.1494	2.17768	2.2205	0.0052884	0.026616
novel_circ_0012971	214.498	0	8.7448	4.3059e-37	9.3395e-38	hsa-miR-205-5p	10.1494	2.17768	2.2205	0.0052884	0.026616
hsa_circ_0007249	214.498	0	8.7448	4.3059e-37	9.3395e-38	hsa-miR-205-5p	10.1494	2.17768	2.2205	0.0052884	0.026616
novel_circ_0015651	214.498	0	8.7448	4.3059e-37	9.3395e-38	hsa-miR-199b-5p	9.05637	1.45178	2.6411	0.0044602	0.0229
novel_circ_0007958	214.498	0	8.7448	4.3059e-37	9.3395e-38	hsa-miR-199b-5p	9.05637	1.45178	2.6411	0.0044602	0.0229
hsa_circ_0041517	214.498	0	8.7448	4.3059e-37	9.3395e-38	hsa-miR-199b-5p	9.05637	1.45178	2.6411	0.0044602	0.0229
hsa_circ_0002987	214.498	0	8.7448	4.3059e-37	9.3395e-38	hsa-miR-199b-5p	9.05637	1.45178	2.6411	0.0044602	0.0229
hsa_circ_0007895	214.498	0	8.7448	4.3059e-37	9.3395e-38	hsa-miR-196b-5p	17.8005	7.4041	1.2655	0.0056941	0.028103
novel_circ_0013579	214.498	0	8.7448	4.3059e-37	9.3395e-38	hsa-miR-21-3p	96.1849	327.232	-1.7664	1.9431e-19	2.7527e-18
novel_circ_0010796	214.498	0	8.7448	4.3059e-37	9.3395e-38	hsa-miR-21-3p	96.1849	327.232	-1.7664	1.9431e-19	2.7527e-18
hsa_circ_0008969	214.498	0	8.7448	4.3059e-37	9.3395e-38	hsa-miR-21-3p	96.1849	327.232	-1.7664	1.9431e-19	2.7527e-18
novel_circ_0008353	214.498	0	8.7448	4.3059e-37	9.3395e-38	hsa-miR-1-3p	17.9566	6.24267	1.5243	0.002142	0.01154
hsa_circ_0007608	214.498	0	8.7448	4.3059e-37	9.3395e-38	hsa-miR-199a-3p	17.8005	4.065	2.1306	0.00029199	0.0018014
hsa_circ_0062202	214.498	0	8.7448	4.3059e-37	9.3395e-38	hsa-miR-199a-3p	17.8005	4.065	2.1306	0.00029199	0.0018014
hsa_circ_0040374	214.498	0	8.7448	4.3059e-37	9.3395e-38	hsa-miR-1303	37.7869	105.109	-1.4759	2.255e-05	0.00016587
hsa_circ_0007648	214.498	0	8.7448	4.3059e-37	9.3395e-38	hsa-miR-1303	37.7869	105.109	-1.4759	2.255e-05	0.00016587
novel_circ_0001223	214.498	0	8.7448	4.3059e-37	9.3395e-38	hsa-miR-200b-3p	73.0755	13.6468	2.4208	7.1105e-15	8.4992e-14
hsa_circ_0038610	214.498	0	8.7448	4.3059e-37	9.3395e-38	hsa-miR-449a	8.27565	0	3.511	0.0026253	0.014045
hsa_circ_0037650	214.498	0	8.7448	4.3059e-37	9.3395e-38	hsa-miR-449a	8.27565	0	3.511	0.0026253	0.014045
novel_circ_0013520	214.498	0	8.7448	4.3059e-37	9.3395e-38	hsa-miR-449a	8.27565	0	3.511	0.0026253	0.014045
novel_circ_0011592	214.498	0	8.7448	4.3059e-37	9.3395e-38	hsa-miR-449a	8.27565	0	3.511	0.0026253	0.014045
novel_circ_0005412	214.498	0	8.7448	4.3059e-37	9.3395e-38	hsa-miR-203a-3p	77.7599	29.6164	1.3926	1.1531e-09	1.1761e-08
hsa_circ_0043280	214.498	0	8.7448	4.3059e-37	9.3395e-38	hsa-miR-203a-3p	77.7599	29.6164	1.3926	1.1531e-09	1.1761e-08
novel_circ_0013498	190.665	0	8.5749	1.1967e-33	2.2754e-34	hsa-miR-130b-3p	49.6539	9.87214	2.3305	2.8439e-10	3.0217e-09
novel_circ_0003483	190.665	0	8.5749	1.1967e-33	2.2754e-34	hsa-miR-130b-3p	49.6539	9.87214	2.3305	2.8439e-10	3.0217e-09
novel_circ_0002413	190.665	0	8.5749	1.1967e-33	2.2754e-34	hsa-miR-33b-3p	1.24915	11.9046	-3.2525	0.0056731	0.028103
hsa_circ_0090804	190.665	0	8.5749	1.1967e-33	2.2754e-34	hsa-miR-33b-3p	1.24915	11.9046	-3.2525	0.0056731	0.028103
hsa_circ_0003079	190.665	0	8.5749	1.1967e-33	2.2754e-34	hsa-miR-33b-3p	1.24915	11.9046	-3.2525	0.0056731	0.028103
hsa_circ_0086422	190.665	0	8.5749	1.1967e-33	2.2754e-34	hsa-miR-33b-3p	1.24915	11.9046	-3.2525	0.0056731	0.028103
novel_circ_0006451	190.665	0	8.5749	1.1967e-33	2.2754e-34	hsa-miR-33b-3p	1.24915	11.9046	-3.2525	0.0056731	0.028103
hsa_circ_0083055	190.665	0	8.5749	1.1967e-33	2.2754e-34	hsa-miR-33b-3p	1.24915	11.9046	-3.2525	0.0056731	0.028103
novel_circ_0001962	190.665	0	8.5749	1.1967e-33	2.2754e-34	hsa-miR-122-5p	94.4673	43.2632	1.1267	2.2571e-09	2.2137e-08
novel_circ_0005059	190.665	0	8.5749	1.1967e-33	2.2754e-34	hsa-miR-122-5p	94.4673	43.2632	1.1267	2.2571e-09	2.2137e-08
novel_circ_0012607	190.665	0	8.5749	1.1967e-33	2.2754e-34	hsa-miR-122-5p	94.4673	43.2632	1.1267	2.2571e-09	2.2137e-08
novel_circ_0004803	190.665	0	8.5749	1.1967e-33	2.2754e-34	hsa-miR-122-5p	94.4673	43.2632	1.1267	2.2571e-09	2.2137e-08
hsa_circ_0000160	190.665	0	8.5749	1.1967e-33	2.2754e-34	hsa-miR-122-5p	94.4673	43.2632	1.1267	2.2571e-09	2.2137e-08
novel_circ_0005445	190.665	0	8.5749	1.1967e-33	2.2754e-34	hsa-miR-122-5p	94.4673	43.2632	1.1267	2.2571e-09	2.2137e-08
hsa_circ_0000213	190.665	0	8.5749	1.1967e-33	2.2754e-34	hsa-miR-143-3p	76.823	10.4528	2.8776	1.0383e-17	1.3935e-16
novel_circ_0015886	190.665	0	8.5749	1.1967e-33	2.2754e-34	hsa-miR-143-3p	76.823	10.4528	2.8776	1.0383e-17	1.3935e-16
hsa_circ_0042009	190.665	0	8.5749	1.1967e-33	2.2754e-34	hsa-miR-143-3p	76.823	10.4528	2.8776	1.0383e-17	1.3935e-16
hsa_circ_0041451	190.665	0	8.5749	1.1967e-33	2.2754e-34	hsa-miR-143-3p	76.823	10.4528	2.8776	1.0383e-17	1.3935e-16
novel_circ_0006844	190.665	0	8.5749	1.1967e-33	2.2754e-34	hsa-miR-1268a	28.7306	11.0336	1.3807	0.00023092	0.001448
hsa_circ_0005748	190.665	0	8.5749	1.1967e-33	2.2754e-34	hsa-miR-1268a	28.7306	11.0336	1.3807	0.00023092	0.001448
hsa_circ_0002871	190.665	0	8.5749	1.1967e-33	2.2754e-34	hsa-miR-141-5p	15.7706	0	4.4413	1.2013e-05	9.2826e-05
hsa_circ_0003126	190.665	0	8.5749	1.1967e-33	2.2754e-34	hsa-miR-141-5p	15.7706	0	4.4413	1.2013e-05	9.2826e-05
novel_circ_0001104	190.665	0	8.5749	1.1967e-33	2.2754e-34	hsa-miR-141-5p	15.7706	0	4.4413	1.2013e-05	9.2826e-05
novel_circ_0005977	190.665	0	8.5749	1.1967e-33	2.2754e-34	hsa-miR-141-5p	15.7706	0	4.4413	1.2013e-05	9.2826e-05
hsa_circ_0000542	190.665	0	8.5749	1.1967e-33	2.2754e-34	hsa-miR-141-5p	15.7706	0	4.4413	1.2013e-05	9.2826e-05
hsa_circ_0041555	190.665	0	8.5749	1.1967e-33	2.2754e-34	hsa-miR-141-5p	15.7706	0	4.4413	1.2013e-05	9.2826e-05
hsa_circ_0004763	190.665	0	8.5749	1.1967e-33	2.2754e-34	hsa-miR-141-5p	15.7706	0	4.4413	1.2013e-05	9.2826e-05
novel_circ_0006488	190.665	0	8.5749	1.1967e-33	2.2754e-34	hsa-miR-4521	144.902	308.504	-1.0902	5.6975e-07	4.953e-06
hsa_circ_0003898	190.665	0	8.5749	1.1967e-33	2.2754e-34	hsa-miR-4521	144.902	308.504	-1.0902	5.6975e-07	4.953e-06
hsa_circ_0002603	190.665	0	8.5749	1.1967e-33	2.2754e-34	hsa-miR-190b-5p	28.7306	0	5.0437	2.1503e-09	2.1644e-08
hsa_circ_0030771	190.665	0	8.5749	1.1967e-33	2.2754e-34	hsa-miR-32-3p	26.2322	78.6867	-1.5848	7.5085e-05	0.00052219
novel_circ_0004954	190.665	0	8.5749	1.1967e-33	2.2754e-34	hsa-miR-146b-3p	48.5609	0	6.0639	9.5373e-15	1.1225e-13
novel_circ_0002577	190.665	0	8.5749	1.1967e-33	2.2754e-34	hsa-miR-874-3p	26.2322	6.53303	2.0055	1.9473e-05	0.00014463
novel_circ_0006441	190.665	0	8.5749	1.1967e-33	2.2754e-34	hsa-miR-874-3p	26.2322	6.53303	2.0055	1.9473e-05	0.00014463
novel_circ_0009738	190.665	0	8.5749	1.1967e-33	2.2754e-34	hsa-miR-874-3p	26.2322	6.53303	2.0055	1.9473e-05	0.00014463
novel_circ_0008809	190.665	0	8.5749	1.1967e-33	2.2754e-34	hsa-miR-1257	29.6674	2.46803	3.5874	9.9598e-09	9.2918e-08
novel_circ_0008234	190.665	0	8.5749	1.1967e-33	2.2754e-34	hsa-miR-1257	29.6674	2.46803	3.5874	9.9598e-09	9.2918e-08
hsa_circ_0029276	190.665	0	8.5749	1.1967e-33	2.2754e-34	hsa-miR-486-5p	408.317	168.697	1.2753	2.3371e-40	5.7674e-39
novel_circ_0002515	190.665	0	8.5749	1.1967e-33	2.2754e-34	hsa-miR-486-5p	408.317	168.697	1.2753	2.3371e-40	5.7674e-39
novel_circ_0014878	190.665	0	8.5749	1.1967e-33	2.2754e-34	hsa-miR-486-5p	408.317	168.697	1.2753	2.3371e-40	5.7674e-39
novel_circ_0006117	190.665	0	8.5749	1.1967e-33	2.2754e-34	hsa-miR-146a-5p	168.011	41.3759	2.0217	1.9646e-27	3.4951e-26
hsa_circ_0006602	190.665	0	8.5749	1.1967e-33	2.2754e-34	hsa-miR-205-5p	10.1494	2.17768	2.2205	0.0052884	0.026616
novel_circ_0004871	190.665	0	8.5749	1.1967e-33	2.2754e-34	hsa-miR-205-5p	10.1494	2.17768	2.2205	0.0052884	0.026616
novel_circ_0002425	190.665	0	8.5749	1.1967e-33	2.2754e-34	hsa-miR-205-5p	10.1494	2.17768	2.2205	0.0052884	0.026616
hsa_circ_0005678	190.665	0	8.5749	1.1967e-33	2.2754e-34	hsa-miR-199b-5p	9.05637	1.45178	2.6411	0.0044602	0.0229
novel_circ_0006611	190.665	0	8.5749	1.1967e-33	2.2754e-34	hsa-miR-199b-5p	9.05637	1.45178	2.6411	0.0044602	0.0229
hsa_circ_0049821	190.665	0	8.5749	1.1967e-33	2.2754e-34	hsa-miR-199b-5p	9.05637	1.45178	2.6411	0.0044602	0.0229
hsa_circ_0006235	190.665	0	8.5749	1.1967e-33	2.2754e-34	hsa-miR-199b-5p	9.05637	1.45178	2.6411	0.0044602	0.0229
novel_circ_0005717	190.665	0	8.5749	1.1967e-33	2.2754e-34	hsa-miR-199b-5p	9.05637	1.45178	2.6411	0.0044602	0.0229
hsa_circ_0030885	190.665	0	8.5749	1.1967e-33	2.2754e-34	hsa-miR-199b-5p	9.05637	1.45178	2.6411	0.0044602	0.0229
novel_circ_0007350	190.665	0	8.5749	1.1967e-33	2.2754e-34	hsa-miR-199b-5p	9.05637	1.45178	2.6411	0.0044602	0.0229
novel_circ_0001799	190.665	0	8.5749	1.1967e-33	2.2754e-34	hsa-miR-196b-5p	17.8005	7.4041	1.2655	0.0056941	0.028103
hsa_circ_0004047	190.665	0	8.5749	1.1967e-33	2.2754e-34	hsa-miR-196b-5p	17.8005	7.4041	1.2655	0.0056941	0.028103
hsa_circ_0004605	190.665	0	8.5749	1.1967e-33	2.2754e-34	hsa-miR-196b-5p	17.8005	7.4041	1.2655	0.0056941	0.028103
novel_circ_0006225	190.665	0	8.5749	1.1967e-33	2.2754e-34	hsa-miR-21-3p	96.1849	327.232	-1.7664	1.9431e-19	2.7527e-18
novel_circ_0000054	190.665	0	8.5749	1.1967e-33	2.2754e-34	hsa-miR-21-3p	96.1849	327.232	-1.7664	1.9431e-19	2.7527e-18
hsa_circ_0007344	190.665	0	8.5749	1.1967e-33	2.2754e-34	hsa-miR-21-3p	96.1849	327.232	-1.7664	1.9431e-19	2.7527e-18
hsa_circ_0075366	190.665	0	8.5749	1.1967e-33	2.2754e-34	hsa-miR-21-3p	96.1849	327.232	-1.7664	1.9431e-19	2.7527e-18
novel_circ_0008278	190.665	0	8.5749	1.1967e-33	2.2754e-34	hsa-miR-139-5p	337.428	115.852	1.5423	6.7555e-41	1.782e-39
hsa_circ_0054126	190.665	0	8.5749	1.1967e-33	2.2754e-34	hsa-miR-139-5p	337.428	115.852	1.5423	6.7555e-41	1.782e-39
novel_circ_0004899	190.665	0	8.5749	1.1967e-33	2.2754e-34	hsa-miR-139-5p	337.428	115.852	1.5423	6.7555e-41	1.782e-39
novel_circ_0003786	190.665	0	8.5749	1.1967e-33	2.2754e-34	hsa-miR-199a-3p	17.8005	4.065	2.1306	0.00029199	0.0018014
hsa_circ_0007000	190.665	0	8.5749	1.1967e-33	2.2754e-34	hsa-miR-199a-3p	17.8005	4.065	2.1306	0.00029199	0.0018014
hsa_circ_0003184	190.665	0	8.5749	1.1967e-33	2.2754e-34	hsa-miR-199a-3p	17.8005	4.065	2.1306	0.00029199	0.0018014
hsa_circ_0003637	190.665	0	8.5749	1.1967e-33	2.2754e-34	hsa-miR-199a-3p	17.8005	4.065	2.1306	0.00029199	0.0018014
novel_circ_0014023	190.665	0	8.5749	1.1967e-33	2.2754e-34	hsa-miR-199a-3p	17.8005	4.065	2.1306	0.00029199	0.0018014
hsa_circ_0008620	190.665	0	8.5749	1.1967e-33	2.2754e-34	hsa-miR-1303	37.7869	105.109	-1.4759	2.255e-05	0.00016587
novel_circ_0015730	190.665	0	8.5749	1.1967e-33	2.2754e-34	hsa-miR-200b-3p	73.0755	13.6468	2.4208	7.1105e-15	8.4992e-14
novel_circ_0007269	190.665	0	8.5749	1.1967e-33	2.2754e-34	hsa-miR-200b-3p	73.0755	13.6468	2.4208	7.1105e-15	8.4992e-14
novel_circ_0004845	190.665	0	8.5749	1.1967e-33	2.2754e-34	hsa-miR-132-5p	237.808	88.5589	1.4251	4.3944e-27	7.4705e-26
novel_circ_0005152	190.665	0	8.5749	1.1967e-33	2.2754e-34	hsa-miR-204-5p	6.08963	0	3.6064	0.0093097	0.044235
hsa_circ_0006925	190.665	0	8.5749	1.1967e-33	2.2754e-34	hsa-miR-204-5p	6.08963	0	3.6064	0.0093097	0.044235
novel_circ_0003151	190.665	0	8.5749	1.1967e-33	2.2754e-34	hsa-miR-10b-5p	200.802	33.6814	2.5757	4.4418e-40	1.0619e-38
hsa_circ_0005320	190.665	0	8.5749	1.1967e-33	2.2754e-34	hsa-miR-449a	8.27565	0	3.511	0.0026253	0.014045
hsa_circ_0007145	190.665	0	8.5749	1.1967e-33	2.2754e-34	hsa-miR-203a-3p	77.7599	29.6164	1.3926	1.1531e-09	1.1761e-08
novel_circ_0003868	190.665	0	8.5749	1.1967e-33	2.2754e-34	hsa-miR-203a-3p	77.7599	29.6164	1.3926	1.1531e-09	1.1761e-08
hsa_circ_0040364	166.832	0	8.3823	4.1178e-30	5.8992e-31	hsa-miR-130b-3p	49.6539	9.87214	2.3305	2.8439e-10	3.0217e-09
hsa_circ_0008038	166.832	0	8.3823	4.1178e-30	5.8992e-31	hsa-miR-130b-3p	49.6539	9.87214	2.3305	2.8439e-10	3.0217e-09
hsa_circ_0006654	166.832	0	8.3823	4.1178e-30	5.8992e-31	hsa-miR-130b-3p	49.6539	9.87214	2.3305	2.8439e-10	3.0217e-09
hsa_circ_0021674	166.832	0	8.3823	4.1178e-30	5.8992e-31	hsa-miR-130b-3p	49.6539	9.87214	2.3305	2.8439e-10	3.0217e-09
hsa_circ_0086483	166.832	0	8.3823	4.1178e-30	5.8992e-31	hsa-miR-130b-3p	49.6539	9.87214	2.3305	2.8439e-10	3.0217e-09
hsa_circ_0019225	166.832	0	8.3823	4.1178e-30	5.8992e-31	hsa-miR-130b-3p	49.6539	9.87214	2.3305	2.8439e-10	3.0217e-09
hsa_circ_0005940	166.832	0	8.3823	4.1178e-30	5.8992e-31	hsa-miR-130b-3p	49.6539	9.87214	2.3305	2.8439e-10	3.0217e-09
hsa_circ_0008558	166.832	0	8.3823	4.1178e-30	5.8992e-31	hsa-miR-33b-3p	1.24915	11.9046	-3.2525	0.0056731	0.028103
novel_circ_0007667	166.832	0	8.3823	4.1178e-30	5.8992e-31	hsa-miR-33b-3p	1.24915	11.9046	-3.2525	0.0056731	0.028103
hsa_circ_0004836	166.832	0	8.3823	4.1178e-30	5.8992e-31	hsa-miR-33b-3p	1.24915	11.9046	-3.2525	0.0056731	0.028103
hsa_circ_0054313	166.832	0	8.3823	4.1178e-30	5.8992e-31	hsa-miR-33b-3p	1.24915	11.9046	-3.2525	0.0056731	0.028103
hsa_circ_0007905	166.832	0	8.3823	4.1178e-30	5.8992e-31	hsa-miR-33b-3p	1.24915	11.9046	-3.2525	0.0056731	0.028103
hsa_circ_0002521	166.832	0	8.3823	4.1178e-30	5.8992e-31	hsa-miR-33b-3p	1.24915	11.9046	-3.2525	0.0056731	0.028103
hsa_circ_0027810	166.832	0	8.3823	4.1178e-30	5.8992e-31	hsa-miR-122-5p	94.4673	43.2632	1.1267	2.2571e-09	2.2137e-08
novel_circ_0013373	166.832	0	8.3823	4.1178e-30	5.8992e-31	hsa-miR-122-5p	94.4673	43.2632	1.1267	2.2571e-09	2.2137e-08
novel_circ_0008166	166.832	0	8.3823	4.1178e-30	5.8992e-31	hsa-miR-122-5p	94.4673	43.2632	1.1267	2.2571e-09	2.2137e-08
novel_circ_0006847	166.832	0	8.3823	4.1178e-30	5.8992e-31	hsa-miR-122-5p	94.4673	43.2632	1.1267	2.2571e-09	2.2137e-08
hsa_circ_0080210	166.832	0	8.3823	4.1178e-30	5.8992e-31	hsa-miR-143-3p	76.823	10.4528	2.8776	1.0383e-17	1.3935e-16
hsa_circ_0007949	166.832	0	8.3823	4.1178e-30	5.8992e-31	hsa-miR-143-3p	76.823	10.4528	2.8776	1.0383e-17	1.3935e-16
novel_circ_0013299	166.832	0	8.3823	4.1178e-30	5.8992e-31	hsa-miR-143-3p	76.823	10.4528	2.8776	1.0383e-17	1.3935e-16
hsa_circ_0075291	166.832	0	8.3823	4.1178e-30	5.8992e-31	hsa-miR-143-3p	76.823	10.4528	2.8776	1.0383e-17	1.3935e-16
novel_circ_0000243	166.832	0	8.3823	4.1178e-30	5.8992e-31	hsa-miR-143-3p	76.823	10.4528	2.8776	1.0383e-17	1.3935e-16
hsa_circ_0001387	166.832	0	8.3823	4.1178e-30	5.8992e-31	hsa-miR-143-3p	76.823	10.4528	2.8776	1.0383e-17	1.3935e-16
hsa_circ_0002300	166.832	0	8.3823	4.1178e-30	5.8992e-31	hsa-miR-143-3p	76.823	10.4528	2.8776	1.0383e-17	1.3935e-16
novel_circ_0011688	166.832	0	8.3823	4.1178e-30	5.8992e-31	hsa-miR-143-3p	76.823	10.4528	2.8776	1.0383e-17	1.3935e-16
novel_circ_0011591	166.832	0	8.3823	4.1178e-30	5.8992e-31	hsa-miR-143-3p	76.823	10.4528	2.8776	1.0383e-17	1.3935e-16
novel_circ_0000331	166.832	0	8.3823	4.1178e-30	5.8992e-31	hsa-miR-143-3p	76.823	10.4528	2.8776	1.0383e-17	1.3935e-16
hsa_circ_0055397	166.832	0	8.3823	4.1178e-30	5.8992e-31	hsa-miR-1268a	28.7306	11.0336	1.3807	0.00023092	0.001448
hsa_circ_0038062	166.832	0	8.3823	4.1178e-30	5.8992e-31	hsa-miR-1268a	28.7306	11.0336	1.3807	0.00023092	0.001448
hsa_circ_0020238	166.832	0	8.3823	4.1178e-30	5.8992e-31	hsa-miR-141-5p	15.7706	0	4.4413	1.2013e-05	9.2826e-05
hsa_circ_0003131	166.832	0	8.3823	4.1178e-30	5.8992e-31	hsa-miR-141-5p	15.7706	0	4.4413	1.2013e-05	9.2826e-05
hsa_circ_0002673	166.832	0	8.3823	4.1178e-30	5.8992e-31	hsa-miR-141-5p	15.7706	0	4.4413	1.2013e-05	9.2826e-05
hsa_circ_0006917	166.832	0	8.3823	4.1178e-30	5.8992e-31	hsa-miR-141-5p	15.7706	0	4.4413	1.2013e-05	9.2826e-05
novel_circ_0010328	166.832	0	8.3823	4.1178e-30	5.8992e-31	hsa-miR-141-5p	15.7706	0	4.4413	1.2013e-05	9.2826e-05
novel_circ_0007930	166.832	0	8.3823	4.1178e-30	5.8992e-31	hsa-miR-141-5p	15.7706	0	4.4413	1.2013e-05	9.2826e-05
novel_circ_0003645	166.832	0	8.3823	4.1178e-30	5.8992e-31	hsa-miR-141-5p	15.7706	0	4.4413	1.2013e-05	9.2826e-05
hsa_circ_0001124	166.832	0	8.3823	4.1178e-30	5.8992e-31	hsa-miR-141-5p	15.7706	0	4.4413	1.2013e-05	9.2826e-05
novel_circ_0016892	166.832	0	8.3823	4.1178e-30	5.8992e-31	hsa-miR-141-5p	15.7706	0	4.4413	1.2013e-05	9.2826e-05
novel_circ_0004361	166.832	0	8.3823	4.1178e-30	5.8992e-31	hsa-miR-141-5p	15.7706	0	4.4413	1.2013e-05	9.2826e-05
novel_circ_0007455	166.832	0	8.3823	4.1178e-30	5.8992e-31	hsa-miR-141-5p	15.7706	0	4.4413	1.2013e-05	9.2826e-05
hsa_circ_0008306	166.832	0	8.3823	4.1178e-30	5.8992e-31	hsa-miR-141-5p	15.7706	0	4.4413	1.2013e-05	9.2826e-05
novel_circ_0016612	166.832	0	8.3823	4.1178e-30	5.8992e-31	hsa-miR-141-5p	15.7706	0	4.4413	1.2013e-05	9.2826e-05
novel_circ_0012166	166.832	0	8.3823	4.1178e-30	5.8992e-31	hsa-miR-141-5p	15.7706	0	4.4413	1.2013e-05	9.2826e-05
novel_circ_0000781	166.832	0	8.3823	4.1178e-30	5.8992e-31	hsa-miR-141-5p	15.7706	0	4.4413	1.2013e-05	9.2826e-05
novel_circ_0014641	166.832	0	8.3823	4.1178e-30	5.8992e-31	hsa-miR-141-5p	15.7706	0	4.4413	1.2013e-05	9.2826e-05
novel_circ_0015611	166.832	0	8.3823	4.1178e-30	5.8992e-31	hsa-miR-141-5p	15.7706	0	4.4413	1.2013e-05	9.2826e-05
hsa_circ_0019101	166.832	0	8.3823	4.1178e-30	5.8992e-31	hsa-miR-141-5p	15.7706	0	4.4413	1.2013e-05	9.2826e-05
hsa_circ_0026282	166.832	0	8.3823	4.1178e-30	5.8992e-31	hsa-miR-141-5p	15.7706	0	4.4413	1.2013e-05	9.2826e-05
novel_circ_0008914	166.832	0	8.3823	4.1178e-30	5.8992e-31	hsa-miR-141-5p	15.7706	0	4.4413	1.2013e-05	9.2826e-05
novel_circ_0007266	166.832	0	8.3823	4.1178e-30	5.8992e-31	hsa-miR-141-5p	15.7706	0	4.4413	1.2013e-05	9.2826e-05
hsa_circ_0005712	166.832	0	8.3823	4.1178e-30	5.8992e-31	hsa-miR-141-5p	15.7706	0	4.4413	1.2013e-05	9.2826e-05
novel_circ_0011289	166.832	0	8.3823	4.1178e-30	5.8992e-31	hsa-miR-141-5p	15.7706	0	4.4413	1.2013e-05	9.2826e-05
hsa_circ_0027861	166.832	0	8.3823	4.1178e-30	5.8992e-31	hsa-miR-141-5p	15.7706	0	4.4413	1.2013e-05	9.2826e-05
hsa_circ_0000787	166.832	0	8.3823	4.1178e-30	5.8992e-31	hsa-miR-141-5p	15.7706	0	4.4413	1.2013e-05	9.2826e-05
novel_circ_0005880	166.832	0	8.3823	4.1178e-30	5.8992e-31	hsa-miR-141-5p	15.7706	0	4.4413	1.2013e-05	9.2826e-05
hsa_circ_0002691	166.832	0	8.3823	4.1178e-30	5.8992e-31	hsa-miR-141-5p	15.7706	0	4.4413	1.2013e-05	9.2826e-05
hsa_circ_0062714	166.832	0	8.3823	4.1178e-30	5.8992e-31	hsa-miR-4521	144.902	308.504	-1.0902	5.6975e-07	4.953e-06
hsa_circ_0086648	166.832	0	8.3823	4.1178e-30	5.8992e-31	hsa-miR-4521	144.902	308.504	-1.0902	5.6975e-07	4.953e-06
hsa_circ_0001025	166.832	0	8.3823	4.1178e-30	5.8992e-31	hsa-miR-4521	144.902	308.504	-1.0902	5.6975e-07	4.953e-06
hsa_circ_0006609	166.832	0	8.3823	4.1178e-30	5.8992e-31	hsa-miR-32-3p	26.2322	78.6867	-1.5848	7.5085e-05	0.00052219
novel_circ_0016237	166.832	0	8.3823	4.1178e-30	5.8992e-31	hsa-miR-146b-3p	48.5609	0	6.0639	9.5373e-15	1.1225e-13
novel_circ_0009949	166.832	0	8.3823	4.1178e-30	5.8992e-31	hsa-miR-146b-3p	48.5609	0	6.0639	9.5373e-15	1.1225e-13
novel_circ_0014990	166.832	0	8.3823	4.1178e-30	5.8992e-31	hsa-miR-146b-3p	48.5609	0	6.0639	9.5373e-15	1.1225e-13
novel_circ_0004016	166.832	0	8.3823	4.1178e-30	5.8992e-31	hsa-miR-146b-3p	48.5609	0	6.0639	9.5373e-15	1.1225e-13
novel_circ_0016845	166.832	0	8.3823	4.1178e-30	5.8992e-31	hsa-miR-146b-3p	48.5609	0	6.0639	9.5373e-15	1.1225e-13
hsa_circ_0007982	166.832	0	8.3823	4.1178e-30	5.8992e-31	hsa-miR-146b-3p	48.5609	0	6.0639	9.5373e-15	1.1225e-13
novel_circ_0016387	166.832	0	8.3823	4.1178e-30	5.8992e-31	hsa-miR-146b-3p	48.5609	0	6.0639	9.5373e-15	1.1225e-13
hsa_circ_0070323	166.832	0	8.3823	4.1178e-30	5.8992e-31	hsa-miR-146b-3p	48.5609	0	6.0639	9.5373e-15	1.1225e-13
novel_circ_0015373	166.832	0	8.3823	4.1178e-30	5.8992e-31	hsa-miR-146b-3p	48.5609	0	6.0639	9.5373e-15	1.1225e-13
hsa_circ_0006118	166.832	0	8.3823	4.1178e-30	5.8992e-31	hsa-miR-146b-3p	48.5609	0	6.0639	9.5373e-15	1.1225e-13
novel_circ_0002259	166.832	0	8.3823	4.1178e-30	5.8992e-31	hsa-miR-146b-3p	48.5609	0	6.0639	9.5373e-15	1.1225e-13
hsa_circ_0009127	166.832	0	8.3823	4.1178e-30	5.8992e-31	hsa-miR-146b-3p	48.5609	0	6.0639	9.5373e-15	1.1225e-13
hsa_circ_0007639	166.832	0	8.3823	4.1178e-30	5.8992e-31	hsa-miR-146b-3p	48.5609	0	6.0639	9.5373e-15	1.1225e-13
novel_circ_0007723	166.832	0	8.3823	4.1178e-30	5.8992e-31	hsa-miR-874-3p	26.2322	6.53303	2.0055	1.9473e-05	0.00014463
novel_circ_0002608	166.832	0	8.3823	4.1178e-30	5.8992e-31	hsa-miR-874-3p	26.2322	6.53303	2.0055	1.9473e-05	0.00014463
hsa_circ_0006199	166.832	0	8.3823	4.1178e-30	5.8992e-31	hsa-miR-874-3p	26.2322	6.53303	2.0055	1.9473e-05	0.00014463
hsa_circ_0006559	166.832	0	8.3823	4.1178e-30	5.8992e-31	hsa-miR-874-3p	26.2322	6.53303	2.0055	1.9473e-05	0.00014463
hsa_circ_0005170	166.832	0	8.3823	4.1178e-30	5.8992e-31	hsa-miR-874-3p	26.2322	6.53303	2.0055	1.9473e-05	0.00014463
hsa_circ_0006591	166.832	0	8.3823	4.1178e-30	5.8992e-31	hsa-miR-874-3p	26.2322	6.53303	2.0055	1.9473e-05	0.00014463
novel_circ_0007180	166.832	0	8.3823	4.1178e-30	5.8992e-31	hsa-miR-874-3p	26.2322	6.53303	2.0055	1.9473e-05	0.00014463
hsa_circ_0004210	166.832	0	8.3823	4.1178e-30	5.8992e-31	hsa-miR-1257	29.6674	2.46803	3.5874	9.9598e-09	9.2918e-08
novel_circ_0002726	166.832	0	8.3823	4.1178e-30	5.8992e-31	hsa-miR-1257	29.6674	2.46803	3.5874	9.9598e-09	9.2918e-08
novel_circ_0006384	166.832	0	8.3823	4.1178e-30	5.8992e-31	hsa-miR-1257	29.6674	2.46803	3.5874	9.9598e-09	9.2918e-08
novel_circ_0016914	166.832	0	8.3823	4.1178e-30	5.8992e-31	hsa-miR-1257	29.6674	2.46803	3.5874	9.9598e-09	9.2918e-08
novel_circ_0010052	166.832	0	8.3823	4.1178e-30	5.8992e-31	hsa-miR-486-5p	408.317	168.697	1.2753	2.3371e-40	5.7674e-39
hsa_circ_0003154	166.832	0	8.3823	4.1178e-30	5.8992e-31	hsa-miR-486-5p	408.317	168.697	1.2753	2.3371e-40	5.7674e-39
hsa_circ_0008849	166.832	0	8.3823	4.1178e-30	5.8992e-31	hsa-miR-146a-5p	168.011	41.3759	2.0217	1.9646e-27	3.4951e-26
novel_circ_0012131	166.832	0	8.3823	4.1178e-30	5.8992e-31	hsa-miR-146a-5p	168.011	41.3759	2.0217	1.9646e-27	3.4951e-26
novel_circ_0004572	166.832	0	8.3823	4.1178e-30	5.8992e-31	hsa-miR-146a-5p	168.011	41.3759	2.0217	1.9646e-27	3.4951e-26
novel_circ_0000195	166.832	0	8.3823	4.1178e-30	5.8992e-31	hsa-miR-146a-5p	168.011	41.3759	2.0217	1.9646e-27	3.4951e-26
novel_circ_0013577	166.832	0	8.3823	4.1178e-30	5.8992e-31	hsa-miR-205-5p	10.1494	2.17768	2.2205	0.0052884	0.026616
hsa_circ_0040082	166.832	0	8.3823	4.1178e-30	5.8992e-31	hsa-miR-205-5p	10.1494	2.17768	2.2205	0.0052884	0.026616
novel_circ_0007409	166.832	0	8.3823	4.1178e-30	5.8992e-31	hsa-miR-205-5p	10.1494	2.17768	2.2205	0.0052884	0.026616
novel_circ_0015932	166.832	0	8.3823	4.1178e-30	5.8992e-31	hsa-miR-205-5p	10.1494	2.17768	2.2205	0.0052884	0.026616
novel_circ_0010872	166.832	0	8.3823	4.1178e-30	5.8992e-31	hsa-miR-205-5p	10.1494	2.17768	2.2205	0.0052884	0.026616
novel_circ_0015832	166.832	0	8.3823	4.1178e-30	5.8992e-31	hsa-miR-205-5p	10.1494	2.17768	2.2205	0.0052884	0.026616
hsa_circ_0078263	166.832	0	8.3823	4.1178e-30	5.8992e-31	hsa-miR-205-5p	10.1494	2.17768	2.2205	0.0052884	0.026616
novel_circ_0005788	166.832	0	8.3823	4.1178e-30	5.8992e-31	hsa-miR-205-5p	10.1494	2.17768	2.2205	0.0052884	0.026616
novel_circ_0017239	166.832	0	8.3823	4.1178e-30	5.8992e-31	hsa-miR-205-5p	10.1494	2.17768	2.2205	0.0052884	0.026616
hsa_circ_0002417	166.832	0	8.3823	4.1178e-30	5.8992e-31	hsa-miR-205-5p	10.1494	2.17768	2.2205	0.0052884	0.026616
hsa_circ_0003512	166.832	0	8.3823	4.1178e-30	5.8992e-31	hsa-miR-205-5p	10.1494	2.17768	2.2205	0.0052884	0.026616
hsa_circ_0044287	166.832	0	8.3823	4.1178e-30	5.8992e-31	hsa-miR-205-5p	10.1494	2.17768	2.2205	0.0052884	0.026616
novel_circ_0017224	166.832	0	8.3823	4.1178e-30	5.8992e-31	hsa-miR-205-5p	10.1494	2.17768	2.2205	0.0052884	0.026616
novel_circ_0011567	166.832	0	8.3823	4.1178e-30	5.8992e-31	hsa-miR-199b-5p	9.05637	1.45178	2.6411	0.0044602	0.0229
novel_circ_0009983	166.832	0	8.3823	4.1178e-30	5.8992e-31	hsa-miR-199b-5p	9.05637	1.45178	2.6411	0.0044602	0.0229
novel_circ_0007774	166.832	0	8.3823	4.1178e-30	5.8992e-31	hsa-miR-199b-5p	9.05637	1.45178	2.6411	0.0044602	0.0229
novel_circ_0011237	166.832	0	8.3823	4.1178e-30	5.8992e-31	hsa-miR-199b-5p	9.05637	1.45178	2.6411	0.0044602	0.0229
hsa_circ_0046274	166.832	0	8.3823	4.1178e-30	5.8992e-31	hsa-miR-196b-5p	17.8005	7.4041	1.2655	0.0056941	0.028103
novel_circ_0008799	166.832	0	8.3823	4.1178e-30	5.8992e-31	hsa-miR-196b-5p	17.8005	7.4041	1.2655	0.0056941	0.028103
novel_circ_0000670	166.832	0	8.3823	4.1178e-30	5.8992e-31	hsa-miR-196b-5p	17.8005	7.4041	1.2655	0.0056941	0.028103
novel_circ_0006010	166.832	0	8.3823	4.1178e-30	5.8992e-31	hsa-miR-196b-5p	17.8005	7.4041	1.2655	0.0056941	0.028103
novel_circ_0009306	166.832	0	8.3823	4.1178e-30	5.8992e-31	hsa-miR-21-3p	96.1849	327.232	-1.7664	1.9431e-19	2.7527e-18
hsa_circ_0004389	166.832	0	8.3823	4.1178e-30	5.8992e-31	hsa-miR-21-3p	96.1849	327.232	-1.7664	1.9431e-19	2.7527e-18
novel_circ_0014736	166.832	0	8.3823	4.1178e-30	5.8992e-31	hsa-miR-21-3p	96.1849	327.232	-1.7664	1.9431e-19	2.7527e-18
novel_circ_0012261	166.832	0	8.3823	4.1178e-30	5.8992e-31	hsa-miR-21-3p	96.1849	327.232	-1.7664	1.9431e-19	2.7527e-18
novel_circ_0001743	166.832	0	8.3823	4.1178e-30	5.8992e-31	hsa-miR-21-3p	96.1849	327.232	-1.7664	1.9431e-19	2.7527e-18
novel_circ_0016997	166.832	0	8.3823	4.1178e-30	5.8992e-31	hsa-miR-21-3p	96.1849	327.232	-1.7664	1.9431e-19	2.7527e-18
hsa_circ_0007778	166.832	0	8.3823	4.1178e-30	5.8992e-31	hsa-miR-21-3p	96.1849	327.232	-1.7664	1.9431e-19	2.7527e-18
hsa_circ_0002754	166.832	0	8.3823	4.1178e-30	5.8992e-31	hsa-miR-374a-3p	23.1094	71.7182	-1.6339	9.5263e-05	0.00065068
novel_circ_0006363	166.832	0	8.3823	4.1178e-30	5.8992e-31	hsa-miR-374a-3p	23.1094	71.7182	-1.6339	9.5263e-05	0.00065068
novel_circ_0009451	166.832	0	8.3823	4.1178e-30	5.8992e-31	hsa-miR-374a-3p	23.1094	71.7182	-1.6339	9.5263e-05	0.00065068
novel_circ_0006819	166.832	0	8.3823	4.1178e-30	5.8992e-31	hsa-miR-27a-5p	133.972	423.05	-1.6589	6.0937e-22	9.1406e-21
hsa_circ_0006400	166.832	0	8.3823	4.1178e-30	5.8992e-31	hsa-miR-1-3p	17.9566	6.24267	1.5243	0.002142	0.01154
hsa_circ_0006922	166.832	0	8.3823	4.1178e-30	5.8992e-31	hsa-miR-1-3p	17.9566	6.24267	1.5243	0.002142	0.01154
hsa_circ_0067682	166.832	0	8.3823	4.1178e-30	5.8992e-31	hsa-miR-139-5p	337.428	115.852	1.5423	6.7555e-41	1.782e-39
novel_circ_0016338	166.832	0	8.3823	4.1178e-30	5.8992e-31	hsa-miR-139-5p	337.428	115.852	1.5423	6.7555e-41	1.782e-39
novel_circ_0004211	166.832	0	8.3823	4.1178e-30	5.8992e-31	hsa-miR-139-5p	337.428	115.852	1.5423	6.7555e-41	1.782e-39
hsa_circ_0005034	166.832	0	8.3823	4.1178e-30	5.8992e-31	hsa-miR-139-5p	337.428	115.852	1.5423	6.7555e-41	1.782e-39
novel_circ_0007505	166.832	0	8.3823	4.1178e-30	5.8992e-31	hsa-miR-184	15.146	0	4.9209	1.4285e-05	0.00010928
novel_circ_0008604	166.832	0	8.3823	4.1178e-30	5.8992e-31	hsa-miR-184	15.146	0	4.9209	1.4285e-05	0.00010928
hsa_circ_0054034	166.832	0	8.3823	4.1178e-30	5.8992e-31	hsa-miR-215-5p	309.634	2.90357	6.7366	2.532e-82	1.2106e-80
hsa_circ_0003278	166.832	0	8.3823	4.1178e-30	5.8992e-31	hsa-miR-1303	37.7869	105.109	-1.4759	2.255e-05	0.00016587
novel_circ_0006237	166.832	0	8.3823	4.1178e-30	5.8992e-31	hsa-miR-1303	37.7869	105.109	-1.4759	2.255e-05	0.00016587
novel_circ_0005910	166.832	0	8.3823	4.1178e-30	5.8992e-31	hsa-miR-1303	37.7869	105.109	-1.4759	2.255e-05	0.00016587
hsa_circ_0023701	166.832	0	8.3823	4.1178e-30	5.8992e-31	hsa-miR-200b-3p	73.0755	13.6468	2.4208	7.1105e-15	8.4992e-14
novel_circ_0000006	166.832	0	8.3823	4.1178e-30	5.8992e-31	hsa-miR-200b-3p	73.0755	13.6468	2.4208	7.1105e-15	8.4992e-14
hsa_circ_0041346	166.832	0	8.3823	4.1178e-30	5.8992e-31	hsa-miR-200b-3p	73.0755	13.6468	2.4208	7.1105e-15	8.4992e-14
hsa_circ_0022591	166.832	0	8.3823	4.1178e-30	5.8992e-31	hsa-miR-200b-3p	73.0755	13.6468	2.4208	7.1105e-15	8.4992e-14
novel_circ_0003394	166.832	0	8.3823	4.1178e-30	5.8992e-31	hsa-miR-200b-3p	73.0755	13.6468	2.4208	7.1105e-15	8.4992e-14
novel_circ_0007537	166.832	0	8.3823	4.1178e-30	5.8992e-31	hsa-miR-132-5p	237.808	88.5589	1.4251	4.3944e-27	7.4705e-26
novel_circ_0002212	166.832	0	8.3823	4.1178e-30	5.8992e-31	hsa-miR-204-5p	6.08963	0	3.6064	0.0093097	0.044235
hsa_circ_0008994	166.832	0	8.3823	4.1178e-30	5.8992e-31	hsa-miR-204-5p	6.08963	0	3.6064	0.0093097	0.044235
novel_circ_0010749	166.832	0	8.3823	4.1178e-30	5.8992e-31	hsa-miR-204-5p	6.08963	0	3.6064	0.0093097	0.044235
hsa_circ_0006225	166.832	0	8.3823	4.1178e-30	5.8992e-31	hsa-miR-204-5p	6.08963	0	3.6064	0.0093097	0.044235
novel_circ_0014880	166.832	0	8.3823	4.1178e-30	5.8992e-31	hsa-miR-10b-5p	200.802	33.6814	2.5757	4.4418e-40	1.0619e-38
hsa_circ_0003922	166.832	0	8.3823	4.1178e-30	5.8992e-31	hsa-miR-375-3p	20.7672	6.38785	1.7009	0.00047059	0.0027907
hsa_circ_0086242	166.832	0	8.3823	4.1178e-30	5.8992e-31	hsa-miR-375-3p	20.7672	6.38785	1.7009	0.00047059	0.0027907
hsa_circ_0042098	166.832	0	8.3823	4.1178e-30	5.8992e-31	hsa-miR-27b-5p	182.533	779.899	-2.0951	1.079e-59	4.1271e-58
novel_circ_0005701	166.832	0	8.3823	4.1178e-30	5.8992e-31	hsa-miR-27b-5p	182.533	779.899	-2.0951	1.079e-59	4.1271e-58
hsa_circ_0075872	166.832	0	8.3823	4.1178e-30	5.8992e-31	hsa-miR-27b-5p	182.533	779.899	-2.0951	1.079e-59	4.1271e-58
hsa_circ_0080771	166.832	0	8.3823	4.1178e-30	5.8992e-31	hsa-miR-449a	8.27565	0	3.511	0.0026253	0.014045
novel_circ_0008801	166.832	0	8.3823	4.1178e-30	5.8992e-31	hsa-miR-449a	8.27565	0	3.511	0.0026253	0.014045
hsa_circ_0049575	166.832	0	8.3823	4.1178e-30	5.8992e-31	hsa-miR-449a	8.27565	0	3.511	0.0026253	0.014045
novel_circ_0007868	166.832	0	8.3823	4.1178e-30	5.8992e-31	hsa-miR-449a	8.27565	0	3.511	0.0026253	0.014045
novel_circ_0001678	166.832	0	8.3823	4.1178e-30	5.8992e-31	hsa-miR-203a-3p	77.7599	29.6164	1.3926	1.1531e-09	1.1761e-08
novel_circ_0007580	166.832	0	8.3823	4.1178e-30	5.8992e-31	hsa-miR-203a-3p	77.7599	29.6164	1.3926	1.1531e-09	1.1761e-08
hsa_circ_0003987	166.832	0	8.3823	4.1178e-30	5.8992e-31	hsa-miR-203a-3p	77.7599	29.6164	1.3926	1.1531e-09	1.1761e-08
hsa_circ_0082624	166.832	0	8.3823	4.1178e-30	5.8992e-31	hsa-miR-203a-3p	77.7599	29.6164	1.3926	1.1531e-09	1.1761e-08
hsa_circ_0007081	142.999	0	8.1599	1.8096e-26	2.1775e-27	hsa-miR-130b-3p	49.6539	9.87214	2.3305	2.8439e-10	3.0217e-09
hsa_circ_0044183	142.999	0	8.1599	1.8096e-26	2.1775e-27	hsa-miR-130b-3p	49.6539	9.87214	2.3305	2.8439e-10	3.0217e-09
hsa_circ_0004147	142.999	0	8.1599	1.8096e-26	2.1775e-27	hsa-miR-130b-3p	49.6539	9.87214	2.3305	2.8439e-10	3.0217e-09
novel_circ_0003482	142.999	0	8.1599	1.8096e-26	2.1775e-27	hsa-miR-130b-3p	49.6539	9.87214	2.3305	2.8439e-10	3.0217e-09
hsa_circ_0006488	142.999	0	8.1599	1.8096e-26	2.1775e-27	hsa-miR-130b-3p	49.6539	9.87214	2.3305	2.8439e-10	3.0217e-09
hsa_circ_0007206	142.999	0	8.1599	1.8096e-26	2.1775e-27	hsa-miR-130b-3p	49.6539	9.87214	2.3305	2.8439e-10	3.0217e-09
hsa_circ_0005322	142.999	0	8.1599	1.8096e-26	2.1775e-27	hsa-miR-130b-3p	49.6539	9.87214	2.3305	2.8439e-10	3.0217e-09
hsa_circ_0006894	142.999	0	8.1599	1.8096e-26	2.1775e-27	hsa-miR-130b-3p	49.6539	9.87214	2.3305	2.8439e-10	3.0217e-09
novel_circ_0011933	142.999	0	8.1599	1.8096e-26	2.1775e-27	hsa-miR-33b-3p	1.24915	11.9046	-3.2525	0.0056731	0.028103
hsa_circ_0003402	142.999	0	8.1599	1.8096e-26	2.1775e-27	hsa-miR-33b-3p	1.24915	11.9046	-3.2525	0.0056731	0.028103
novel_circ_0006238	142.999	0	8.1599	1.8096e-26	2.1775e-27	hsa-miR-33b-3p	1.24915	11.9046	-3.2525	0.0056731	0.028103
novel_circ_0006376	142.999	0	8.1599	1.8096e-26	2.1775e-27	hsa-miR-33b-3p	1.24915	11.9046	-3.2525	0.0056731	0.028103
novel_circ_0002239	142.999	0	8.1599	1.8096e-26	2.1775e-27	hsa-miR-33b-3p	1.24915	11.9046	-3.2525	0.0056731	0.028103
novel_circ_0012520	142.999	0	8.1599	1.8096e-26	2.1775e-27	hsa-miR-122-5p	94.4673	43.2632	1.1267	2.2571e-09	2.2137e-08
hsa_circ_0079179	142.999	0	8.1599	1.8096e-26	2.1775e-27	hsa-miR-122-5p	94.4673	43.2632	1.1267	2.2571e-09	2.2137e-08
novel_circ_0007511	142.999	0	8.1599	1.8096e-26	2.1775e-27	hsa-miR-122-5p	94.4673	43.2632	1.1267	2.2571e-09	2.2137e-08
hsa_circ_0003850	142.999	0	8.1599	1.8096e-26	2.1775e-27	hsa-miR-122-5p	94.4673	43.2632	1.1267	2.2571e-09	2.2137e-08
novel_circ_0017322	142.999	0	8.1599	1.8096e-26	2.1775e-27	hsa-miR-122-5p	94.4673	43.2632	1.1267	2.2571e-09	2.2137e-08
novel_circ_0011958	142.999	0	8.1599	1.8096e-26	2.1775e-27	hsa-miR-143-3p	76.823	10.4528	2.8776	1.0383e-17	1.3935e-16
novel_circ_0003725	142.999	0	8.1599	1.8096e-26	2.1775e-27	hsa-miR-143-3p	76.823	10.4528	2.8776	1.0383e-17	1.3935e-16
novel_circ_0012298	142.999	0	8.1599	1.8096e-26	2.1775e-27	hsa-miR-143-3p	76.823	10.4528	2.8776	1.0383e-17	1.3935e-16
novel_circ_0004201	142.999	0	8.1599	1.8096e-26	2.1775e-27	hsa-miR-143-3p	76.823	10.4528	2.8776	1.0383e-17	1.3935e-16
hsa_circ_0023031	142.999	0	8.1599	1.8096e-26	2.1775e-27	hsa-miR-143-3p	76.823	10.4528	2.8776	1.0383e-17	1.3935e-16
hsa_circ_0005793	142.999	0	8.1599	1.8096e-26	2.1775e-27	hsa-miR-143-3p	76.823	10.4528	2.8776	1.0383e-17	1.3935e-16
hsa_circ_0008929	142.999	0	8.1599	1.8096e-26	2.1775e-27	hsa-miR-143-3p	76.823	10.4528	2.8776	1.0383e-17	1.3935e-16
novel_circ_0006150	142.999	0	8.1599	1.8096e-26	2.1775e-27	hsa-miR-143-3p	76.823	10.4528	2.8776	1.0383e-17	1.3935e-16
novel_circ_0004892	142.999	0	8.1599	1.8096e-26	2.1775e-27	hsa-miR-1268a	28.7306	11.0336	1.3807	0.00023092	0.001448
hsa_circ_0007837	142.999	0	8.1599	1.8096e-26	2.1775e-27	hsa-miR-1268a	28.7306	11.0336	1.3807	0.00023092	0.001448
novel_circ_0010049	142.999	0	8.1599	1.8096e-26	2.1775e-27	hsa-miR-141-5p	15.7706	0	4.4413	1.2013e-05	9.2826e-05
novel_circ_0001084	142.999	0	8.1599	1.8096e-26	2.1775e-27	hsa-miR-141-5p	15.7706	0	4.4413	1.2013e-05	9.2826e-05
novel_circ_0004847	142.999	0	8.1599	1.8096e-26	2.1775e-27	hsa-miR-141-5p	15.7706	0	4.4413	1.2013e-05	9.2826e-05
hsa_circ_0004821	142.999	0	8.1599	1.8096e-26	2.1775e-27	hsa-miR-141-5p	15.7706	0	4.4413	1.2013e-05	9.2826e-05
novel_circ_0007912	142.999	0	8.1599	1.8096e-26	2.1775e-27	hsa-miR-141-5p	15.7706	0	4.4413	1.2013e-05	9.2826e-05
hsa_circ_0017073	142.999	0	8.1599	1.8096e-26	2.1775e-27	hsa-miR-141-5p	15.7706	0	4.4413	1.2013e-05	9.2826e-05
novel_circ_0002008	142.999	0	8.1599	1.8096e-26	2.1775e-27	hsa-miR-141-5p	15.7706	0	4.4413	1.2013e-05	9.2826e-05
hsa_circ_0004916	142.999	0	8.1599	1.8096e-26	2.1775e-27	hsa-miR-141-5p	15.7706	0	4.4413	1.2013e-05	9.2826e-05
novel_circ_0001452	142.999	0	8.1599	1.8096e-26	2.1775e-27	hsa-miR-141-5p	15.7706	0	4.4413	1.2013e-05	9.2826e-05
novel_circ_0003702	142.999	0	8.1599	1.8096e-26	2.1775e-27	hsa-miR-141-5p	15.7706	0	4.4413	1.2013e-05	9.2826e-05
hsa_circ_0003528	142.999	0	8.1599	1.8096e-26	2.1775e-27	hsa-miR-141-5p	15.7706	0	4.4413	1.2013e-05	9.2826e-05
hsa_circ_0007607	142.999	0	8.1599	1.8096e-26	2.1775e-27	hsa-miR-141-5p	15.7706	0	4.4413	1.2013e-05	9.2826e-05
hsa_circ_0008638	142.999	0	8.1599	1.8096e-26	2.1775e-27	hsa-miR-141-5p	15.7706	0	4.4413	1.2013e-05	9.2826e-05
hsa_circ_0005774	142.999	0	8.1599	1.8096e-26	2.1775e-27	hsa-miR-141-5p	15.7706	0	4.4413	1.2013e-05	9.2826e-05
hsa_circ_0047270	142.999	0	8.1599	1.8096e-26	2.1775e-27	hsa-miR-141-5p	15.7706	0	4.4413	1.2013e-05	9.2826e-05
hsa_circ_0004894	142.999	0	8.1599	1.8096e-26	2.1775e-27	hsa-miR-141-5p	15.7706	0	4.4413	1.2013e-05	9.2826e-05
novel_circ_0013683	142.999	0	8.1599	1.8096e-26	2.1775e-27	hsa-miR-141-5p	15.7706	0	4.4413	1.2013e-05	9.2826e-05
hsa_circ_0001356	142.999	0	8.1599	1.8096e-26	2.1775e-27	hsa-miR-141-5p	15.7706	0	4.4413	1.2013e-05	9.2826e-05
novel_circ_0001997	142.999	0	8.1599	1.8096e-26	2.1775e-27	hsa-miR-141-5p	15.7706	0	4.4413	1.2013e-05	9.2826e-05
novel_circ_0016225	142.999	0	8.1599	1.8096e-26	2.1775e-27	hsa-miR-141-5p	15.7706	0	4.4413	1.2013e-05	9.2826e-05
novel_circ_0012774	142.999	0	8.1599	1.8096e-26	2.1775e-27	hsa-miR-141-5p	15.7706	0	4.4413	1.2013e-05	9.2826e-05
novel_circ_0001576	142.999	0	8.1599	1.8096e-26	2.1775e-27	hsa-miR-141-5p	15.7706	0	4.4413	1.2013e-05	9.2826e-05
hsa_circ_0006689	142.999	0	8.1599	1.8096e-26	2.1775e-27	hsa-miR-141-5p	15.7706	0	4.4413	1.2013e-05	9.2826e-05
novel_circ_0015695	142.999	0	8.1599	1.8096e-26	2.1775e-27	hsa-miR-4521	144.902	308.504	-1.0902	5.6975e-07	4.953e-06
novel_circ_0008204	142.999	0	8.1599	1.8096e-26	2.1775e-27	hsa-miR-4521	144.902	308.504	-1.0902	5.6975e-07	4.953e-06
novel_circ_0006608	142.999	0	8.1599	1.8096e-26	2.1775e-27	hsa-miR-190b-5p	28.7306	0	5.0437	2.1503e-09	2.1644e-08
hsa_circ_0007580	142.999	0	8.1599	1.8096e-26	2.1775e-27	hsa-miR-190b-5p	28.7306	0	5.0437	2.1503e-09	2.1644e-08
novel_circ_0013857	142.999	0	8.1599	1.8096e-26	2.1775e-27	hsa-miR-190b-5p	28.7306	0	5.0437	2.1503e-09	2.1644e-08
hsa_circ_0014292	142.999	0	8.1599	1.8096e-26	2.1775e-27	hsa-miR-451a	1521.16	197.733	2.9435	0	0
hsa_circ_0008623	142.999	0	8.1599	1.8096e-26	2.1775e-27	hsa-miR-451a	1521.16	197.733	2.9435	0	0
novel_circ_0015259	142.999	0	8.1599	1.8096e-26	2.1775e-27	hsa-miR-451a	1521.16	197.733	2.9435	0	0
hsa_circ_0018195	142.999	0	8.1599	1.8096e-26	2.1775e-27	hsa-miR-146b-3p	48.5609	0	6.0639	9.5373e-15	1.1225e-13
hsa_circ_0006460	142.999	0	8.1599	1.8096e-26	2.1775e-27	hsa-miR-146b-3p	48.5609	0	6.0639	9.5373e-15	1.1225e-13
novel_circ_0006989	142.999	0	8.1599	1.8096e-26	2.1775e-27	hsa-miR-146b-3p	48.5609	0	6.0639	9.5373e-15	1.1225e-13
novel_circ_0004017	142.999	0	8.1599	1.8096e-26	2.1775e-27	hsa-miR-146b-3p	48.5609	0	6.0639	9.5373e-15	1.1225e-13
novel_circ_0010581	142.999	0	8.1599	1.8096e-26	2.1775e-27	hsa-miR-146b-3p	48.5609	0	6.0639	9.5373e-15	1.1225e-13
hsa_circ_0029062	142.999	0	8.1599	1.8096e-26	2.1775e-27	hsa-miR-146b-3p	48.5609	0	6.0639	9.5373e-15	1.1225e-13
hsa_circ_0046522	142.999	0	8.1599	1.8096e-26	2.1775e-27	hsa-miR-874-3p	26.2322	6.53303	2.0055	1.9473e-05	0.00014463
novel_circ_0004858	142.999	0	8.1599	1.8096e-26	2.1775e-27	hsa-miR-874-3p	26.2322	6.53303	2.0055	1.9473e-05	0.00014463
novel_circ_0010357	142.999	0	8.1599	1.8096e-26	2.1775e-27	hsa-miR-874-3p	26.2322	6.53303	2.0055	1.9473e-05	0.00014463
novel_circ_0006023	142.999	0	8.1599	1.8096e-26	2.1775e-27	hsa-miR-874-3p	26.2322	6.53303	2.0055	1.9473e-05	0.00014463
novel_circ_0000301	142.999	0	8.1599	1.8096e-26	2.1775e-27	hsa-miR-874-3p	26.2322	6.53303	2.0055	1.9473e-05	0.00014463
hsa_circ_0073036	142.999	0	8.1599	1.8096e-26	2.1775e-27	hsa-miR-1257	29.6674	2.46803	3.5874	9.9598e-09	9.2918e-08
novel_circ_0005148	142.999	0	8.1599	1.8096e-26	2.1775e-27	hsa-miR-1257	29.6674	2.46803	3.5874	9.9598e-09	9.2918e-08
novel_circ_0011874	142.999	0	8.1599	1.8096e-26	2.1775e-27	hsa-miR-1257	29.6674	2.46803	3.5874	9.9598e-09	9.2918e-08
novel_circ_0005597	142.999	0	8.1599	1.8096e-26	2.1775e-27	hsa-miR-1257	29.6674	2.46803	3.5874	9.9598e-09	9.2918e-08
novel_circ_0016235	142.999	0	8.1599	1.8096e-26	2.1775e-27	hsa-miR-1257	29.6674	2.46803	3.5874	9.9598e-09	9.2918e-08
hsa_circ_0066078	142.999	0	8.1599	1.8096e-26	2.1775e-27	hsa-miR-1257	29.6674	2.46803	3.5874	9.9598e-09	9.2918e-08
novel_circ_0006785	142.999	0	8.1599	1.8096e-26	2.1775e-27	hsa-miR-486-5p	408.317	168.697	1.2753	2.3371e-40	5.7674e-39
hsa_circ_0001361	142.999	0	8.1599	1.8096e-26	2.1775e-27	hsa-miR-146a-5p	168.011	41.3759	2.0217	1.9646e-27	3.4951e-26
novel_circ_0009703	142.999	0	8.1599	1.8096e-26	2.1775e-27	hsa-miR-146a-5p	168.011	41.3759	2.0217	1.9646e-27	3.4951e-26
hsa_circ_0034970	142.999	0	8.1599	1.8096e-26	2.1775e-27	hsa-miR-146a-5p	168.011	41.3759	2.0217	1.9646e-27	3.4951e-26
novel_circ_0007599	142.999	0	8.1599	1.8096e-26	2.1775e-27	hsa-miR-146a-5p	168.011	41.3759	2.0217	1.9646e-27	3.4951e-26
novel_circ_0004512	142.999	0	8.1599	1.8096e-26	2.1775e-27	hsa-miR-146a-5p	168.011	41.3759	2.0217	1.9646e-27	3.4951e-26
hsa_circ_0021843	142.999	0	8.1599	1.8096e-26	2.1775e-27	hsa-miR-205-5p	10.1494	2.17768	2.2205	0.0052884	0.026616
novel_circ_0012631	142.999	0	8.1599	1.8096e-26	2.1775e-27	hsa-miR-205-5p	10.1494	2.17768	2.2205	0.0052884	0.026616
hsa_circ_0075445	142.999	0	8.1599	1.8096e-26	2.1775e-27	hsa-miR-205-5p	10.1494	2.17768	2.2205	0.0052884	0.026616
novel_circ_0002549	142.999	0	8.1599	1.8096e-26	2.1775e-27	hsa-miR-205-5p	10.1494	2.17768	2.2205	0.0052884	0.026616
novel_circ_0011389	142.999	0	8.1599	1.8096e-26	2.1775e-27	hsa-miR-205-5p	10.1494	2.17768	2.2205	0.0052884	0.026616
novel_circ_0004231	142.999	0	8.1599	1.8096e-26	2.1775e-27	hsa-miR-205-5p	10.1494	2.17768	2.2205	0.0052884	0.026616
hsa_circ_0007293	142.999	0	8.1599	1.8096e-26	2.1775e-27	hsa-miR-205-5p	10.1494	2.17768	2.2205	0.0052884	0.026616
hsa_circ_0020311	142.999	0	8.1599	1.8096e-26	2.1775e-27	hsa-miR-205-5p	10.1494	2.17768	2.2205	0.0052884	0.026616
hsa_circ_0003491	142.999	0	8.1599	1.8096e-26	2.1775e-27	hsa-miR-205-5p	10.1494	2.17768	2.2205	0.0052884	0.026616
novel_circ_0007876	142.999	0	8.1599	1.8096e-26	2.1775e-27	hsa-miR-205-5p	10.1494	2.17768	2.2205	0.0052884	0.026616
hsa_circ_0065520	142.999	0	8.1599	1.8096e-26	2.1775e-27	hsa-miR-205-5p	10.1494	2.17768	2.2205	0.0052884	0.026616
novel_circ_0016131	142.999	0	8.1599	1.8096e-26	2.1775e-27	hsa-miR-199b-5p	9.05637	1.45178	2.6411	0.0044602	0.0229
hsa_circ_0004906	142.999	0	8.1599	1.8096e-26	2.1775e-27	hsa-miR-199b-5p	9.05637	1.45178	2.6411	0.0044602	0.0229
novel_circ_0016980	142.999	0	8.1599	1.8096e-26	2.1775e-27	hsa-miR-199b-5p	9.05637	1.45178	2.6411	0.0044602	0.0229
novel_circ_0012109	142.999	0	8.1599	1.8096e-26	2.1775e-27	hsa-miR-199b-5p	9.05637	1.45178	2.6411	0.0044602	0.0229
novel_circ_0016614	142.999	0	8.1599	1.8096e-26	2.1775e-27	hsa-miR-199b-5p	9.05637	1.45178	2.6411	0.0044602	0.0229
novel_circ_0008053	142.999	0	8.1599	1.8096e-26	2.1775e-27	hsa-miR-199b-5p	9.05637	1.45178	2.6411	0.0044602	0.0229
hsa_circ_0087507	142.999	0	8.1599	1.8096e-26	2.1775e-27	hsa-miR-199b-5p	9.05637	1.45178	2.6411	0.0044602	0.0229
novel_circ_0008467	142.999	0	8.1599	1.8096e-26	2.1775e-27	hsa-miR-199b-5p	9.05637	1.45178	2.6411	0.0044602	0.0229
novel_circ_0010643	142.999	0	8.1599	1.8096e-26	2.1775e-27	hsa-miR-199b-5p	9.05637	1.45178	2.6411	0.0044602	0.0229
hsa_circ_0059187	142.999	0	8.1599	1.8096e-26	2.1775e-27	hsa-miR-199b-5p	9.05637	1.45178	2.6411	0.0044602	0.0229
hsa_circ_0048775	142.999	0	8.1599	1.8096e-26	2.1775e-27	hsa-miR-196b-5p	17.8005	7.4041	1.2655	0.0056941	0.028103
novel_circ_0015895	142.999	0	8.1599	1.8096e-26	2.1775e-27	hsa-miR-196b-5p	17.8005	7.4041	1.2655	0.0056941	0.028103
hsa_circ_0049998	142.999	0	8.1599	1.8096e-26	2.1775e-27	hsa-miR-196b-5p	17.8005	7.4041	1.2655	0.0056941	0.028103
novel_circ_0016995	142.999	0	8.1599	1.8096e-26	2.1775e-27	hsa-miR-21-3p	96.1849	327.232	-1.7664	1.9431e-19	2.7527e-18
novel_circ_0006257	142.999	0	8.1599	1.8096e-26	2.1775e-27	hsa-miR-21-3p	96.1849	327.232	-1.7664	1.9431e-19	2.7527e-18
novel_circ_0004277	142.999	0	8.1599	1.8096e-26	2.1775e-27	hsa-miR-21-3p	96.1849	327.232	-1.7664	1.9431e-19	2.7527e-18
novel_circ_0009307	142.999	0	8.1599	1.8096e-26	2.1775e-27	hsa-miR-21-3p	96.1849	327.232	-1.7664	1.9431e-19	2.7527e-18
novel_circ_0006461	142.999	0	8.1599	1.8096e-26	2.1775e-27	hsa-miR-21-3p	96.1849	327.232	-1.7664	1.9431e-19	2.7527e-18
novel_circ_0013704	142.999	0	8.1599	1.8096e-26	2.1775e-27	hsa-miR-21-3p	96.1849	327.232	-1.7664	1.9431e-19	2.7527e-18
novel_circ_0013653	142.999	0	8.1599	1.8096e-26	2.1775e-27	hsa-miR-21-3p	96.1849	327.232	-1.7664	1.9431e-19	2.7527e-18
novel_circ_0005018	142.999	0	8.1599	1.8096e-26	2.1775e-27	hsa-miR-27a-5p	133.972	423.05	-1.6589	6.0937e-22	9.1406e-21
novel_circ_0003017	142.999	0	8.1599	1.8096e-26	2.1775e-27	hsa-miR-27a-5p	133.972	423.05	-1.6589	6.0937e-22	9.1406e-21
hsa_circ_0003789	142.999	0	8.1599	1.8096e-26	2.1775e-27	hsa-miR-1-3p	17.9566	6.24267	1.5243	0.002142	0.01154
novel_circ_0010251	142.999	0	8.1599	1.8096e-26	2.1775e-27	hsa-miR-1-3p	17.9566	6.24267	1.5243	0.002142	0.01154
novel_circ_0001937	142.999	0	8.1599	1.8096e-26	2.1775e-27	hsa-miR-1-3p	17.9566	6.24267	1.5243	0.002142	0.01154
novel_circ_0003972	142.999	0	8.1599	1.8096e-26	2.1775e-27	hsa-miR-1-3p	17.9566	6.24267	1.5243	0.002142	0.01154
novel_circ_0005432	142.999	0	8.1599	1.8096e-26	2.1775e-27	hsa-miR-1-3p	17.9566	6.24267	1.5243	0.002142	0.01154
novel_circ_0013699	142.999	0	8.1599	1.8096e-26	2.1775e-27	hsa-miR-139-5p	337.428	115.852	1.5423	6.7555e-41	1.782e-39
novel_circ_0013620	142.999	0	8.1599	1.8096e-26	2.1775e-27	hsa-miR-139-5p	337.428	115.852	1.5423	6.7555e-41	1.782e-39
novel_circ_0007167	142.999	0	8.1599	1.8096e-26	2.1775e-27	hsa-miR-139-5p	337.428	115.852	1.5423	6.7555e-41	1.782e-39
hsa_circ_0044302	142.999	0	8.1599	1.8096e-26	2.1775e-27	hsa-miR-139-5p	337.428	115.852	1.5423	6.7555e-41	1.782e-39
novel_circ_0013765	142.999	0	8.1599	1.8096e-26	2.1775e-27	hsa-miR-139-5p	337.428	115.852	1.5423	6.7555e-41	1.782e-39
novel_circ_0009539	142.999	0	8.1599	1.8096e-26	2.1775e-27	hsa-miR-139-5p	337.428	115.852	1.5423	6.7555e-41	1.782e-39
hsa_circ_0005801	142.999	0	8.1599	1.8096e-26	2.1775e-27	hsa-miR-184	15.146	0	4.9209	1.4285e-05	0.00010928
novel_circ_0011420	142.999	0	8.1599	1.8096e-26	2.1775e-27	hsa-miR-199a-3p	17.8005	4.065	2.1306	0.00029199	0.0018014
novel_circ_0011435	142.999	0	8.1599	1.8096e-26	2.1775e-27	hsa-miR-199a-3p	17.8005	4.065	2.1306	0.00029199	0.0018014
novel_circ_0003785	142.999	0	8.1599	1.8096e-26	2.1775e-27	hsa-miR-199a-3p	17.8005	4.065	2.1306	0.00029199	0.0018014
hsa_circ_0001172	142.999	0	8.1599	1.8096e-26	2.1775e-27	hsa-miR-199a-3p	17.8005	4.065	2.1306	0.00029199	0.0018014
novel_circ_0002900	142.999	0	8.1599	1.8096e-26	2.1775e-27	hsa-miR-199a-3p	17.8005	4.065	2.1306	0.00029199	0.0018014
novel_circ_0001429	142.999	0	8.1599	1.8096e-26	2.1775e-27	hsa-miR-1303	37.7869	105.109	-1.4759	2.255e-05	0.00016587
hsa_circ_0006660	142.999	0	8.1599	1.8096e-26	2.1775e-27	hsa-miR-200b-3p	73.0755	13.6468	2.4208	7.1105e-15	8.4992e-14
hsa_circ_0066761	142.999	0	8.1599	1.8096e-26	2.1775e-27	hsa-miR-200b-3p	73.0755	13.6468	2.4208	7.1105e-15	8.4992e-14
novel_circ_0006355	142.999	0	8.1599	1.8096e-26	2.1775e-27	hsa-miR-132-5p	237.808	88.5589	1.4251	4.3944e-27	7.4705e-26
hsa_circ_0003421	142.999	0	8.1599	1.8096e-26	2.1775e-27	hsa-miR-132-5p	237.808	88.5589	1.4251	4.3944e-27	7.4705e-26
novel_circ_0007288	142.999	0	8.1599	1.8096e-26	2.1775e-27	hsa-miR-132-5p	237.808	88.5589	1.4251	4.3944e-27	7.4705e-26
novel_circ_0008208	142.999	0	8.1599	1.8096e-26	2.1775e-27	hsa-miR-200a-5p	24.9831	3.62946	2.7831	1.407e-06	1.17e-05
hsa_circ_0038960	142.999	0	8.1599	1.8096e-26	2.1775e-27	hsa-miR-204-5p	6.08963	0	3.6064	0.0093097	0.044235
hsa_circ_0046702	142.999	0	8.1599	1.8096e-26	2.1775e-27	hsa-miR-204-5p	6.08963	0	3.6064	0.0093097	0.044235
novel_circ_0005415	142.999	0	8.1599	1.8096e-26	2.1775e-27	hsa-miR-204-5p	6.08963	0	3.6064	0.0093097	0.044235
novel_circ_0007965	142.999	0	8.1599	1.8096e-26	2.1775e-27	hsa-miR-204-5p	6.08963	0	3.6064	0.0093097	0.044235
hsa_circ_0001542	142.999	0	8.1599	1.8096e-26	2.1775e-27	hsa-miR-204-5p	6.08963	0	3.6064	0.0093097	0.044235
novel_circ_0003077	142.999	0	8.1599	1.8096e-26	2.1775e-27	hsa-miR-204-5p	6.08963	0	3.6064	0.0093097	0.044235
novel_circ_0005012	142.999	0	8.1599	1.8096e-26	2.1775e-27	hsa-miR-10b-5p	200.802	33.6814	2.5757	4.4418e-40	1.0619e-38
novel_circ_0007476	142.999	0	8.1599	1.8096e-26	2.1775e-27	hsa-miR-10b-5p	200.802	33.6814	2.5757	4.4418e-40	1.0619e-38
novel_circ_0015780	142.999	0	8.1599	1.8096e-26	2.1775e-27	hsa-miR-375-3p	20.7672	6.38785	1.7009	0.00047059	0.0027907
novel_circ_0008831	142.999	0	8.1599	1.8096e-26	2.1775e-27	hsa-miR-375-3p	20.7672	6.38785	1.7009	0.00047059	0.0027907
hsa_circ_0008174	142.999	0	8.1599	1.8096e-26	2.1775e-27	hsa-miR-449a	8.27565	0	3.511	0.0026253	0.014045
hsa_circ_0033165	142.999	0	8.1599	1.8096e-26	2.1775e-27	hsa-miR-449a	8.27565	0	3.511	0.0026253	0.014045
novel_circ_0005029	142.999	0	8.1599	1.8096e-26	2.1775e-27	hsa-miR-449a	8.27565	0	3.511	0.0026253	0.014045
hsa_circ_0065052	142.999	0	8.1599	1.8096e-26	2.1775e-27	hsa-miR-449a	8.27565	0	3.511	0.0026253	0.014045
novel_circ_0009052	142.999	0	8.1599	1.8096e-26	2.1775e-27	hsa-miR-449a	8.27565	0	3.511	0.0026253	0.014045
novel_circ_0008910	142.999	0	8.1599	1.8096e-26	2.1775e-27	hsa-miR-449a	8.27565	0	3.511	0.0026253	0.014045
hsa_circ_0003378	142.999	0	8.1599	1.8096e-26	2.1775e-27	hsa-miR-449a	8.27565	0	3.511	0.0026253	0.014045
novel_circ_0007205	142.999	0	8.1599	1.8096e-26	2.1775e-27	hsa-miR-449a	8.27565	0	3.511	0.0026253	0.014045
novel_circ_0005419	142.999	0	8.1599	1.8096e-26	2.1775e-27	hsa-miR-449a	8.27565	0	3.511	0.0026253	0.014045
novel_circ_0001874	142.999	0	8.1599	1.8096e-26	2.1775e-27	hsa-miR-449a	8.27565	0	3.511	0.0026253	0.014045
hsa_circ_0069748	142.999	0	8.1599	1.8096e-26	2.1775e-27	hsa-miR-29c-5p	29.0428	75.2024	-1.3726	0.00096118	0.0054467
novel_circ_0009778	142.999	0	8.1599	1.8096e-26	2.1775e-27	hsa-miR-203a-3p	77.7599	29.6164	1.3926	1.1531e-09	1.1761e-08
novel_circ_0003314	142.999	0	8.1599	1.8096e-26	2.1775e-27	hsa-miR-203a-3p	77.7599	29.6164	1.3926	1.1531e-09	1.1761e-08
novel_circ_0004960	142.999	0	8.1599	1.8096e-26	2.1775e-27	hsa-miR-203a-3p	77.7599	29.6164	1.3926	1.1531e-09	1.1761e-08
hsa_circ_0077655	119.166	0	7.8968	1.0579e-22	1.0264e-23	hsa-miR-130b-3p	49.6539	9.87214	2.3305	2.8439e-10	3.0217e-09
novel_circ_0015642	119.166	0	7.8968	1.0579e-22	1.0264e-23	hsa-miR-130b-3p	49.6539	9.87214	2.3305	2.8439e-10	3.0217e-09
hsa_circ_0009148	119.166	0	7.8968	1.0579e-22	1.0264e-23	hsa-miR-130b-3p	49.6539	9.87214	2.3305	2.8439e-10	3.0217e-09
novel_circ_0005999	119.166	0	7.8968	1.0579e-22	1.0264e-23	hsa-miR-130b-3p	49.6539	9.87214	2.3305	2.8439e-10	3.0217e-09
hsa_circ_0021122	119.166	0	7.8968	1.0579e-22	1.0264e-23	hsa-miR-130b-3p	49.6539	9.87214	2.3305	2.8439e-10	3.0217e-09
novel_circ_0010981	119.166	0	7.8968	1.0579e-22	1.0264e-23	hsa-miR-130b-3p	49.6539	9.87214	2.3305	2.8439e-10	3.0217e-09
hsa_circ_0000018	119.166	0	7.8968	1.0579e-22	1.0264e-23	hsa-miR-130b-3p	49.6539	9.87214	2.3305	2.8439e-10	3.0217e-09
hsa_circ_0002438	119.166	0	7.8968	1.0579e-22	1.0264e-23	hsa-miR-130b-3p	49.6539	9.87214	2.3305	2.8439e-10	3.0217e-09
hsa_circ_0048337	119.166	0	7.8968	1.0579e-22	1.0264e-23	hsa-miR-130b-3p	49.6539	9.87214	2.3305	2.8439e-10	3.0217e-09
hsa_circ_0002562	119.166	0	7.8968	1.0579e-22	1.0264e-23	hsa-miR-130b-3p	49.6539	9.87214	2.3305	2.8439e-10	3.0217e-09
novel_circ_0009366	119.166	0	7.8968	1.0579e-22	1.0264e-23	hsa-miR-130b-3p	49.6539	9.87214	2.3305	2.8439e-10	3.0217e-09
hsa_circ_0005952	119.166	0	7.8968	1.0579e-22	1.0264e-23	hsa-miR-130b-3p	49.6539	9.87214	2.3305	2.8439e-10	3.0217e-09
novel_circ_0002049	119.166	0	7.8968	1.0579e-22	1.0264e-23	hsa-miR-33b-3p	1.24915	11.9046	-3.2525	0.0056731	0.028103
novel_circ_0016254	119.166	0	7.8968	1.0579e-22	1.0264e-23	hsa-miR-33b-3p	1.24915	11.9046	-3.2525	0.0056731	0.028103
hsa_circ_0004642	119.166	0	7.8968	1.0579e-22	1.0264e-23	hsa-miR-33b-3p	1.24915	11.9046	-3.2525	0.0056731	0.028103
hsa_circ_0020545	119.166	0	7.8968	1.0579e-22	1.0264e-23	hsa-miR-33b-3p	1.24915	11.9046	-3.2525	0.0056731	0.028103
hsa_circ_0005916	119.166	0	7.8968	1.0579e-22	1.0264e-23	hsa-miR-33b-3p	1.24915	11.9046	-3.2525	0.0056731	0.028103
novel_circ_0004613	119.166	0	7.8968	1.0579e-22	1.0264e-23	hsa-miR-33b-3p	1.24915	11.9046	-3.2525	0.0056731	0.028103
novel_circ_0010752	119.166	0	7.8968	1.0579e-22	1.0264e-23	hsa-miR-33b-3p	1.24915	11.9046	-3.2525	0.0056731	0.028103
novel_circ_0011111	119.166	0	7.8968	1.0579e-22	1.0264e-23	hsa-miR-33b-3p	1.24915	11.9046	-3.2525	0.0056731	0.028103
hsa_circ_0008669	119.166	0	7.8968	1.0579e-22	1.0264e-23	hsa-miR-33b-3p	1.24915	11.9046	-3.2525	0.0056731	0.028103
novel_circ_0009923	119.166	0	7.8968	1.0579e-22	1.0264e-23	hsa-miR-33b-3p	1.24915	11.9046	-3.2525	0.0056731	0.028103
hsa_circ_0071705	119.166	0	7.8968	1.0579e-22	1.0264e-23	hsa-miR-33b-3p	1.24915	11.9046	-3.2525	0.0056731	0.028103
novel_circ_0016949	119.166	0	7.8968	1.0579e-22	1.0264e-23	hsa-miR-33b-3p	1.24915	11.9046	-3.2525	0.0056731	0.028103
hsa_circ_0022631	119.166	0	7.8968	1.0579e-22	1.0264e-23	hsa-miR-33b-3p	1.24915	11.9046	-3.2525	0.0056731	0.028103
novel_circ_0007842	119.166	0	7.8968	1.0579e-22	1.0264e-23	hsa-miR-33b-3p	1.24915	11.9046	-3.2525	0.0056731	0.028103
novel_circ_0010101	119.166	0	7.8968	1.0579e-22	1.0264e-23	hsa-miR-33b-3p	1.24915	11.9046	-3.2525	0.0056731	0.028103
novel_circ_0005852	119.166	0	7.8968	1.0579e-22	1.0264e-23	hsa-miR-122-5p	94.4673	43.2632	1.1267	2.2571e-09	2.2137e-08
novel_circ_0011901	119.166	0	7.8968	1.0579e-22	1.0264e-23	hsa-miR-122-5p	94.4673	43.2632	1.1267	2.2571e-09	2.2137e-08
hsa_circ_0005733	119.166	0	7.8968	1.0579e-22	1.0264e-23	hsa-miR-122-5p	94.4673	43.2632	1.1267	2.2571e-09	2.2137e-08
hsa_circ_0007804	119.166	0	7.8968	1.0579e-22	1.0264e-23	hsa-miR-122-5p	94.4673	43.2632	1.1267	2.2571e-09	2.2137e-08
hsa_circ_0020150	119.166	0	7.8968	1.0579e-22	1.0264e-23	hsa-miR-122-5p	94.4673	43.2632	1.1267	2.2571e-09	2.2137e-08
novel_circ_0000695	119.166	0	7.8968	1.0579e-22	1.0264e-23	hsa-miR-122-5p	94.4673	43.2632	1.1267	2.2571e-09	2.2137e-08
hsa_circ_0007468	119.166	0	7.8968	1.0579e-22	1.0264e-23	hsa-miR-122-5p	94.4673	43.2632	1.1267	2.2571e-09	2.2137e-08
hsa_circ_0012633	119.166	0	7.8968	1.0579e-22	1.0264e-23	hsa-miR-143-3p	76.823	10.4528	2.8776	1.0383e-17	1.3935e-16
hsa_circ_0080522	119.166	0	7.8968	1.0579e-22	1.0264e-23	hsa-miR-143-3p	76.823	10.4528	2.8776	1.0383e-17	1.3935e-16
novel_circ_0009445	119.166	0	7.8968	1.0579e-22	1.0264e-23	hsa-miR-143-3p	76.823	10.4528	2.8776	1.0383e-17	1.3935e-16
novel_circ_0012285	119.166	0	7.8968	1.0579e-22	1.0264e-23	hsa-miR-143-3p	76.823	10.4528	2.8776	1.0383e-17	1.3935e-16
hsa_circ_0086740	119.166	0	7.8968	1.0579e-22	1.0264e-23	hsa-miR-143-3p	76.823	10.4528	2.8776	1.0383e-17	1.3935e-16
hsa_circ_0002663	119.166	0	7.8968	1.0579e-22	1.0264e-23	hsa-miR-143-3p	76.823	10.4528	2.8776	1.0383e-17	1.3935e-16
hsa_circ_0029072	119.166	0	7.8968	1.0579e-22	1.0264e-23	hsa-miR-143-3p	76.823	10.4528	2.8776	1.0383e-17	1.3935e-16
novel_circ_0011115	119.166	0	7.8968	1.0579e-22	1.0264e-23	hsa-miR-143-3p	76.823	10.4528	2.8776	1.0383e-17	1.3935e-16
novel_circ_0006583	119.166	0	7.8968	1.0579e-22	1.0264e-23	hsa-miR-143-3p	76.823	10.4528	2.8776	1.0383e-17	1.3935e-16
hsa_circ_0089252	119.166	0	7.8968	1.0579e-22	1.0264e-23	hsa-miR-143-3p	76.823	10.4528	2.8776	1.0383e-17	1.3935e-16
novel_circ_0006152	119.166	0	7.8968	1.0579e-22	1.0264e-23	hsa-miR-143-3p	76.823	10.4528	2.8776	1.0383e-17	1.3935e-16
hsa_circ_0008647	119.166	0	7.8968	1.0579e-22	1.0264e-23	hsa-miR-143-3p	76.823	10.4528	2.8776	1.0383e-17	1.3935e-16
novel_circ_0007348	119.166	0	7.8968	1.0579e-22	1.0264e-23	hsa-miR-143-3p	76.823	10.4528	2.8776	1.0383e-17	1.3935e-16
hsa_circ_0032326	119.166	0	7.8968	1.0579e-22	1.0264e-23	hsa-miR-143-3p	76.823	10.4528	2.8776	1.0383e-17	1.3935e-16
hsa_circ_0084756	119.166	0	7.8968	1.0579e-22	1.0264e-23	hsa-miR-143-3p	76.823	10.4528	2.8776	1.0383e-17	1.3935e-16
hsa_circ_0010109	119.166	0	7.8968	1.0579e-22	1.0264e-23	hsa-miR-143-3p	76.823	10.4528	2.8776	1.0383e-17	1.3935e-16
novel_circ_0015255	119.166	0	7.8968	1.0579e-22	1.0264e-23	hsa-miR-143-3p	76.823	10.4528	2.8776	1.0383e-17	1.3935e-16
hsa_circ_0050834	119.166	0	7.8968	1.0579e-22	1.0264e-23	hsa-miR-1268a	28.7306	11.0336	1.3807	0.00023092	0.001448
novel_circ_0009744	119.166	0	7.8968	1.0579e-22	1.0264e-23	hsa-miR-1268a	28.7306	11.0336	1.3807	0.00023092	0.001448
novel_circ_0001368	119.166	0	7.8968	1.0579e-22	1.0264e-23	hsa-miR-1268a	28.7306	11.0336	1.3807	0.00023092	0.001448
hsa_circ_0008301	119.166	0	7.8968	1.0579e-22	1.0264e-23	hsa-miR-1268a	28.7306	11.0336	1.3807	0.00023092	0.001448
hsa_circ_0088220	119.166	0	7.8968	1.0579e-22	1.0264e-23	hsa-miR-1268a	28.7306	11.0336	1.3807	0.00023092	0.001448
novel_circ_0007141	119.166	0	7.8968	1.0579e-22	1.0264e-23	hsa-miR-1268a	28.7306	11.0336	1.3807	0.00023092	0.001448
novel_circ_0008371	119.166	0	7.8968	1.0579e-22	1.0264e-23	hsa-miR-1268a	28.7306	11.0336	1.3807	0.00023092	0.001448
novel_circ_0012666	119.166	0	7.8968	1.0579e-22	1.0264e-23	hsa-miR-1268a	28.7306	11.0336	1.3807	0.00023092	0.001448
hsa_circ_0002445	119.166	0	7.8968	1.0579e-22	1.0264e-23	hsa-miR-1268a	28.7306	11.0336	1.3807	0.00023092	0.001448
novel_circ_0011445	119.166	0	7.8968	1.0579e-22	1.0264e-23	hsa-miR-1268a	28.7306	11.0336	1.3807	0.00023092	0.001448
novel_circ_0011755	119.166	0	7.8968	1.0579e-22	1.0264e-23	hsa-miR-141-5p	15.7706	0	4.4413	1.2013e-05	9.2826e-05
hsa_circ_0007147	119.166	0	7.8968	1.0579e-22	1.0264e-23	hsa-miR-141-5p	15.7706	0	4.4413	1.2013e-05	9.2826e-05
novel_circ_0005534	119.166	0	7.8968	1.0579e-22	1.0264e-23	hsa-miR-141-5p	15.7706	0	4.4413	1.2013e-05	9.2826e-05
novel_circ_0015472	119.166	0	7.8968	1.0579e-22	1.0264e-23	hsa-miR-141-5p	15.7706	0	4.4413	1.2013e-05	9.2826e-05
novel_circ_0010001	119.166	0	7.8968	1.0579e-22	1.0264e-23	hsa-miR-141-5p	15.7706	0	4.4413	1.2013e-05	9.2826e-05
novel_circ_0002330	119.166	0	7.8968	1.0579e-22	1.0264e-23	hsa-miR-141-5p	15.7706	0	4.4413	1.2013e-05	9.2826e-05
novel_circ_0005144	119.166	0	7.8968	1.0579e-22	1.0264e-23	hsa-miR-141-5p	15.7706	0	4.4413	1.2013e-05	9.2826e-05
novel_circ_0010048	119.166	0	7.8968	1.0579e-22	1.0264e-23	hsa-miR-141-5p	15.7706	0	4.4413	1.2013e-05	9.2826e-05
hsa_circ_0008886	119.166	0	7.8968	1.0579e-22	1.0264e-23	hsa-miR-141-5p	15.7706	0	4.4413	1.2013e-05	9.2826e-05
novel_circ_0015677	119.166	0	7.8968	1.0579e-22	1.0264e-23	hsa-miR-141-5p	15.7706	0	4.4413	1.2013e-05	9.2826e-05
novel_circ_0007750	119.166	0	7.8968	1.0579e-22	1.0264e-23	hsa-miR-141-5p	15.7706	0	4.4413	1.2013e-05	9.2826e-05
novel_circ_0005950	119.166	0	7.8968	1.0579e-22	1.0264e-23	hsa-miR-141-5p	15.7706	0	4.4413	1.2013e-05	9.2826e-05
novel_circ_0004302	119.166	0	7.8968	1.0579e-22	1.0264e-23	hsa-miR-141-5p	15.7706	0	4.4413	1.2013e-05	9.2826e-05
hsa_circ_0073997	119.166	0	7.8968	1.0579e-22	1.0264e-23	hsa-miR-141-5p	15.7706	0	4.4413	1.2013e-05	9.2826e-05
novel_circ_0014849	119.166	0	7.8968	1.0579e-22	1.0264e-23	hsa-miR-141-5p	15.7706	0	4.4413	1.2013e-05	9.2826e-05
novel_circ_0008260	119.166	0	7.8968	1.0579e-22	1.0264e-23	hsa-miR-141-5p	15.7706	0	4.4413	1.2013e-05	9.2826e-05
novel_circ_0011694	119.166	0	7.8968	1.0579e-22	1.0264e-23	hsa-miR-141-5p	15.7706	0	4.4413	1.2013e-05	9.2826e-05
novel_circ_0015194	119.166	0	7.8968	1.0579e-22	1.0264e-23	hsa-miR-141-5p	15.7706	0	4.4413	1.2013e-05	9.2826e-05
hsa_circ_0032974	119.166	0	7.8968	1.0579e-22	1.0264e-23	hsa-miR-141-5p	15.7706	0	4.4413	1.2013e-05	9.2826e-05
novel_circ_0004952	119.166	0	7.8968	1.0579e-22	1.0264e-23	hsa-miR-141-5p	15.7706	0	4.4413	1.2013e-05	9.2826e-05
novel_circ_0017479	119.166	0	7.8968	1.0579e-22	1.0264e-23	hsa-miR-141-5p	15.7706	0	4.4413	1.2013e-05	9.2826e-05
novel_circ_0005109	119.166	0	7.8968	1.0579e-22	1.0264e-23	hsa-miR-141-5p	15.7706	0	4.4413	1.2013e-05	9.2826e-05
novel_circ_0000897	119.166	0	7.8968	1.0579e-22	1.0264e-23	hsa-miR-141-5p	15.7706	0	4.4413	1.2013e-05	9.2826e-05
hsa_circ_0002807	119.166	0	7.8968	1.0579e-22	1.0264e-23	hsa-miR-141-5p	15.7706	0	4.4413	1.2013e-05	9.2826e-05
novel_circ_0003758	119.166	0	7.8968	1.0579e-22	1.0264e-23	hsa-miR-141-5p	15.7706	0	4.4413	1.2013e-05	9.2826e-05
novel_circ_0015881	119.166	0	7.8968	1.0579e-22	1.0264e-23	hsa-miR-141-5p	15.7706	0	4.4413	1.2013e-05	9.2826e-05
hsa_circ_0018881	119.166	0	7.8968	1.0579e-22	1.0264e-23	hsa-miR-141-5p	15.7706	0	4.4413	1.2013e-05	9.2826e-05
novel_circ_0012169	119.166	0	7.8968	1.0579e-22	1.0264e-23	hsa-miR-141-5p	15.7706	0	4.4413	1.2013e-05	9.2826e-05
hsa_circ_0004338	119.166	0	7.8968	1.0579e-22	1.0264e-23	hsa-miR-141-5p	15.7706	0	4.4413	1.2013e-05	9.2826e-05
novel_circ_0008905	119.166	0	7.8968	1.0579e-22	1.0264e-23	hsa-miR-141-5p	15.7706	0	4.4413	1.2013e-05	9.2826e-05
novel_circ_0014453	119.166	0	7.8968	1.0579e-22	1.0264e-23	hsa-miR-141-5p	15.7706	0	4.4413	1.2013e-05	9.2826e-05
novel_circ_0005049	119.166	0	7.8968	1.0579e-22	1.0264e-23	hsa-miR-141-5p	15.7706	0	4.4413	1.2013e-05	9.2826e-05
novel_circ_0013948	119.166	0	7.8968	1.0579e-22	1.0264e-23	hsa-miR-141-5p	15.7706	0	4.4413	1.2013e-05	9.2826e-05
hsa_circ_0009674	119.166	0	7.8968	1.0579e-22	1.0264e-23	hsa-miR-141-5p	15.7706	0	4.4413	1.2013e-05	9.2826e-05
novel_circ_0006060	119.166	0	7.8968	1.0579e-22	1.0264e-23	hsa-miR-141-5p	15.7706	0	4.4413	1.2013e-05	9.2826e-05
novel_circ_0016652	119.166	0	7.8968	1.0579e-22	1.0264e-23	hsa-miR-4521	144.902	308.504	-1.0902	5.6975e-07	4.953e-06
novel_circ_0005498	119.166	0	7.8968	1.0579e-22	1.0264e-23	hsa-miR-4521	144.902	308.504	-1.0902	5.6975e-07	4.953e-06
novel_circ_0009397	119.166	0	7.8968	1.0579e-22	1.0264e-23	hsa-miR-4521	144.902	308.504	-1.0902	5.6975e-07	4.953e-06
novel_circ_0005799	119.166	0	7.8968	1.0579e-22	1.0264e-23	hsa-miR-4521	144.902	308.504	-1.0902	5.6975e-07	4.953e-06
hsa_circ_0075842	119.166	0	7.8968	1.0579e-22	1.0264e-23	hsa-miR-4521	144.902	308.504	-1.0902	5.6975e-07	4.953e-06
hsa_circ_0054338	119.166	0	7.8968	1.0579e-22	1.0264e-23	hsa-miR-4521	144.902	308.504	-1.0902	5.6975e-07	4.953e-06
novel_circ_0005697	119.166	0	7.8968	1.0579e-22	1.0264e-23	hsa-miR-4521	144.902	308.504	-1.0902	5.6975e-07	4.953e-06
hsa_circ_0003848	119.166	0	7.8968	1.0579e-22	1.0264e-23	hsa-miR-4521	144.902	308.504	-1.0902	5.6975e-07	4.953e-06
hsa_circ_0007418	119.166	0	7.8968	1.0579e-22	1.0264e-23	hsa-miR-4521	144.902	308.504	-1.0902	5.6975e-07	4.953e-06
hsa_circ_0008030	119.166	0	7.8968	1.0579e-22	1.0264e-23	hsa-miR-4521	144.902	308.504	-1.0902	5.6975e-07	4.953e-06
hsa_circ_0078539	119.166	0	7.8968	1.0579e-22	1.0264e-23	hsa-miR-4521	144.902	308.504	-1.0902	5.6975e-07	4.953e-06
hsa_circ_0070051	119.166	0	7.8968	1.0579e-22	1.0264e-23	hsa-miR-4521	144.902	308.504	-1.0902	5.6975e-07	4.953e-06
hsa_circ_0002263	119.166	0	7.8968	1.0579e-22	1.0264e-23	hsa-miR-4521	144.902	308.504	-1.0902	5.6975e-07	4.953e-06
novel_circ_0002595	119.166	0	7.8968	1.0579e-22	1.0264e-23	hsa-miR-4521	144.902	308.504	-1.0902	5.6975e-07	4.953e-06
hsa_circ_0004116	119.166	0	7.8968	1.0579e-22	1.0264e-23	hsa-miR-190b-5p	28.7306	0	5.0437	2.1503e-09	2.1644e-08
novel_circ_0016715	119.166	0	7.8968	1.0579e-22	1.0264e-23	hsa-miR-190b-5p	28.7306	0	5.0437	2.1503e-09	2.1644e-08
novel_circ_0004944	119.166	0	7.8968	1.0579e-22	1.0264e-23	hsa-miR-190b-5p	28.7306	0	5.0437	2.1503e-09	2.1644e-08
hsa_circ_0008674	119.166	0	7.8968	1.0579e-22	1.0264e-23	hsa-miR-190b-5p	28.7306	0	5.0437	2.1503e-09	2.1644e-08
novel_circ_0012094	119.166	0	7.8968	1.0579e-22	1.0264e-23	hsa-miR-451a	1521.16	197.733	2.9435	0	0
hsa_circ_0002394	119.166	0	7.8968	1.0579e-22	1.0264e-23	hsa-miR-451a	1521.16	197.733	2.9435	0	0
novel_circ_0007297	119.166	0	7.8968	1.0579e-22	1.0264e-23	hsa-miR-32-3p	26.2322	78.6867	-1.5848	7.5085e-05	0.00052219
hsa_circ_0005739	119.166	0	7.8968	1.0579e-22	1.0264e-23	hsa-miR-32-3p	26.2322	78.6867	-1.5848	7.5085e-05	0.00052219
novel_circ_0002135	119.166	0	7.8968	1.0579e-22	1.0264e-23	hsa-miR-146b-3p	48.5609	0	6.0639	9.5373e-15	1.1225e-13
novel_circ_0016719	119.166	0	7.8968	1.0579e-22	1.0264e-23	hsa-miR-146b-3p	48.5609	0	6.0639	9.5373e-15	1.1225e-13
novel_circ_0006799	119.166	0	7.8968	1.0579e-22	1.0264e-23	hsa-miR-146b-3p	48.5609	0	6.0639	9.5373e-15	1.1225e-13
novel_circ_0015880	119.166	0	7.8968	1.0579e-22	1.0264e-23	hsa-miR-146b-3p	48.5609	0	6.0639	9.5373e-15	1.1225e-13
hsa_circ_0007175	119.166	0	7.8968	1.0579e-22	1.0264e-23	hsa-miR-146b-3p	48.5609	0	6.0639	9.5373e-15	1.1225e-13
hsa_circ_0083656	119.166	0	7.8968	1.0579e-22	1.0264e-23	hsa-miR-146b-3p	48.5609	0	6.0639	9.5373e-15	1.1225e-13
novel_circ_0000909	119.166	0	7.8968	1.0579e-22	1.0264e-23	hsa-miR-146b-3p	48.5609	0	6.0639	9.5373e-15	1.1225e-13
novel_circ_0013891	119.166	0	7.8968	1.0579e-22	1.0264e-23	hsa-miR-146b-3p	48.5609	0	6.0639	9.5373e-15	1.1225e-13
hsa_circ_0008026	119.166	0	7.8968	1.0579e-22	1.0264e-23	hsa-miR-146b-3p	48.5609	0	6.0639	9.5373e-15	1.1225e-13
novel_circ_0006522	119.166	0	7.8968	1.0579e-22	1.0264e-23	hsa-miR-146b-3p	48.5609	0	6.0639	9.5373e-15	1.1225e-13
novel_circ_0014099	119.166	0	7.8968	1.0579e-22	1.0264e-23	hsa-miR-874-3p	26.2322	6.53303	2.0055	1.9473e-05	0.00014463
hsa_circ_0052233	119.166	0	7.8968	1.0579e-22	1.0264e-23	hsa-miR-874-3p	26.2322	6.53303	2.0055	1.9473e-05	0.00014463
hsa_circ_0001222	119.166	0	7.8968	1.0579e-22	1.0264e-23	hsa-miR-874-3p	26.2322	6.53303	2.0055	1.9473e-05	0.00014463
novel_circ_0004558	119.166	0	7.8968	1.0579e-22	1.0264e-23	hsa-miR-874-3p	26.2322	6.53303	2.0055	1.9473e-05	0.00014463
novel_circ_0001374	119.166	0	7.8968	1.0579e-22	1.0264e-23	hsa-miR-874-3p	26.2322	6.53303	2.0055	1.9473e-05	0.00014463
novel_circ_0010785	119.166	0	7.8968	1.0579e-22	1.0264e-23	hsa-miR-874-3p	26.2322	6.53303	2.0055	1.9473e-05	0.00014463
novel_circ_0000169	119.166	0	7.8968	1.0579e-22	1.0264e-23	hsa-miR-874-3p	26.2322	6.53303	2.0055	1.9473e-05	0.00014463
hsa_circ_0074736	119.166	0	7.8968	1.0579e-22	1.0264e-23	hsa-miR-874-3p	26.2322	6.53303	2.0055	1.9473e-05	0.00014463
novel_circ_0001293	119.166	0	7.8968	1.0579e-22	1.0264e-23	hsa-miR-874-3p	26.2322	6.53303	2.0055	1.9473e-05	0.00014463
hsa_circ_0046813	119.166	0	7.8968	1.0579e-22	1.0264e-23	hsa-miR-874-3p	26.2322	6.53303	2.0055	1.9473e-05	0.00014463
novel_circ_0001083	119.166	0	7.8968	1.0579e-22	1.0264e-23	hsa-miR-874-3p	26.2322	6.53303	2.0055	1.9473e-05	0.00014463
hsa_circ_0004985	119.166	0	7.8968	1.0579e-22	1.0264e-23	hsa-miR-874-3p	26.2322	6.53303	2.0055	1.9473e-05	0.00014463
novel_circ_0002784	119.166	0	7.8968	1.0579e-22	1.0264e-23	hsa-miR-1257	29.6674	2.46803	3.5874	9.9598e-09	9.2918e-08
novel_circ_0005677	119.166	0	7.8968	1.0579e-22	1.0264e-23	hsa-miR-1257	29.6674	2.46803	3.5874	9.9598e-09	9.2918e-08
hsa_circ_0065231	119.166	0	7.8968	1.0579e-22	1.0264e-23	hsa-miR-1257	29.6674	2.46803	3.5874	9.9598e-09	9.2918e-08
hsa_circ_0000111	119.166	0	7.8968	1.0579e-22	1.0264e-23	hsa-miR-1257	29.6674	2.46803	3.5874	9.9598e-09	9.2918e-08
hsa_circ_0000362	119.166	0	7.8968	1.0579e-22	1.0264e-23	hsa-miR-1257	29.6674	2.46803	3.5874	9.9598e-09	9.2918e-08
hsa_circ_0000127	119.166	0	7.8968	1.0579e-22	1.0264e-23	hsa-miR-1257	29.6674	2.46803	3.5874	9.9598e-09	9.2918e-08
novel_circ_0007973	119.166	0	7.8968	1.0579e-22	1.0264e-23	hsa-miR-486-5p	408.317	168.697	1.2753	2.3371e-40	5.7674e-39
hsa_circ_0003755	119.166	0	7.8968	1.0579e-22	1.0264e-23	hsa-miR-486-5p	408.317	168.697	1.2753	2.3371e-40	5.7674e-39
hsa_circ_0008903	119.166	0	7.8968	1.0579e-22	1.0264e-23	hsa-miR-486-5p	408.317	168.697	1.2753	2.3371e-40	5.7674e-39
novel_circ_0011804	119.166	0	7.8968	1.0579e-22	1.0264e-23	hsa-miR-486-5p	408.317	168.697	1.2753	2.3371e-40	5.7674e-39
hsa_circ_0058015	119.166	0	7.8968	1.0579e-22	1.0264e-23	hsa-miR-146a-5p	168.011	41.3759	2.0217	1.9646e-27	3.4951e-26
hsa_circ_0004361	119.166	0	7.8968	1.0579e-22	1.0264e-23	hsa-miR-146a-5p	168.011	41.3759	2.0217	1.9646e-27	3.4951e-26
novel_circ_0017472	119.166	0	7.8968	1.0579e-22	1.0264e-23	hsa-miR-146a-5p	168.011	41.3759	2.0217	1.9646e-27	3.4951e-26
novel_circ_0016139	119.166	0	7.8968	1.0579e-22	1.0264e-23	hsa-miR-146a-5p	168.011	41.3759	2.0217	1.9646e-27	3.4951e-26
novel_circ_0011683	119.166	0	7.8968	1.0579e-22	1.0264e-23	hsa-miR-146a-5p	168.011	41.3759	2.0217	1.9646e-27	3.4951e-26
novel_circ_0001991	119.166	0	7.8968	1.0579e-22	1.0264e-23	hsa-miR-146a-5p	168.011	41.3759	2.0217	1.9646e-27	3.4951e-26
hsa_circ_0005817	119.166	0	7.8968	1.0579e-22	1.0264e-23	hsa-miR-146a-5p	168.011	41.3759	2.0217	1.9646e-27	3.4951e-26
novel_circ_0006415	119.166	0	7.8968	1.0579e-22	1.0264e-23	hsa-miR-146a-5p	168.011	41.3759	2.0217	1.9646e-27	3.4951e-26
novel_circ_0006967	119.166	0	7.8968	1.0579e-22	1.0264e-23	hsa-miR-146a-5p	168.011	41.3759	2.0217	1.9646e-27	3.4951e-26
hsa_circ_0008807	119.166	0	7.8968	1.0579e-22	1.0264e-23	hsa-miR-146a-5p	168.011	41.3759	2.0217	1.9646e-27	3.4951e-26
novel_circ_0001470	119.166	0	7.8968	1.0579e-22	1.0264e-23	hsa-miR-146a-5p	168.011	41.3759	2.0217	1.9646e-27	3.4951e-26
hsa_circ_0004282	119.166	0	7.8968	1.0579e-22	1.0264e-23	hsa-miR-205-5p	10.1494	2.17768	2.2205	0.0052884	0.026616
novel_circ_0015041	119.166	0	7.8968	1.0579e-22	1.0264e-23	hsa-miR-205-5p	10.1494	2.17768	2.2205	0.0052884	0.026616
novel_circ_0008544	119.166	0	7.8968	1.0579e-22	1.0264e-23	hsa-miR-205-5p	10.1494	2.17768	2.2205	0.0052884	0.026616
hsa_circ_0052195	119.166	0	7.8968	1.0579e-22	1.0264e-23	hsa-miR-205-5p	10.1494	2.17768	2.2205	0.0052884	0.026616
novel_circ_0016528	119.166	0	7.8968	1.0579e-22	1.0264e-23	hsa-miR-205-5p	10.1494	2.17768	2.2205	0.0052884	0.026616
hsa_circ_0015210	119.166	0	7.8968	1.0579e-22	1.0264e-23	hsa-miR-205-5p	10.1494	2.17768	2.2205	0.0052884	0.026616
hsa_circ_0040972	119.166	0	7.8968	1.0579e-22	1.0264e-23	hsa-miR-205-5p	10.1494	2.17768	2.2205	0.0052884	0.026616
hsa_circ_0059058	119.166	0	7.8968	1.0579e-22	1.0264e-23	hsa-miR-205-5p	10.1494	2.17768	2.2205	0.0052884	0.026616
hsa_circ_0001622	119.166	0	7.8968	1.0579e-22	1.0264e-23	hsa-miR-205-5p	10.1494	2.17768	2.2205	0.0052884	0.026616
hsa_circ_0003961	119.166	0	7.8968	1.0579e-22	1.0264e-23	hsa-miR-205-5p	10.1494	2.17768	2.2205	0.0052884	0.026616
novel_circ_0000990	119.166	0	7.8968	1.0579e-22	1.0264e-23	hsa-miR-205-5p	10.1494	2.17768	2.2205	0.0052884	0.026616
novel_circ_0007823	119.166	0	7.8968	1.0579e-22	1.0264e-23	hsa-miR-205-5p	10.1494	2.17768	2.2205	0.0052884	0.026616
novel_circ_0013175	119.166	0	7.8968	1.0579e-22	1.0264e-23	hsa-miR-205-5p	10.1494	2.17768	2.2205	0.0052884	0.026616
hsa_circ_0064690	119.166	0	7.8968	1.0579e-22	1.0264e-23	hsa-miR-205-5p	10.1494	2.17768	2.2205	0.0052884	0.026616
novel_circ_0005581	119.166	0	7.8968	1.0579e-22	1.0264e-23	hsa-miR-205-5p	10.1494	2.17768	2.2205	0.0052884	0.026616
hsa_circ_0003451	119.166	0	7.8968	1.0579e-22	1.0264e-23	hsa-miR-205-5p	10.1494	2.17768	2.2205	0.0052884	0.026616
novel_circ_0006688	119.166	0	7.8968	1.0579e-22	1.0264e-23	hsa-miR-205-5p	10.1494	2.17768	2.2205	0.0052884	0.026616
hsa_circ_0008664	119.166	0	7.8968	1.0579e-22	1.0264e-23	hsa-miR-205-5p	10.1494	2.17768	2.2205	0.0052884	0.026616
novel_circ_0012071	119.166	0	7.8968	1.0579e-22	1.0264e-23	hsa-miR-205-5p	10.1494	2.17768	2.2205	0.0052884	0.026616
hsa_circ_0002340	119.166	0	7.8968	1.0579e-22	1.0264e-23	hsa-miR-205-5p	10.1494	2.17768	2.2205	0.0052884	0.026616
novel_circ_0012421	119.166	0	7.8968	1.0579e-22	1.0264e-23	hsa-miR-199b-5p	9.05637	1.45178	2.6411	0.0044602	0.0229
hsa_circ_0000617	119.166	0	7.8968	1.0579e-22	1.0264e-23	hsa-miR-199b-5p	9.05637	1.45178	2.6411	0.0044602	0.0229
hsa_circ_0001832	119.166	0	7.8968	1.0579e-22	1.0264e-23	hsa-miR-199b-5p	9.05637	1.45178	2.6411	0.0044602	0.0229
hsa_circ_0000204	119.166	0	7.8968	1.0579e-22	1.0264e-23	hsa-miR-199b-5p	9.05637	1.45178	2.6411	0.0044602	0.0229
novel_circ_0014147	119.166	0	7.8968	1.0579e-22	1.0264e-23	hsa-miR-199b-5p	9.05637	1.45178	2.6411	0.0044602	0.0229
novel_circ_0011006	119.166	0	7.8968	1.0579e-22	1.0264e-23	hsa-miR-199b-5p	9.05637	1.45178	2.6411	0.0044602	0.0229
hsa_circ_0018814	119.166	0	7.8968	1.0579e-22	1.0264e-23	hsa-miR-199b-5p	9.05637	1.45178	2.6411	0.0044602	0.0229
novel_circ_0001855	119.166	0	7.8968	1.0579e-22	1.0264e-23	hsa-miR-199b-5p	9.05637	1.45178	2.6411	0.0044602	0.0229
novel_circ_0006891	119.166	0	7.8968	1.0579e-22	1.0264e-23	hsa-miR-199b-5p	9.05637	1.45178	2.6411	0.0044602	0.0229
novel_circ_0015625	119.166	0	7.8968	1.0579e-22	1.0264e-23	hsa-miR-196b-5p	17.8005	7.4041	1.2655	0.0056941	0.028103
hsa_circ_0074874	119.166	0	7.8968	1.0579e-22	1.0264e-23	hsa-miR-196b-5p	17.8005	7.4041	1.2655	0.0056941	0.028103
novel_circ_0004926	119.166	0	7.8968	1.0579e-22	1.0264e-23	hsa-miR-196b-5p	17.8005	7.4041	1.2655	0.0056941	0.028103
novel_circ_0007714	119.166	0	7.8968	1.0579e-22	1.0264e-23	hsa-miR-196b-5p	17.8005	7.4041	1.2655	0.0056941	0.028103
hsa_circ_0001953	119.166	0	7.8968	1.0579e-22	1.0264e-23	hsa-miR-196b-5p	17.8005	7.4041	1.2655	0.0056941	0.028103
hsa_circ_0019240	119.166	0	7.8968	1.0579e-22	1.0264e-23	hsa-miR-196b-5p	17.8005	7.4041	1.2655	0.0056941	0.028103
novel_circ_0011272	119.166	0	7.8968	1.0579e-22	1.0264e-23	hsa-miR-21-3p	96.1849	327.232	-1.7664	1.9431e-19	2.7527e-18
novel_circ_0009991	119.166	0	7.8968	1.0579e-22	1.0264e-23	hsa-miR-21-3p	96.1849	327.232	-1.7664	1.9431e-19	2.7527e-18
hsa_circ_0007595	119.166	0	7.8968	1.0579e-22	1.0264e-23	hsa-miR-21-3p	96.1849	327.232	-1.7664	1.9431e-19	2.7527e-18
novel_circ_0000592	119.166	0	7.8968	1.0579e-22	1.0264e-23	hsa-miR-21-3p	96.1849	327.232	-1.7664	1.9431e-19	2.7527e-18
novel_circ_0000053	119.166	0	7.8968	1.0579e-22	1.0264e-23	hsa-miR-21-3p	96.1849	327.232	-1.7664	1.9431e-19	2.7527e-18
novel_circ_0007574	119.166	0	7.8968	1.0579e-22	1.0264e-23	hsa-miR-21-3p	96.1849	327.232	-1.7664	1.9431e-19	2.7527e-18
hsa_circ_0029241	119.166	0	7.8968	1.0579e-22	1.0264e-23	hsa-miR-21-3p	96.1849	327.232	-1.7664	1.9431e-19	2.7527e-18
novel_circ_0001621	119.166	0	7.8968	1.0579e-22	1.0264e-23	hsa-miR-21-3p	96.1849	327.232	-1.7664	1.9431e-19	2.7527e-18
novel_circ_0001265	119.166	0	7.8968	1.0579e-22	1.0264e-23	hsa-miR-21-3p	96.1849	327.232	-1.7664	1.9431e-19	2.7527e-18
hsa_circ_0011341	119.166	0	7.8968	1.0579e-22	1.0264e-23	hsa-miR-21-3p	96.1849	327.232	-1.7664	1.9431e-19	2.7527e-18
hsa_circ_0024951	119.166	0	7.8968	1.0579e-22	1.0264e-23	hsa-miR-21-3p	96.1849	327.232	-1.7664	1.9431e-19	2.7527e-18
novel_circ_0007855	119.166	0	7.8968	1.0579e-22	1.0264e-23	hsa-miR-21-3p	96.1849	327.232	-1.7664	1.9431e-19	2.7527e-18
hsa_circ_0088387	119.166	0	7.8968	1.0579e-22	1.0264e-23	hsa-miR-21-3p	96.1849	327.232	-1.7664	1.9431e-19	2.7527e-18
novel_circ_0010999	119.166	0	7.8968	1.0579e-22	1.0264e-23	hsa-miR-21-3p	96.1849	327.232	-1.7664	1.9431e-19	2.7527e-18
hsa_circ_0015521	119.166	0	7.8968	1.0579e-22	1.0264e-23	hsa-miR-21-3p	96.1849	327.232	-1.7664	1.9431e-19	2.7527e-18
hsa_circ_0002657	119.166	0	7.8968	1.0579e-22	1.0264e-23	hsa-miR-21-3p	96.1849	327.232	-1.7664	1.9431e-19	2.7527e-18
novel_circ_0003081	119.166	0	7.8968	1.0579e-22	1.0264e-23	hsa-miR-21-3p	96.1849	327.232	-1.7664	1.9431e-19	2.7527e-18
hsa_circ_0021237	119.166	0	7.8968	1.0579e-22	1.0264e-23	hsa-miR-21-3p	96.1849	327.232	-1.7664	1.9431e-19	2.7527e-18
novel_circ_0012469	119.166	0	7.8968	1.0579e-22	1.0264e-23	hsa-miR-374a-3p	23.1094	71.7182	-1.6339	9.5263e-05	0.00065068
hsa_circ_0061342	119.166	0	7.8968	1.0579e-22	1.0264e-23	hsa-miR-374a-3p	23.1094	71.7182	-1.6339	9.5263e-05	0.00065068
novel_circ_0007650	119.166	0	7.8968	1.0579e-22	1.0264e-23	hsa-miR-374a-3p	23.1094	71.7182	-1.6339	9.5263e-05	0.00065068
novel_circ_0017165	119.166	0	7.8968	1.0579e-22	1.0264e-23	hsa-miR-374a-3p	23.1094	71.7182	-1.6339	9.5263e-05	0.00065068
novel_circ_0008564	119.166	0	7.8968	1.0579e-22	1.0264e-23	hsa-miR-374a-3p	23.1094	71.7182	-1.6339	9.5263e-05	0.00065068
novel_circ_0002334	119.166	0	7.8968	1.0579e-22	1.0264e-23	hsa-miR-27a-5p	133.972	423.05	-1.6589	6.0937e-22	9.1406e-21
hsa_circ_0088227	119.166	0	7.8968	1.0579e-22	1.0264e-23	hsa-miR-27a-5p	133.972	423.05	-1.6589	6.0937e-22	9.1406e-21
hsa_circ_0013215	119.166	0	7.8968	1.0579e-22	1.0264e-23	hsa-miR-27a-5p	133.972	423.05	-1.6589	6.0937e-22	9.1406e-21
novel_circ_0009917	119.166	0	7.8968	1.0579e-22	1.0264e-23	hsa-miR-1-3p	17.9566	6.24267	1.5243	0.002142	0.01154
novel_circ_0006627	119.166	0	7.8968	1.0579e-22	1.0264e-23	hsa-miR-1-3p	17.9566	6.24267	1.5243	0.002142	0.01154
novel_circ_0002635	119.166	0	7.8968	1.0579e-22	1.0264e-23	hsa-miR-1-3p	17.9566	6.24267	1.5243	0.002142	0.01154
hsa_circ_0002440	119.166	0	7.8968	1.0579e-22	1.0264e-23	hsa-miR-1-3p	17.9566	6.24267	1.5243	0.002142	0.01154
novel_circ_0005258	119.166	0	7.8968	1.0579e-22	1.0264e-23	hsa-miR-1-3p	17.9566	6.24267	1.5243	0.002142	0.01154
novel_circ_0017518	119.166	0	7.8968	1.0579e-22	1.0264e-23	hsa-miR-1-3p	17.9566	6.24267	1.5243	0.002142	0.01154
novel_circ_0016245	119.166	0	7.8968	1.0579e-22	1.0264e-23	hsa-miR-139-5p	337.428	115.852	1.5423	6.7555e-41	1.782e-39
novel_circ_0009715	119.166	0	7.8968	1.0579e-22	1.0264e-23	hsa-miR-139-5p	337.428	115.852	1.5423	6.7555e-41	1.782e-39
novel_circ_0005229	119.166	0	7.8968	1.0579e-22	1.0264e-23	hsa-miR-139-5p	337.428	115.852	1.5423	6.7555e-41	1.782e-39
novel_circ_0015436	119.166	0	7.8968	1.0579e-22	1.0264e-23	hsa-miR-139-5p	337.428	115.852	1.5423	6.7555e-41	1.782e-39
novel_circ_0013884	119.166	0	7.8968	1.0579e-22	1.0264e-23	hsa-miR-139-5p	337.428	115.852	1.5423	6.7555e-41	1.782e-39
hsa_circ_0006419	119.166	0	7.8968	1.0579e-22	1.0264e-23	hsa-miR-184	15.146	0	4.9209	1.4285e-05	0.00010928
novel_circ_0010890	119.166	0	7.8968	1.0579e-22	1.0264e-23	hsa-miR-215-5p	309.634	2.90357	6.7366	2.532e-82	1.2106e-80
novel_circ_0003207	119.166	0	7.8968	1.0579e-22	1.0264e-23	hsa-miR-215-5p	309.634	2.90357	6.7366	2.532e-82	1.2106e-80
hsa_circ_0014577	119.166	0	7.8968	1.0579e-22	1.0264e-23	hsa-miR-199a-3p	17.8005	4.065	2.1306	0.00029199	0.0018014
novel_circ_0003983	119.166	0	7.8968	1.0579e-22	1.0264e-23	hsa-miR-199a-3p	17.8005	4.065	2.1306	0.00029199	0.0018014
hsa_circ_0008568	119.166	0	7.8968	1.0579e-22	1.0264e-23	hsa-miR-199a-3p	17.8005	4.065	2.1306	0.00029199	0.0018014
novel_circ_0007339	119.166	0	7.8968	1.0579e-22	1.0264e-23	hsa-miR-199a-3p	17.8005	4.065	2.1306	0.00029199	0.0018014
novel_circ_0003232	119.166	0	7.8968	1.0579e-22	1.0264e-23	hsa-miR-199a-3p	17.8005	4.065	2.1306	0.00029199	0.0018014
hsa_circ_0087220	119.166	0	7.8968	1.0579e-22	1.0264e-23	hsa-miR-199a-3p	17.8005	4.065	2.1306	0.00029199	0.0018014
novel_circ_0012042	119.166	0	7.8968	1.0579e-22	1.0264e-23	hsa-miR-199a-3p	17.8005	4.065	2.1306	0.00029199	0.0018014
novel_circ_0016799	119.166	0	7.8968	1.0579e-22	1.0264e-23	hsa-miR-1303	37.7869	105.109	-1.4759	2.255e-05	0.00016587
novel_circ_0016680	119.166	0	7.8968	1.0579e-22	1.0264e-23	hsa-miR-1303	37.7869	105.109	-1.4759	2.255e-05	0.00016587
novel_circ_0016257	119.166	0	7.8968	1.0579e-22	1.0264e-23	hsa-miR-1303	37.7869	105.109	-1.4759	2.255e-05	0.00016587
novel_circ_0001190	119.166	0	7.8968	1.0579e-22	1.0264e-23	hsa-miR-200b-3p	73.0755	13.6468	2.4208	7.1105e-15	8.4992e-14
novel_circ_0011611	119.166	0	7.8968	1.0579e-22	1.0264e-23	hsa-miR-200b-3p	73.0755	13.6468	2.4208	7.1105e-15	8.4992e-14
novel_circ_0013688	119.166	0	7.8968	1.0579e-22	1.0264e-23	hsa-miR-200b-3p	73.0755	13.6468	2.4208	7.1105e-15	8.4992e-14
hsa_circ_0081438	119.166	0	7.8968	1.0579e-22	1.0264e-23	hsa-miR-132-5p	237.808	88.5589	1.4251	4.3944e-27	7.4705e-26
novel_circ_0009422	119.166	0	7.8968	1.0579e-22	1.0264e-23	hsa-miR-132-5p	237.808	88.5589	1.4251	4.3944e-27	7.4705e-26
hsa_circ_0046128	119.166	0	7.8968	1.0579e-22	1.0264e-23	hsa-miR-132-5p	237.808	88.5589	1.4251	4.3944e-27	7.4705e-26
novel_circ_0007474	119.166	0	7.8968	1.0579e-22	1.0264e-23	hsa-miR-132-5p	237.808	88.5589	1.4251	4.3944e-27	7.4705e-26
hsa_circ_0001516	119.166	0	7.8968	1.0579e-22	1.0264e-23	hsa-miR-200a-5p	24.9831	3.62946	2.7831	1.407e-06	1.17e-05
hsa_circ_0084346	119.166	0	7.8968	1.0579e-22	1.0264e-23	hsa-miR-200a-5p	24.9831	3.62946	2.7831	1.407e-06	1.17e-05
novel_circ_0004340	119.166	0	7.8968	1.0579e-22	1.0264e-23	hsa-miR-200a-5p	24.9831	3.62946	2.7831	1.407e-06	1.17e-05
novel_circ_0007470	119.166	0	7.8968	1.0579e-22	1.0264e-23	hsa-miR-204-5p	6.08963	0	3.6064	0.0093097	0.044235
novel_circ_0007531	119.166	0	7.8968	1.0579e-22	1.0264e-23	hsa-miR-204-5p	6.08963	0	3.6064	0.0093097	0.044235
hsa_circ_0088539	119.166	0	7.8968	1.0579e-22	1.0264e-23	hsa-miR-204-5p	6.08963	0	3.6064	0.0093097	0.044235
novel_circ_0016629	119.166	0	7.8968	1.0579e-22	1.0264e-23	hsa-miR-204-5p	6.08963	0	3.6064	0.0093097	0.044235
novel_circ_0009802	119.166	0	7.8968	1.0579e-22	1.0264e-23	hsa-miR-204-5p	6.08963	0	3.6064	0.0093097	0.044235
hsa_circ_0002563	119.166	0	7.8968	1.0579e-22	1.0264e-23	hsa-miR-204-5p	6.08963	0	3.6064	0.0093097	0.044235
novel_circ_0015529	119.166	0	7.8968	1.0579e-22	1.0264e-23	hsa-miR-204-5p	6.08963	0	3.6064	0.0093097	0.044235
novel_circ_0015168	119.166	0	7.8968	1.0579e-22	1.0264e-23	hsa-miR-10b-5p	200.802	33.6814	2.5757	4.4418e-40	1.0619e-38
hsa_circ_0038608	119.166	0	7.8968	1.0579e-22	1.0264e-23	hsa-miR-10b-5p	200.802	33.6814	2.5757	4.4418e-40	1.0619e-38
hsa_circ_0007290	119.166	0	7.8968	1.0579e-22	1.0264e-23	hsa-miR-375-3p	20.7672	6.38785	1.7009	0.00047059	0.0027907
hsa_circ_0091427	119.166	0	7.8968	1.0579e-22	1.0264e-23	hsa-miR-375-3p	20.7672	6.38785	1.7009	0.00047059	0.0027907
hsa_circ_0007052	119.166	0	7.8968	1.0579e-22	1.0264e-23	hsa-miR-375-3p	20.7672	6.38785	1.7009	0.00047059	0.0027907
novel_circ_0008343	119.166	0	7.8968	1.0579e-22	1.0264e-23	hsa-let-7a-3p	33.571	98.2858	-1.5498	1.5491e-05	0.00011618
novel_circ_0010764	119.166	0	7.8968	1.0579e-22	1.0264e-23	hsa-miR-27b-5p	182.533	779.899	-2.0951	1.079e-59	4.1271e-58
novel_circ_0004649	119.166	0	7.8968	1.0579e-22	1.0264e-23	hsa-miR-449a	8.27565	0	3.511	0.0026253	0.014045
novel_circ_0010835	119.166	0	7.8968	1.0579e-22	1.0264e-23	hsa-miR-449a	8.27565	0	3.511	0.0026253	0.014045
hsa_circ_0051628	119.166	0	7.8968	1.0579e-22	1.0264e-23	hsa-miR-449a	8.27565	0	3.511	0.0026253	0.014045
novel_circ_0004746	119.166	0	7.8968	1.0579e-22	1.0264e-23	hsa-miR-449a	8.27565	0	3.511	0.0026253	0.014045
hsa_circ_0008961	119.166	0	7.8968	1.0579e-22	1.0264e-23	hsa-miR-449a	8.27565	0	3.511	0.0026253	0.014045
novel_circ_0007437	119.166	0	7.8968	1.0579e-22	1.0264e-23	hsa-miR-449a	8.27565	0	3.511	0.0026253	0.014045
novel_circ_0015746	119.166	0	7.8968	1.0579e-22	1.0264e-23	hsa-miR-449a	8.27565	0	3.511	0.0026253	0.014045
hsa_circ_0007743	119.166	0	7.8968	1.0579e-22	1.0264e-23	hsa-miR-203a-3p	77.7599	29.6164	1.3926	1.1531e-09	1.1761e-08
novel_circ_0002864	119.166	0	7.8968	1.0579e-22	1.0264e-23	hsa-miR-203a-3p	77.7599	29.6164	1.3926	1.1531e-09	1.1761e-08
novel_circ_0001665	119.166	0	7.8968	1.0579e-22	1.0264e-23	hsa-miR-203a-3p	77.7599	29.6164	1.3926	1.1531e-09	1.1761e-08
novel_circ_0002765	119.166	0	7.8968	1.0579e-22	1.0264e-23	hsa-miR-203a-3p	77.7599	29.6164	1.3926	1.1531e-09	1.1761e-08
novel_circ_0001249	95.3325	0	7.5749	8.6954e-19	6.1759e-20	hsa-miR-130b-3p	49.6539	9.87214	2.3305	2.8439e-10	3.0217e-09
hsa_circ_0001191	95.3325	0	7.5749	8.6954e-19	6.1759e-20	hsa-miR-130b-3p	49.6539	9.87214	2.3305	2.8439e-10	3.0217e-09
hsa_circ_0006198	95.3325	0	7.5749	8.6954e-19	6.1759e-20	hsa-miR-130b-3p	49.6539	9.87214	2.3305	2.8439e-10	3.0217e-09
novel_circ_0017050	95.3325	0	7.5749	8.6954e-19	6.1759e-20	hsa-miR-130b-3p	49.6539	9.87214	2.3305	2.8439e-10	3.0217e-09
novel_circ_0000060	95.3325	0	7.5749	8.6954e-19	6.1759e-20	hsa-miR-130b-3p	49.6539	9.87214	2.3305	2.8439e-10	3.0217e-09
hsa_circ_0038989	95.3325	0	7.5749	8.6954e-19	6.1759e-20	hsa-miR-130b-3p	49.6539	9.87214	2.3305	2.8439e-10	3.0217e-09
novel_circ_0013482	95.3325	0	7.5749	8.6954e-19	6.1759e-20	hsa-miR-130b-3p	49.6539	9.87214	2.3305	2.8439e-10	3.0217e-09
novel_circ_0005217	95.3325	0	7.5749	8.6954e-19	6.1759e-20	hsa-miR-130b-3p	49.6539	9.87214	2.3305	2.8439e-10	3.0217e-09
novel_circ_0011760	95.3325	0	7.5749	8.6954e-19	6.1759e-20	hsa-miR-130b-3p	49.6539	9.87214	2.3305	2.8439e-10	3.0217e-09
hsa_circ_0003172	95.3325	0	7.5749	8.6954e-19	6.1759e-20	hsa-miR-130b-3p	49.6539	9.87214	2.3305	2.8439e-10	3.0217e-09
hsa_circ_0003681	95.3325	0	7.5749	8.6954e-19	6.1759e-20	hsa-miR-130b-3p	49.6539	9.87214	2.3305	2.8439e-10	3.0217e-09
novel_circ_0017148	95.3325	0	7.5749	8.6954e-19	6.1759e-20	hsa-miR-130b-3p	49.6539	9.87214	2.3305	2.8439e-10	3.0217e-09
hsa_circ_0007278	95.3325	0	7.5749	8.6954e-19	6.1759e-20	hsa-miR-130b-3p	49.6539	9.87214	2.3305	2.8439e-10	3.0217e-09
hsa_circ_0000209	95.3325	0	7.5749	8.6954e-19	6.1759e-20	hsa-miR-130b-3p	49.6539	9.87214	2.3305	2.8439e-10	3.0217e-09
hsa_circ_0007035	95.3325	0	7.5749	8.6954e-19	6.1759e-20	hsa-miR-33b-3p	1.24915	11.9046	-3.2525	0.0056731	0.028103
hsa_circ_0080668	95.3325	0	7.5749	8.6954e-19	6.1759e-20	hsa-miR-33b-3p	1.24915	11.9046	-3.2525	0.0056731	0.028103
hsa_circ_0036173	95.3325	0	7.5749	8.6954e-19	6.1759e-20	hsa-miR-33b-3p	1.24915	11.9046	-3.2525	0.0056731	0.028103
novel_circ_0006351	95.3325	0	7.5749	8.6954e-19	6.1759e-20	hsa-miR-33b-3p	1.24915	11.9046	-3.2525	0.0056731	0.028103
novel_circ_0008725	95.3325	0	7.5749	8.6954e-19	6.1759e-20	hsa-miR-33b-3p	1.24915	11.9046	-3.2525	0.0056731	0.028103
novel_circ_0011138	95.3325	0	7.5749	8.6954e-19	6.1759e-20	hsa-miR-33b-3p	1.24915	11.9046	-3.2525	0.0056731	0.028103
hsa_circ_0046965	95.3325	0	7.5749	8.6954e-19	6.1759e-20	hsa-miR-33b-3p	1.24915	11.9046	-3.2525	0.0056731	0.028103
hsa_circ_0080414	95.3325	0	7.5749	8.6954e-19	6.1759e-20	hsa-miR-33b-3p	1.24915	11.9046	-3.2525	0.0056731	0.028103
novel_circ_0008859	95.3325	0	7.5749	8.6954e-19	6.1759e-20	hsa-miR-33b-3p	1.24915	11.9046	-3.2525	0.0056731	0.028103
novel_circ_0011481	95.3325	0	7.5749	8.6954e-19	6.1759e-20	hsa-miR-33b-3p	1.24915	11.9046	-3.2525	0.0056731	0.028103
novel_circ_0005630	95.3325	0	7.5749	8.6954e-19	6.1759e-20	hsa-miR-33b-3p	1.24915	11.9046	-3.2525	0.0056731	0.028103
hsa_circ_0004785	95.3325	0	7.5749	8.6954e-19	6.1759e-20	hsa-miR-33b-3p	1.24915	11.9046	-3.2525	0.0056731	0.028103
hsa_circ_0007908	95.3325	0	7.5749	8.6954e-19	6.1759e-20	hsa-miR-33b-3p	1.24915	11.9046	-3.2525	0.0056731	0.028103
hsa_circ_0014457	95.3325	0	7.5749	8.6954e-19	6.1759e-20	hsa-miR-33b-3p	1.24915	11.9046	-3.2525	0.0056731	0.028103
hsa_circ_0065390	95.3325	0	7.5749	8.6954e-19	6.1759e-20	hsa-miR-33b-3p	1.24915	11.9046	-3.2525	0.0056731	0.028103
novel_circ_0016124	95.3325	0	7.5749	8.6954e-19	6.1759e-20	hsa-miR-33b-3p	1.24915	11.9046	-3.2525	0.0056731	0.028103
hsa_circ_0007514	95.3325	0	7.5749	8.6954e-19	6.1759e-20	hsa-miR-33b-3p	1.24915	11.9046	-3.2525	0.0056731	0.028103
novel_circ_0004398	95.3325	0	7.5749	8.6954e-19	6.1759e-20	hsa-miR-33b-3p	1.24915	11.9046	-3.2525	0.0056731	0.028103
novel_circ_0003306	95.3325	0	7.5749	8.6954e-19	6.1759e-20	hsa-miR-33b-3p	1.24915	11.9046	-3.2525	0.0056731	0.028103
hsa_circ_0002197	95.3325	0	7.5749	8.6954e-19	6.1759e-20	hsa-miR-33b-3p	1.24915	11.9046	-3.2525	0.0056731	0.028103
novel_circ_0011351	95.3325	0	7.5749	8.6954e-19	6.1759e-20	hsa-miR-33b-3p	1.24915	11.9046	-3.2525	0.0056731	0.028103
novel_circ_0006899	95.3325	0	7.5749	8.6954e-19	6.1759e-20	hsa-miR-33b-3p	1.24915	11.9046	-3.2525	0.0056731	0.028103
hsa_circ_0060803	95.3325	0	7.5749	8.6954e-19	6.1759e-20	hsa-miR-33b-3p	1.24915	11.9046	-3.2525	0.0056731	0.028103
hsa_circ_0045698	95.3325	0	7.5749	8.6954e-19	6.1759e-20	hsa-miR-33b-3p	1.24915	11.9046	-3.2525	0.0056731	0.028103
novel_circ_0007596	95.3325	0	7.5749	8.6954e-19	6.1759e-20	hsa-miR-33b-3p	1.24915	11.9046	-3.2525	0.0056731	0.028103
novel_circ_0009209	95.3325	0	7.5749	8.6954e-19	6.1759e-20	hsa-miR-33b-3p	1.24915	11.9046	-3.2525	0.0056731	0.028103
hsa_circ_0072711	95.3325	0	7.5749	8.6954e-19	6.1759e-20	hsa-miR-33b-3p	1.24915	11.9046	-3.2525	0.0056731	0.028103
novel_circ_0007875	95.3325	0	7.5749	8.6954e-19	6.1759e-20	hsa-miR-33b-3p	1.24915	11.9046	-3.2525	0.0056731	0.028103
hsa_circ_0008725	95.3325	0	7.5749	8.6954e-19	6.1759e-20	hsa-miR-122-5p	94.4673	43.2632	1.1267	2.2571e-09	2.2137e-08
hsa_circ_0088080	95.3325	0	7.5749	8.6954e-19	6.1759e-20	hsa-miR-122-5p	94.4673	43.2632	1.1267	2.2571e-09	2.2137e-08
novel_circ_0001193	95.3325	0	7.5749	8.6954e-19	6.1759e-20	hsa-miR-122-5p	94.4673	43.2632	1.1267	2.2571e-09	2.2137e-08
hsa_circ_0001181	95.3325	0	7.5749	8.6954e-19	6.1759e-20	hsa-miR-122-5p	94.4673	43.2632	1.1267	2.2571e-09	2.2137e-08
hsa_circ_0005963	95.3325	0	7.5749	8.6954e-19	6.1759e-20	hsa-miR-122-5p	94.4673	43.2632	1.1267	2.2571e-09	2.2137e-08
hsa_circ_0007251	95.3325	0	7.5749	8.6954e-19	6.1759e-20	hsa-miR-122-5p	94.4673	43.2632	1.1267	2.2571e-09	2.2137e-08
hsa_circ_0015262	95.3325	0	7.5749	8.6954e-19	6.1759e-20	hsa-miR-122-5p	94.4673	43.2632	1.1267	2.2571e-09	2.2137e-08
hsa_circ_0056490	95.3325	0	7.5749	8.6954e-19	6.1759e-20	hsa-miR-122-5p	94.4673	43.2632	1.1267	2.2571e-09	2.2137e-08
hsa_circ_0062525	95.3325	0	7.5749	8.6954e-19	6.1759e-20	hsa-miR-122-5p	94.4673	43.2632	1.1267	2.2571e-09	2.2137e-08
novel_circ_0008210	95.3325	0	7.5749	8.6954e-19	6.1759e-20	hsa-miR-143-3p	76.823	10.4528	2.8776	1.0383e-17	1.3935e-16
hsa_circ_0088614	95.3325	0	7.5749	8.6954e-19	6.1759e-20	hsa-miR-143-3p	76.823	10.4528	2.8776	1.0383e-17	1.3935e-16
novel_circ_0017212	95.3325	0	7.5749	8.6954e-19	6.1759e-20	hsa-miR-143-3p	76.823	10.4528	2.8776	1.0383e-17	1.3935e-16
hsa_circ_0065553	95.3325	0	7.5749	8.6954e-19	6.1759e-20	hsa-miR-143-3p	76.823	10.4528	2.8776	1.0383e-17	1.3935e-16
novel_circ_0005699	95.3325	0	7.5749	8.6954e-19	6.1759e-20	hsa-miR-143-3p	76.823	10.4528	2.8776	1.0383e-17	1.3935e-16
hsa_circ_0004859	95.3325	0	7.5749	8.6954e-19	6.1759e-20	hsa-miR-143-3p	76.823	10.4528	2.8776	1.0383e-17	1.3935e-16
hsa_circ_0049613	95.3325	0	7.5749	8.6954e-19	6.1759e-20	hsa-miR-143-3p	76.823	10.4528	2.8776	1.0383e-17	1.3935e-16
novel_circ_0008409	95.3325	0	7.5749	8.6954e-19	6.1759e-20	hsa-miR-143-3p	76.823	10.4528	2.8776	1.0383e-17	1.3935e-16
hsa_circ_0028303	95.3325	0	7.5749	8.6954e-19	6.1759e-20	hsa-miR-143-3p	76.823	10.4528	2.8776	1.0383e-17	1.3935e-16
novel_circ_0014707	95.3325	0	7.5749	8.6954e-19	6.1759e-20	hsa-miR-143-3p	76.823	10.4528	2.8776	1.0383e-17	1.3935e-16
hsa_circ_0075292	95.3325	0	7.5749	8.6954e-19	6.1759e-20	hsa-miR-143-3p	76.823	10.4528	2.8776	1.0383e-17	1.3935e-16
hsa_circ_0047891	95.3325	0	7.5749	8.6954e-19	6.1759e-20	hsa-miR-143-3p	76.823	10.4528	2.8776	1.0383e-17	1.3935e-16
novel_circ_0008258	95.3325	0	7.5749	8.6954e-19	6.1759e-20	hsa-miR-143-3p	76.823	10.4528	2.8776	1.0383e-17	1.3935e-16
hsa_circ_0037188	95.3325	0	7.5749	8.6954e-19	6.1759e-20	hsa-miR-1268a	28.7306	11.0336	1.3807	0.00023092	0.001448
novel_circ_0010330	95.3325	0	7.5749	8.6954e-19	6.1759e-20	hsa-miR-1268a	28.7306	11.0336	1.3807	0.00023092	0.001448
novel_circ_0004956	95.3325	0	7.5749	8.6954e-19	6.1759e-20	hsa-miR-1268a	28.7306	11.0336	1.3807	0.00023092	0.001448
hsa_circ_0006831	95.3325	0	7.5749	8.6954e-19	6.1759e-20	hsa-miR-1268a	28.7306	11.0336	1.3807	0.00023092	0.001448
novel_circ_0009308	95.3325	0	7.5749	8.6954e-19	6.1759e-20	hsa-miR-1268a	28.7306	11.0336	1.3807	0.00023092	0.001448
hsa_circ_0002510	95.3325	0	7.5749	8.6954e-19	6.1759e-20	hsa-miR-1268a	28.7306	11.0336	1.3807	0.00023092	0.001448
novel_circ_0008827	95.3325	0	7.5749	8.6954e-19	6.1759e-20	hsa-miR-1268a	28.7306	11.0336	1.3807	0.00023092	0.001448
hsa_circ_0020767	95.3325	0	7.5749	8.6954e-19	6.1759e-20	hsa-miR-1268a	28.7306	11.0336	1.3807	0.00023092	0.001448
novel_circ_0010198	95.3325	0	7.5749	8.6954e-19	6.1759e-20	hsa-miR-141-5p	15.7706	0	4.4413	1.2013e-05	9.2826e-05
novel_circ_0005016	95.3325	0	7.5749	8.6954e-19	6.1759e-20	hsa-miR-141-5p	15.7706	0	4.4413	1.2013e-05	9.2826e-05
hsa_circ_0001577	95.3325	0	7.5749	8.6954e-19	6.1759e-20	hsa-miR-141-5p	15.7706	0	4.4413	1.2013e-05	9.2826e-05
novel_circ_0014173	95.3325	0	7.5749	8.6954e-19	6.1759e-20	hsa-miR-141-5p	15.7706	0	4.4413	1.2013e-05	9.2826e-05
novel_circ_0001109	95.3325	0	7.5749	8.6954e-19	6.1759e-20	hsa-miR-141-5p	15.7706	0	4.4413	1.2013e-05	9.2826e-05
hsa_circ_0051855	95.3325	0	7.5749	8.6954e-19	6.1759e-20	hsa-miR-141-5p	15.7706	0	4.4413	1.2013e-05	9.2826e-05
hsa_circ_0008152	95.3325	0	7.5749	8.6954e-19	6.1759e-20	hsa-miR-141-5p	15.7706	0	4.4413	1.2013e-05	9.2826e-05
novel_circ_0001024	95.3325	0	7.5749	8.6954e-19	6.1759e-20	hsa-miR-141-5p	15.7706	0	4.4413	1.2013e-05	9.2826e-05
hsa_circ_0025720	95.3325	0	7.5749	8.6954e-19	6.1759e-20	hsa-miR-141-5p	15.7706	0	4.4413	1.2013e-05	9.2826e-05
hsa_circ_0008867	95.3325	0	7.5749	8.6954e-19	6.1759e-20	hsa-miR-141-5p	15.7706	0	4.4413	1.2013e-05	9.2826e-05
novel_circ_0016891	95.3325	0	7.5749	8.6954e-19	6.1759e-20	hsa-miR-141-5p	15.7706	0	4.4413	1.2013e-05	9.2826e-05
novel_circ_0014524	95.3325	0	7.5749	8.6954e-19	6.1759e-20	hsa-miR-141-5p	15.7706	0	4.4413	1.2013e-05	9.2826e-05
novel_circ_0001940	95.3325	0	7.5749	8.6954e-19	6.1759e-20	hsa-miR-141-5p	15.7706	0	4.4413	1.2013e-05	9.2826e-05
hsa_circ_0029392	95.3325	0	7.5749	8.6954e-19	6.1759e-20	hsa-miR-141-5p	15.7706	0	4.4413	1.2013e-05	9.2826e-05
novel_circ_0003346	95.3325	0	7.5749	8.6954e-19	6.1759e-20	hsa-miR-141-5p	15.7706	0	4.4413	1.2013e-05	9.2826e-05
hsa_circ_0045006	95.3325	0	7.5749	8.6954e-19	6.1759e-20	hsa-miR-141-5p	15.7706	0	4.4413	1.2013e-05	9.2826e-05
hsa_circ_0002981	95.3325	0	7.5749	8.6954e-19	6.1759e-20	hsa-miR-141-5p	15.7706	0	4.4413	1.2013e-05	9.2826e-05
hsa_circ_0004929	95.3325	0	7.5749	8.6954e-19	6.1759e-20	hsa-miR-141-5p	15.7706	0	4.4413	1.2013e-05	9.2826e-05
novel_circ_0014335	95.3325	0	7.5749	8.6954e-19	6.1759e-20	hsa-miR-141-5p	15.7706	0	4.4413	1.2013e-05	9.2826e-05
hsa_circ_0046067	95.3325	0	7.5749	8.6954e-19	6.1759e-20	hsa-miR-141-5p	15.7706	0	4.4413	1.2013e-05	9.2826e-05
hsa_circ_0043787	95.3325	0	7.5749	8.6954e-19	6.1759e-20	hsa-miR-141-5p	15.7706	0	4.4413	1.2013e-05	9.2826e-05
novel_circ_0003024	95.3325	0	7.5749	8.6954e-19	6.1759e-20	hsa-miR-141-5p	15.7706	0	4.4413	1.2013e-05	9.2826e-05
novel_circ_0014576	95.3325	0	7.5749	8.6954e-19	6.1759e-20	hsa-miR-141-5p	15.7706	0	4.4413	1.2013e-05	9.2826e-05
hsa_circ_0003373	95.3325	0	7.5749	8.6954e-19	6.1759e-20	hsa-miR-141-5p	15.7706	0	4.4413	1.2013e-05	9.2826e-05
hsa_circ_0002409	95.3325	0	7.5749	8.6954e-19	6.1759e-20	hsa-miR-141-5p	15.7706	0	4.4413	1.2013e-05	9.2826e-05
hsa_circ_0046195	95.3325	0	7.5749	8.6954e-19	6.1759e-20	hsa-miR-141-5p	15.7706	0	4.4413	1.2013e-05	9.2826e-05
novel_circ_0009232	95.3325	0	7.5749	8.6954e-19	6.1759e-20	hsa-miR-141-5p	15.7706	0	4.4413	1.2013e-05	9.2826e-05
hsa_circ_0002050	95.3325	0	7.5749	8.6954e-19	6.1759e-20	hsa-miR-141-5p	15.7706	0	4.4413	1.2013e-05	9.2826e-05
hsa_circ_0085673	95.3325	0	7.5749	8.6954e-19	6.1759e-20	hsa-miR-141-5p	15.7706	0	4.4413	1.2013e-05	9.2826e-05
hsa_circ_0006882	95.3325	0	7.5749	8.6954e-19	6.1759e-20	hsa-miR-141-5p	15.7706	0	4.4413	1.2013e-05	9.2826e-05
hsa_circ_0046944	95.3325	0	7.5749	8.6954e-19	6.1759e-20	hsa-miR-141-5p	15.7706	0	4.4413	1.2013e-05	9.2826e-05
novel_circ_0003746	95.3325	0	7.5749	8.6954e-19	6.1759e-20	hsa-miR-141-5p	15.7706	0	4.4413	1.2013e-05	9.2826e-05
novel_circ_0017576	95.3325	0	7.5749	8.6954e-19	6.1759e-20	hsa-miR-141-5p	15.7706	0	4.4413	1.2013e-05	9.2826e-05
hsa_circ_0072577	95.3325	0	7.5749	8.6954e-19	6.1759e-20	hsa-miR-141-5p	15.7706	0	4.4413	1.2013e-05	9.2826e-05
novel_circ_0009137	95.3325	0	7.5749	8.6954e-19	6.1759e-20	hsa-miR-141-5p	15.7706	0	4.4413	1.2013e-05	9.2826e-05
hsa_circ_0029051	95.3325	0	7.5749	8.6954e-19	6.1759e-20	hsa-miR-141-5p	15.7706	0	4.4413	1.2013e-05	9.2826e-05
hsa_circ_0004942	95.3325	0	7.5749	8.6954e-19	6.1759e-20	hsa-miR-141-5p	15.7706	0	4.4413	1.2013e-05	9.2826e-05
novel_circ_0012420	95.3325	0	7.5749	8.6954e-19	6.1759e-20	hsa-miR-141-5p	15.7706	0	4.4413	1.2013e-05	9.2826e-05
novel_circ_0002023	95.3325	0	7.5749	8.6954e-19	6.1759e-20	hsa-miR-141-5p	15.7706	0	4.4413	1.2013e-05	9.2826e-05
novel_circ_0005649	95.3325	0	7.5749	8.6954e-19	6.1759e-20	hsa-miR-141-5p	15.7706	0	4.4413	1.2013e-05	9.2826e-05
novel_circ_0012217	95.3325	0	7.5749	8.6954e-19	6.1759e-20	hsa-miR-141-5p	15.7706	0	4.4413	1.2013e-05	9.2826e-05
hsa_circ_0056262	95.3325	0	7.5749	8.6954e-19	6.1759e-20	hsa-miR-141-5p	15.7706	0	4.4413	1.2013e-05	9.2826e-05
novel_circ_0007275	95.3325	0	7.5749	8.6954e-19	6.1759e-20	hsa-miR-141-5p	15.7706	0	4.4413	1.2013e-05	9.2826e-05
hsa_circ_0056810	95.3325	0	7.5749	8.6954e-19	6.1759e-20	hsa-miR-141-5p	15.7706	0	4.4413	1.2013e-05	9.2826e-05
hsa_circ_0074082	95.3325	0	7.5749	8.6954e-19	6.1759e-20	hsa-miR-141-5p	15.7706	0	4.4413	1.2013e-05	9.2826e-05
hsa_circ_0031017	95.3325	0	7.5749	8.6954e-19	6.1759e-20	hsa-miR-141-5p	15.7706	0	4.4413	1.2013e-05	9.2826e-05
novel_circ_0000567	95.3325	0	7.5749	8.6954e-19	6.1759e-20	hsa-miR-4521	144.902	308.504	-1.0902	5.6975e-07	4.953e-06
novel_circ_0010783	95.3325	0	7.5749	8.6954e-19	6.1759e-20	hsa-miR-4521	144.902	308.504	-1.0902	5.6975e-07	4.953e-06
hsa_circ_0006961	95.3325	0	7.5749	8.6954e-19	6.1759e-20	hsa-miR-4521	144.902	308.504	-1.0902	5.6975e-07	4.953e-06
hsa_circ_0006088	95.3325	0	7.5749	8.6954e-19	6.1759e-20	hsa-miR-4521	144.902	308.504	-1.0902	5.6975e-07	4.953e-06
hsa_circ_0080493	95.3325	0	7.5749	8.6954e-19	6.1759e-20	hsa-miR-4521	144.902	308.504	-1.0902	5.6975e-07	4.953e-06
hsa_circ_0003206	95.3325	0	7.5749	8.6954e-19	6.1759e-20	hsa-miR-4521	144.902	308.504	-1.0902	5.6975e-07	4.953e-06
hsa_circ_0006126	95.3325	0	7.5749	8.6954e-19	6.1759e-20	hsa-miR-4521	144.902	308.504	-1.0902	5.6975e-07	4.953e-06
novel_circ_0013327	95.3325	0	7.5749	8.6954e-19	6.1759e-20	hsa-miR-4521	144.902	308.504	-1.0902	5.6975e-07	4.953e-06
novel_circ_0009632	95.3325	0	7.5749	8.6954e-19	6.1759e-20	hsa-miR-4521	144.902	308.504	-1.0902	5.6975e-07	4.953e-06
novel_circ_0005301	95.3325	0	7.5749	8.6954e-19	6.1759e-20	hsa-miR-4521	144.902	308.504	-1.0902	5.6975e-07	4.953e-06
novel_circ_0008451	95.3325	0	7.5749	8.6954e-19	6.1759e-20	hsa-miR-190b-5p	28.7306	0	5.0437	2.1503e-09	2.1644e-08
novel_circ_0012345	95.3325	0	7.5749	8.6954e-19	6.1759e-20	hsa-miR-190b-5p	28.7306	0	5.0437	2.1503e-09	2.1644e-08
novel_circ_0013936	95.3325	0	7.5749	8.6954e-19	6.1759e-20	hsa-miR-190b-5p	28.7306	0	5.0437	2.1503e-09	2.1644e-08
novel_circ_0002451	95.3325	0	7.5749	8.6954e-19	6.1759e-20	hsa-miR-190b-5p	28.7306	0	5.0437	2.1503e-09	2.1644e-08
novel_circ_0012245	95.3325	0	7.5749	8.6954e-19	6.1759e-20	hsa-miR-190b-5p	28.7306	0	5.0437	2.1503e-09	2.1644e-08
hsa_circ_0007297	95.3325	0	7.5749	8.6954e-19	6.1759e-20	hsa-miR-451a	1521.16	197.733	2.9435	0	0
hsa_circ_0028333	95.3325	0	7.5749	8.6954e-19	6.1759e-20	hsa-miR-32-3p	26.2322	78.6867	-1.5848	7.5085e-05	0.00052219
novel_circ_0003161	95.3325	0	7.5749	8.6954e-19	6.1759e-20	hsa-miR-32-3p	26.2322	78.6867	-1.5848	7.5085e-05	0.00052219
hsa_circ_0083741	95.3325	0	7.5749	8.6954e-19	6.1759e-20	hsa-miR-32-3p	26.2322	78.6867	-1.5848	7.5085e-05	0.00052219
novel_circ_0012481	95.3325	0	7.5749	8.6954e-19	6.1759e-20	hsa-miR-146b-3p	48.5609	0	6.0639	9.5373e-15	1.1225e-13
hsa_circ_0070422	95.3325	0	7.5749	8.6954e-19	6.1759e-20	hsa-miR-146b-3p	48.5609	0	6.0639	9.5373e-15	1.1225e-13
hsa_circ_0008169	95.3325	0	7.5749	8.6954e-19	6.1759e-20	hsa-miR-146b-3p	48.5609	0	6.0639	9.5373e-15	1.1225e-13
novel_circ_0008184	95.3325	0	7.5749	8.6954e-19	6.1759e-20	hsa-miR-146b-3p	48.5609	0	6.0639	9.5373e-15	1.1225e-13
hsa_circ_0007015	95.3325	0	7.5749	8.6954e-19	6.1759e-20	hsa-miR-146b-3p	48.5609	0	6.0639	9.5373e-15	1.1225e-13
novel_circ_0007584	95.3325	0	7.5749	8.6954e-19	6.1759e-20	hsa-miR-146b-3p	48.5609	0	6.0639	9.5373e-15	1.1225e-13
novel_circ_0010885	95.3325	0	7.5749	8.6954e-19	6.1759e-20	hsa-miR-146b-3p	48.5609	0	6.0639	9.5373e-15	1.1225e-13
novel_circ_0015641	95.3325	0	7.5749	8.6954e-19	6.1759e-20	hsa-miR-146b-3p	48.5609	0	6.0639	9.5373e-15	1.1225e-13
novel_circ_0014577	95.3325	0	7.5749	8.6954e-19	6.1759e-20	hsa-miR-146b-3p	48.5609	0	6.0639	9.5373e-15	1.1225e-13
hsa_circ_0001934	95.3325	0	7.5749	8.6954e-19	6.1759e-20	hsa-miR-146b-3p	48.5609	0	6.0639	9.5373e-15	1.1225e-13
hsa_circ_0002499	95.3325	0	7.5749	8.6954e-19	6.1759e-20	hsa-miR-146b-3p	48.5609	0	6.0639	9.5373e-15	1.1225e-13
novel_circ_0005046	95.3325	0	7.5749	8.6954e-19	6.1759e-20	hsa-miR-146b-3p	48.5609	0	6.0639	9.5373e-15	1.1225e-13
novel_circ_0005385	95.3325	0	7.5749	8.6954e-19	6.1759e-20	hsa-miR-146b-3p	48.5609	0	6.0639	9.5373e-15	1.1225e-13
hsa_circ_0044684	95.3325	0	7.5749	8.6954e-19	6.1759e-20	hsa-miR-146b-3p	48.5609	0	6.0639	9.5373e-15	1.1225e-13
hsa_circ_0088567	95.3325	0	7.5749	8.6954e-19	6.1759e-20	hsa-miR-146b-3p	48.5609	0	6.0639	9.5373e-15	1.1225e-13
hsa_circ_0022169	95.3325	0	7.5749	8.6954e-19	6.1759e-20	hsa-miR-146b-3p	48.5609	0	6.0639	9.5373e-15	1.1225e-13
novel_circ_0007114	95.3325	0	7.5749	8.6954e-19	6.1759e-20	hsa-miR-146b-3p	48.5609	0	6.0639	9.5373e-15	1.1225e-13
novel_circ_0001956	95.3325	0	7.5749	8.6954e-19	6.1759e-20	hsa-miR-146b-3p	48.5609	0	6.0639	9.5373e-15	1.1225e-13
novel_circ_0007595	95.3325	0	7.5749	8.6954e-19	6.1759e-20	hsa-miR-146b-3p	48.5609	0	6.0639	9.5373e-15	1.1225e-13
hsa_circ_0041388	95.3325	0	7.5749	8.6954e-19	6.1759e-20	hsa-miR-874-3p	26.2322	6.53303	2.0055	1.9473e-05	0.00014463
novel_circ_0004913	95.3325	0	7.5749	8.6954e-19	6.1759e-20	hsa-miR-874-3p	26.2322	6.53303	2.0055	1.9473e-05	0.00014463
novel_circ_0016130	95.3325	0	7.5749	8.6954e-19	6.1759e-20	hsa-miR-874-3p	26.2322	6.53303	2.0055	1.9473e-05	0.00014463
hsa_circ_0005731	95.3325	0	7.5749	8.6954e-19	6.1759e-20	hsa-miR-874-3p	26.2322	6.53303	2.0055	1.9473e-05	0.00014463
novel_circ_0004175	95.3325	0	7.5749	8.6954e-19	6.1759e-20	hsa-miR-874-3p	26.2322	6.53303	2.0055	1.9473e-05	0.00014463
hsa_circ_0007970	95.3325	0	7.5749	8.6954e-19	6.1759e-20	hsa-miR-874-3p	26.2322	6.53303	2.0055	1.9473e-05	0.00014463
hsa_circ_0061278	95.3325	0	7.5749	8.6954e-19	6.1759e-20	hsa-miR-874-3p	26.2322	6.53303	2.0055	1.9473e-05	0.00014463
novel_circ_0016058	95.3325	0	7.5749	8.6954e-19	6.1759e-20	hsa-miR-874-3p	26.2322	6.53303	2.0055	1.9473e-05	0.00014463
novel_circ_0002521	95.3325	0	7.5749	8.6954e-19	6.1759e-20	hsa-miR-874-3p	26.2322	6.53303	2.0055	1.9473e-05	0.00014463
novel_circ_0007512	95.3325	0	7.5749	8.6954e-19	6.1759e-20	hsa-miR-874-3p	26.2322	6.53303	2.0055	1.9473e-05	0.00014463
hsa_circ_0016201	95.3325	0	7.5749	8.6954e-19	6.1759e-20	hsa-miR-874-3p	26.2322	6.53303	2.0055	1.9473e-05	0.00014463
novel_circ_0009012	95.3325	0	7.5749	8.6954e-19	6.1759e-20	hsa-miR-874-3p	26.2322	6.53303	2.0055	1.9473e-05	0.00014463
hsa_circ_0084193	95.3325	0	7.5749	8.6954e-19	6.1759e-20	hsa-miR-874-3p	26.2322	6.53303	2.0055	1.9473e-05	0.00014463
novel_circ_0003093	95.3325	0	7.5749	8.6954e-19	6.1759e-20	hsa-miR-874-3p	26.2322	6.53303	2.0055	1.9473e-05	0.00014463
novel_circ_0004570	95.3325	0	7.5749	8.6954e-19	6.1759e-20	hsa-miR-874-3p	26.2322	6.53303	2.0055	1.9473e-05	0.00014463
novel_circ_0004384	95.3325	0	7.5749	8.6954e-19	6.1759e-20	hsa-miR-874-3p	26.2322	6.53303	2.0055	1.9473e-05	0.00014463
novel_circ_0016866	95.3325	0	7.5749	8.6954e-19	6.1759e-20	hsa-miR-874-3p	26.2322	6.53303	2.0055	1.9473e-05	0.00014463
hsa_circ_0085112	95.3325	0	7.5749	8.6954e-19	6.1759e-20	hsa-miR-874-3p	26.2322	6.53303	2.0055	1.9473e-05	0.00014463
hsa_circ_0040816	95.3325	0	7.5749	8.6954e-19	6.1759e-20	hsa-miR-874-3p	26.2322	6.53303	2.0055	1.9473e-05	0.00014463
hsa_circ_0006374	95.3325	0	7.5749	8.6954e-19	6.1759e-20	hsa-miR-874-3p	26.2322	6.53303	2.0055	1.9473e-05	0.00014463
novel_circ_0009941	95.3325	0	7.5749	8.6954e-19	6.1759e-20	hsa-miR-874-3p	26.2322	6.53303	2.0055	1.9473e-05	0.00014463
novel_circ_0012491	95.3325	0	7.5749	8.6954e-19	6.1759e-20	hsa-miR-874-3p	26.2322	6.53303	2.0055	1.9473e-05	0.00014463
hsa_circ_0008684	95.3325	0	7.5749	8.6954e-19	6.1759e-20	hsa-miR-1257	29.6674	2.46803	3.5874	9.9598e-09	9.2918e-08
hsa_circ_0082398	95.3325	0	7.5749	8.6954e-19	6.1759e-20	hsa-miR-1257	29.6674	2.46803	3.5874	9.9598e-09	9.2918e-08
novel_circ_0015503	95.3325	0	7.5749	8.6954e-19	6.1759e-20	hsa-miR-1257	29.6674	2.46803	3.5874	9.9598e-09	9.2918e-08
hsa_circ_0002886	95.3325	0	7.5749	8.6954e-19	6.1759e-20	hsa-miR-1257	29.6674	2.46803	3.5874	9.9598e-09	9.2918e-08
novel_circ_0009192	95.3325	0	7.5749	8.6954e-19	6.1759e-20	hsa-miR-1257	29.6674	2.46803	3.5874	9.9598e-09	9.2918e-08
hsa_circ_0001458	95.3325	0	7.5749	8.6954e-19	6.1759e-20	hsa-miR-1257	29.6674	2.46803	3.5874	9.9598e-09	9.2918e-08
novel_circ_0005231	95.3325	0	7.5749	8.6954e-19	6.1759e-20	hsa-miR-1257	29.6674	2.46803	3.5874	9.9598e-09	9.2918e-08
novel_circ_0004549	95.3325	0	7.5749	8.6954e-19	6.1759e-20	hsa-miR-1257	29.6674	2.46803	3.5874	9.9598e-09	9.2918e-08
novel_circ_0015254	95.3325	0	7.5749	8.6954e-19	6.1759e-20	hsa-miR-1257	29.6674	2.46803	3.5874	9.9598e-09	9.2918e-08
novel_circ_0004427	95.3325	0	7.5749	8.6954e-19	6.1759e-20	hsa-miR-1257	29.6674	2.46803	3.5874	9.9598e-09	9.2918e-08
hsa_circ_0056245	95.3325	0	7.5749	8.6954e-19	6.1759e-20	hsa-miR-1257	29.6674	2.46803	3.5874	9.9598e-09	9.2918e-08
novel_circ_0015252	95.3325	0	7.5749	8.6954e-19	6.1759e-20	hsa-miR-1257	29.6674	2.46803	3.5874	9.9598e-09	9.2918e-08
hsa_circ_0001301	95.3325	0	7.5749	8.6954e-19	6.1759e-20	hsa-miR-1257	29.6674	2.46803	3.5874	9.9598e-09	9.2918e-08
novel_circ_0005358	95.3325	0	7.5749	8.6954e-19	6.1759e-20	hsa-miR-1257	29.6674	2.46803	3.5874	9.9598e-09	9.2918e-08
hsa_circ_0065232	95.3325	0	7.5749	8.6954e-19	6.1759e-20	hsa-miR-1257	29.6674	2.46803	3.5874	9.9598e-09	9.2918e-08
hsa_circ_0090809	95.3325	0	7.5749	8.6954e-19	6.1759e-20	hsa-miR-1257	29.6674	2.46803	3.5874	9.9598e-09	9.2918e-08
hsa_circ_0005600	95.3325	0	7.5749	8.6954e-19	6.1759e-20	hsa-miR-1257	29.6674	2.46803	3.5874	9.9598e-09	9.2918e-08
hsa_circ_0045791	95.3325	0	7.5749	8.6954e-19	6.1759e-20	hsa-miR-1257	29.6674	2.46803	3.5874	9.9598e-09	9.2918e-08
novel_circ_0009873	95.3325	0	7.5749	8.6954e-19	6.1759e-20	hsa-miR-486-5p	408.317	168.697	1.2753	2.3371e-40	5.7674e-39
novel_circ_0007726	95.3325	0	7.5749	8.6954e-19	6.1759e-20	hsa-miR-486-5p	408.317	168.697	1.2753	2.3371e-40	5.7674e-39
novel_circ_0002516	95.3325	0	7.5749	8.6954e-19	6.1759e-20	hsa-miR-486-5p	408.317	168.697	1.2753	2.3371e-40	5.7674e-39
novel_circ_0015258	95.3325	0	7.5749	8.6954e-19	6.1759e-20	hsa-miR-486-5p	408.317	168.697	1.2753	2.3371e-40	5.7674e-39
novel_circ_0010043	95.3325	0	7.5749	8.6954e-19	6.1759e-20	hsa-miR-486-5p	408.317	168.697	1.2753	2.3371e-40	5.7674e-39
hsa_circ_0003132	95.3325	0	7.5749	8.6954e-19	6.1759e-20	hsa-miR-486-5p	408.317	168.697	1.2753	2.3371e-40	5.7674e-39
novel_circ_0013705	95.3325	0	7.5749	8.6954e-19	6.1759e-20	hsa-miR-486-5p	408.317	168.697	1.2753	2.3371e-40	5.7674e-39
novel_circ_0011963	95.3325	0	7.5749	8.6954e-19	6.1759e-20	hsa-miR-486-5p	408.317	168.697	1.2753	2.3371e-40	5.7674e-39
novel_circ_0014560	95.3325	0	7.5749	8.6954e-19	6.1759e-20	hsa-miR-486-5p	408.317	168.697	1.2753	2.3371e-40	5.7674e-39
novel_circ_0008091	95.3325	0	7.5749	8.6954e-19	6.1759e-20	hsa-miR-146a-5p	168.011	41.3759	2.0217	1.9646e-27	3.4951e-26
hsa_circ_0003290	95.3325	0	7.5749	8.6954e-19	6.1759e-20	hsa-miR-146a-5p	168.011	41.3759	2.0217	1.9646e-27	3.4951e-26
novel_circ_0004390	95.3325	0	7.5749	8.6954e-19	6.1759e-20	hsa-miR-146a-5p	168.011	41.3759	2.0217	1.9646e-27	3.4951e-26
novel_circ_0005474	95.3325	0	7.5749	8.6954e-19	6.1759e-20	hsa-miR-146a-5p	168.011	41.3759	2.0217	1.9646e-27	3.4951e-26
hsa_circ_0003899	95.3325	0	7.5749	8.6954e-19	6.1759e-20	hsa-miR-146a-5p	168.011	41.3759	2.0217	1.9646e-27	3.4951e-26
hsa_circ_0089282	95.3325	0	7.5749	8.6954e-19	6.1759e-20	hsa-miR-146a-5p	168.011	41.3759	2.0217	1.9646e-27	3.4951e-26
novel_circ_0016427	95.3325	0	7.5749	8.6954e-19	6.1759e-20	hsa-miR-146a-5p	168.011	41.3759	2.0217	1.9646e-27	3.4951e-26
novel_circ_0000209	95.3325	0	7.5749	8.6954e-19	6.1759e-20	hsa-miR-146a-5p	168.011	41.3759	2.0217	1.9646e-27	3.4951e-26
novel_circ_0014156	95.3325	0	7.5749	8.6954e-19	6.1759e-20	hsa-miR-146a-5p	168.011	41.3759	2.0217	1.9646e-27	3.4951e-26
hsa_circ_0002435	95.3325	0	7.5749	8.6954e-19	6.1759e-20	hsa-miR-146a-5p	168.011	41.3759	2.0217	1.9646e-27	3.4951e-26
novel_circ_0008101	95.3325	0	7.5749	8.6954e-19	6.1759e-20	hsa-miR-205-5p	10.1494	2.17768	2.2205	0.0052884	0.026616
novel_circ_0014831	95.3325	0	7.5749	8.6954e-19	6.1759e-20	hsa-miR-205-5p	10.1494	2.17768	2.2205	0.0052884	0.026616
novel_circ_0016754	95.3325	0	7.5749	8.6954e-19	6.1759e-20	hsa-miR-205-5p	10.1494	2.17768	2.2205	0.0052884	0.026616
hsa_circ_0000216	95.3325	0	7.5749	8.6954e-19	6.1759e-20	hsa-miR-205-5p	10.1494	2.17768	2.2205	0.0052884	0.026616
hsa_circ_0018904	95.3325	0	7.5749	8.6954e-19	6.1759e-20	hsa-miR-205-5p	10.1494	2.17768	2.2205	0.0052884	0.026616
novel_circ_0017376	95.3325	0	7.5749	8.6954e-19	6.1759e-20	hsa-miR-205-5p	10.1494	2.17768	2.2205	0.0052884	0.026616
hsa_circ_0007762	95.3325	0	7.5749	8.6954e-19	6.1759e-20	hsa-miR-205-5p	10.1494	2.17768	2.2205	0.0052884	0.026616
novel_circ_0003741	95.3325	0	7.5749	8.6954e-19	6.1759e-20	hsa-miR-205-5p	10.1494	2.17768	2.2205	0.0052884	0.026616
novel_circ_0012126	95.3325	0	7.5749	8.6954e-19	6.1759e-20	hsa-miR-205-5p	10.1494	2.17768	2.2205	0.0052884	0.026616
novel_circ_0009626	95.3325	0	7.5749	8.6954e-19	6.1759e-20	hsa-miR-205-5p	10.1494	2.17768	2.2205	0.0052884	0.026616
novel_circ_0013386	95.3325	0	7.5749	8.6954e-19	6.1759e-20	hsa-miR-205-5p	10.1494	2.17768	2.2205	0.0052884	0.026616
novel_circ_0013839	95.3325	0	7.5749	8.6954e-19	6.1759e-20	hsa-miR-205-5p	10.1494	2.17768	2.2205	0.0052884	0.026616
novel_circ_0011414	95.3325	0	7.5749	8.6954e-19	6.1759e-20	hsa-miR-205-5p	10.1494	2.17768	2.2205	0.0052884	0.026616
hsa_circ_0008653	95.3325	0	7.5749	8.6954e-19	6.1759e-20	hsa-miR-205-5p	10.1494	2.17768	2.2205	0.0052884	0.026616
hsa_circ_0005548	95.3325	0	7.5749	8.6954e-19	6.1759e-20	hsa-miR-205-5p	10.1494	2.17768	2.2205	0.0052884	0.026616
novel_circ_0006971	95.3325	0	7.5749	8.6954e-19	6.1759e-20	hsa-miR-205-5p	10.1494	2.17768	2.2205	0.0052884	0.026616
novel_circ_0005092	95.3325	0	7.5749	8.6954e-19	6.1759e-20	hsa-miR-205-5p	10.1494	2.17768	2.2205	0.0052884	0.026616
hsa_circ_0046215	95.3325	0	7.5749	8.6954e-19	6.1759e-20	hsa-miR-205-5p	10.1494	2.17768	2.2205	0.0052884	0.026616
hsa_circ_0012402	95.3325	0	7.5749	8.6954e-19	6.1759e-20	hsa-miR-205-5p	10.1494	2.17768	2.2205	0.0052884	0.026616
novel_circ_0003959	95.3325	0	7.5749	8.6954e-19	6.1759e-20	hsa-miR-205-5p	10.1494	2.17768	2.2205	0.0052884	0.026616
novel_circ_0016552	95.3325	0	7.5749	8.6954e-19	6.1759e-20	hsa-miR-205-5p	10.1494	2.17768	2.2205	0.0052884	0.026616
hsa_circ_0076157	95.3325	0	7.5749	8.6954e-19	6.1759e-20	hsa-miR-205-5p	10.1494	2.17768	2.2205	0.0052884	0.026616
novel_circ_0014552	95.3325	0	7.5749	8.6954e-19	6.1759e-20	hsa-miR-205-5p	10.1494	2.17768	2.2205	0.0052884	0.026616
hsa_circ_0000989	95.3325	0	7.5749	8.6954e-19	6.1759e-20	hsa-miR-205-5p	10.1494	2.17768	2.2205	0.0052884	0.026616
novel_circ_0002452	95.3325	0	7.5749	8.6954e-19	6.1759e-20	hsa-miR-205-5p	10.1494	2.17768	2.2205	0.0052884	0.026616
hsa_circ_0008298	95.3325	0	7.5749	8.6954e-19	6.1759e-20	hsa-miR-205-5p	10.1494	2.17768	2.2205	0.0052884	0.026616
hsa_circ_0077519	95.3325	0	7.5749	8.6954e-19	6.1759e-20	hsa-miR-205-5p	10.1494	2.17768	2.2205	0.0052884	0.026616
hsa_circ_0018905	95.3325	0	7.5749	8.6954e-19	6.1759e-20	hsa-miR-205-5p	10.1494	2.17768	2.2205	0.0052884	0.026616
hsa_circ_0015957	95.3325	0	7.5749	8.6954e-19	6.1759e-20	hsa-miR-205-5p	10.1494	2.17768	2.2205	0.0052884	0.026616
novel_circ_0004274	95.3325	0	7.5749	8.6954e-19	6.1759e-20	hsa-miR-205-5p	10.1494	2.17768	2.2205	0.0052884	0.026616
novel_circ_0009536	95.3325	0	7.5749	8.6954e-19	6.1759e-20	hsa-miR-205-5p	10.1494	2.17768	2.2205	0.0052884	0.026616
novel_circ_0013610	95.3325	0	7.5749	8.6954e-19	6.1759e-20	hsa-miR-205-5p	10.1494	2.17768	2.2205	0.0052884	0.026616
novel_circ_0007064	95.3325	0	7.5749	8.6954e-19	6.1759e-20	hsa-miR-205-5p	10.1494	2.17768	2.2205	0.0052884	0.026616
hsa_circ_0025887	95.3325	0	7.5749	8.6954e-19	6.1759e-20	hsa-miR-199b-5p	9.05637	1.45178	2.6411	0.0044602	0.0229
novel_circ_0014601	95.3325	0	7.5749	8.6954e-19	6.1759e-20	hsa-miR-199b-5p	9.05637	1.45178	2.6411	0.0044602	0.0229
hsa_circ_0042881	95.3325	0	7.5749	8.6954e-19	6.1759e-20	hsa-miR-199b-5p	9.05637	1.45178	2.6411	0.0044602	0.0229
hsa_circ_0002901	95.3325	0	7.5749	8.6954e-19	6.1759e-20	hsa-miR-199b-5p	9.05637	1.45178	2.6411	0.0044602	0.0229
hsa_circ_0007036	95.3325	0	7.5749	8.6954e-19	6.1759e-20	hsa-miR-199b-5p	9.05637	1.45178	2.6411	0.0044602	0.0229
novel_circ_0011008	95.3325	0	7.5749	8.6954e-19	6.1759e-20	hsa-miR-199b-5p	9.05637	1.45178	2.6411	0.0044602	0.0229
novel_circ_0002605	95.3325	0	7.5749	8.6954e-19	6.1759e-20	hsa-miR-199b-5p	9.05637	1.45178	2.6411	0.0044602	0.0229
hsa_circ_0009167	95.3325	0	7.5749	8.6954e-19	6.1759e-20	hsa-miR-199b-5p	9.05637	1.45178	2.6411	0.0044602	0.0229
novel_circ_0001108	95.3325	0	7.5749	8.6954e-19	6.1759e-20	hsa-miR-199b-5p	9.05637	1.45178	2.6411	0.0044602	0.0229
novel_circ_0010414	95.3325	0	7.5749	8.6954e-19	6.1759e-20	hsa-miR-199b-5p	9.05637	1.45178	2.6411	0.0044602	0.0229
novel_circ_0008757	95.3325	0	7.5749	8.6954e-19	6.1759e-20	hsa-miR-199b-5p	9.05637	1.45178	2.6411	0.0044602	0.0229
novel_circ_0010068	95.3325	0	7.5749	8.6954e-19	6.1759e-20	hsa-miR-199b-5p	9.05637	1.45178	2.6411	0.0044602	0.0229
novel_circ_0002304	95.3325	0	7.5749	8.6954e-19	6.1759e-20	hsa-miR-199b-5p	9.05637	1.45178	2.6411	0.0044602	0.0229
novel_circ_0014741	95.3325	0	7.5749	8.6954e-19	6.1759e-20	hsa-miR-199b-5p	9.05637	1.45178	2.6411	0.0044602	0.0229
hsa_circ_0058582	95.3325	0	7.5749	8.6954e-19	6.1759e-20	hsa-miR-199b-5p	9.05637	1.45178	2.6411	0.0044602	0.0229
hsa_circ_0017523	95.3325	0	7.5749	8.6954e-19	6.1759e-20	hsa-miR-199b-5p	9.05637	1.45178	2.6411	0.0044602	0.0229
hsa_circ_0056840	95.3325	0	7.5749	8.6954e-19	6.1759e-20	hsa-miR-196b-5p	17.8005	7.4041	1.2655	0.0056941	0.028103
hsa_circ_0005759	95.3325	0	7.5749	8.6954e-19	6.1759e-20	hsa-miR-196b-5p	17.8005	7.4041	1.2655	0.0056941	0.028103
novel_circ_0010884	95.3325	0	7.5749	8.6954e-19	6.1759e-20	hsa-miR-196b-5p	17.8005	7.4041	1.2655	0.0056941	0.028103
hsa_circ_0004239	95.3325	0	7.5749	8.6954e-19	6.1759e-20	hsa-miR-196b-5p	17.8005	7.4041	1.2655	0.0056941	0.028103
hsa_circ_0071480	95.3325	0	7.5749	8.6954e-19	6.1759e-20	hsa-miR-196b-5p	17.8005	7.4041	1.2655	0.0056941	0.028103
hsa_circ_0005240	95.3325	0	7.5749	8.6954e-19	6.1759e-20	hsa-miR-196b-5p	17.8005	7.4041	1.2655	0.0056941	0.028103
novel_circ_0000371	95.3325	0	7.5749	8.6954e-19	6.1759e-20	hsa-miR-196b-5p	17.8005	7.4041	1.2655	0.0056941	0.028103
novel_circ_0002563	95.3325	0	7.5749	8.6954e-19	6.1759e-20	hsa-miR-196b-5p	17.8005	7.4041	1.2655	0.0056941	0.028103
novel_circ_0013029	95.3325	0	7.5749	8.6954e-19	6.1759e-20	hsa-miR-196b-5p	17.8005	7.4041	1.2655	0.0056941	0.028103
novel_circ_0011426	95.3325	0	7.5749	8.6954e-19	6.1759e-20	hsa-miR-196b-5p	17.8005	7.4041	1.2655	0.0056941	0.028103
hsa_circ_0003939	95.3325	0	7.5749	8.6954e-19	6.1759e-20	hsa-miR-196b-5p	17.8005	7.4041	1.2655	0.0056941	0.028103
hsa_circ_0007108	95.3325	0	7.5749	8.6954e-19	6.1759e-20	hsa-miR-196b-5p	17.8005	7.4041	1.2655	0.0056941	0.028103
novel_circ_0011404	95.3325	0	7.5749	8.6954e-19	6.1759e-20	hsa-miR-196b-5p	17.8005	7.4041	1.2655	0.0056941	0.028103
hsa_circ_0033194	95.3325	0	7.5749	8.6954e-19	6.1759e-20	hsa-miR-196b-5p	17.8005	7.4041	1.2655	0.0056941	0.028103
novel_circ_0001671	95.3325	0	7.5749	8.6954e-19	6.1759e-20	hsa-miR-196b-5p	17.8005	7.4041	1.2655	0.0056941	0.028103
novel_circ_0002404	95.3325	0	7.5749	8.6954e-19	6.1759e-20	hsa-miR-21-3p	96.1849	327.232	-1.7664	1.9431e-19	2.7527e-18
novel_circ_0005477	95.3325	0	7.5749	8.6954e-19	6.1759e-20	hsa-miR-21-3p	96.1849	327.232	-1.7664	1.9431e-19	2.7527e-18
hsa_circ_0067230	95.3325	0	7.5749	8.6954e-19	6.1759e-20	hsa-miR-21-3p	96.1849	327.232	-1.7664	1.9431e-19	2.7527e-18
novel_circ_0014583	95.3325	0	7.5749	8.6954e-19	6.1759e-20	hsa-miR-21-3p	96.1849	327.232	-1.7664	1.9431e-19	2.7527e-18
novel_circ_0006596	95.3325	0	7.5749	8.6954e-19	6.1759e-20	hsa-miR-21-3p	96.1849	327.232	-1.7664	1.9431e-19	2.7527e-18
novel_circ_0003002	95.3325	0	7.5749	8.6954e-19	6.1759e-20	hsa-miR-21-3p	96.1849	327.232	-1.7664	1.9431e-19	2.7527e-18
hsa_circ_0087765	95.3325	0	7.5749	8.6954e-19	6.1759e-20	hsa-miR-21-3p	96.1849	327.232	-1.7664	1.9431e-19	2.7527e-18
novel_circ_0005359	95.3325	0	7.5749	8.6954e-19	6.1759e-20	hsa-miR-21-3p	96.1849	327.232	-1.7664	1.9431e-19	2.7527e-18
novel_circ_0011858	95.3325	0	7.5749	8.6954e-19	6.1759e-20	hsa-miR-21-3p	96.1849	327.232	-1.7664	1.9431e-19	2.7527e-18
novel_circ_0005867	95.3325	0	7.5749	8.6954e-19	6.1759e-20	hsa-miR-21-3p	96.1849	327.232	-1.7664	1.9431e-19	2.7527e-18
hsa_circ_0004910	95.3325	0	7.5749	8.6954e-19	6.1759e-20	hsa-miR-21-3p	96.1849	327.232	-1.7664	1.9431e-19	2.7527e-18
hsa_circ_0046123	95.3325	0	7.5749	8.6954e-19	6.1759e-20	hsa-miR-21-3p	96.1849	327.232	-1.7664	1.9431e-19	2.7527e-18
novel_circ_0008557	95.3325	0	7.5749	8.6954e-19	6.1759e-20	hsa-miR-21-3p	96.1849	327.232	-1.7664	1.9431e-19	2.7527e-18
hsa_circ_0046122	95.3325	0	7.5749	8.6954e-19	6.1759e-20	hsa-miR-21-3p	96.1849	327.232	-1.7664	1.9431e-19	2.7527e-18
novel_circ_0017370	95.3325	0	7.5749	8.6954e-19	6.1759e-20	hsa-miR-21-3p	96.1849	327.232	-1.7664	1.9431e-19	2.7527e-18
hsa_circ_0032349	95.3325	0	7.5749	8.6954e-19	6.1759e-20	hsa-miR-21-3p	96.1849	327.232	-1.7664	1.9431e-19	2.7527e-18
novel_circ_0015433	95.3325	0	7.5749	8.6954e-19	6.1759e-20	hsa-miR-21-3p	96.1849	327.232	-1.7664	1.9431e-19	2.7527e-18
novel_circ_0009077	95.3325	0	7.5749	8.6954e-19	6.1759e-20	hsa-miR-21-3p	96.1849	327.232	-1.7664	1.9431e-19	2.7527e-18
novel_circ_0003603	95.3325	0	7.5749	8.6954e-19	6.1759e-20	hsa-miR-21-3p	96.1849	327.232	-1.7664	1.9431e-19	2.7527e-18
hsa_circ_0002191	95.3325	0	7.5749	8.6954e-19	6.1759e-20	hsa-miR-21-3p	96.1849	327.232	-1.7664	1.9431e-19	2.7527e-18
novel_circ_0001902	95.3325	0	7.5749	8.6954e-19	6.1759e-20	hsa-miR-21-3p	96.1849	327.232	-1.7664	1.9431e-19	2.7527e-18
hsa_circ_0007348	95.3325	0	7.5749	8.6954e-19	6.1759e-20	hsa-miR-21-3p	96.1849	327.232	-1.7664	1.9431e-19	2.7527e-18
novel_circ_0000219	95.3325	0	7.5749	8.6954e-19	6.1759e-20	hsa-miR-374a-3p	23.1094	71.7182	-1.6339	9.5263e-05	0.00065068
hsa_circ_0005883	95.3325	0	7.5749	8.6954e-19	6.1759e-20	hsa-miR-374a-3p	23.1094	71.7182	-1.6339	9.5263e-05	0.00065068
hsa_circ_0082318	95.3325	0	7.5749	8.6954e-19	6.1759e-20	hsa-miR-374a-3p	23.1094	71.7182	-1.6339	9.5263e-05	0.00065068
hsa_circ_0052969	95.3325	0	7.5749	8.6954e-19	6.1759e-20	hsa-miR-374a-3p	23.1094	71.7182	-1.6339	9.5263e-05	0.00065068
novel_circ_0013470	95.3325	0	7.5749	8.6954e-19	6.1759e-20	hsa-miR-374a-3p	23.1094	71.7182	-1.6339	9.5263e-05	0.00065068
hsa_circ_0082335	95.3325	0	7.5749	8.6954e-19	6.1759e-20	hsa-miR-374a-3p	23.1094	71.7182	-1.6339	9.5263e-05	0.00065068
hsa_circ_0002485	95.3325	0	7.5749	8.6954e-19	6.1759e-20	hsa-miR-374a-3p	23.1094	71.7182	-1.6339	9.5263e-05	0.00065068
novel_circ_0007649	95.3325	0	7.5749	8.6954e-19	6.1759e-20	hsa-miR-374a-3p	23.1094	71.7182	-1.6339	9.5263e-05	0.00065068
novel_circ_0013405	95.3325	0	7.5749	8.6954e-19	6.1759e-20	hsa-miR-374a-3p	23.1094	71.7182	-1.6339	9.5263e-05	0.00065068
novel_circ_0008985	95.3325	0	7.5749	8.6954e-19	6.1759e-20	hsa-miR-374a-3p	23.1094	71.7182	-1.6339	9.5263e-05	0.00065068
novel_circ_0012414	95.3325	0	7.5749	8.6954e-19	6.1759e-20	hsa-miR-27a-5p	133.972	423.05	-1.6589	6.0937e-22	9.1406e-21
hsa_circ_0061184	95.3325	0	7.5749	8.6954e-19	6.1759e-20	hsa-miR-27a-5p	133.972	423.05	-1.6589	6.0937e-22	9.1406e-21
novel_circ_0017131	95.3325	0	7.5749	8.6954e-19	6.1759e-20	hsa-miR-27a-5p	133.972	423.05	-1.6589	6.0937e-22	9.1406e-21
hsa_circ_0007735	95.3325	0	7.5749	8.6954e-19	6.1759e-20	hsa-miR-27a-5p	133.972	423.05	-1.6589	6.0937e-22	9.1406e-21
novel_circ_0007267	95.3325	0	7.5749	8.6954e-19	6.1759e-20	hsa-miR-27a-5p	133.972	423.05	-1.6589	6.0937e-22	9.1406e-21
novel_circ_0015049	95.3325	0	7.5749	8.6954e-19	6.1759e-20	hsa-miR-1-3p	17.9566	6.24267	1.5243	0.002142	0.01154
novel_circ_0015193	95.3325	0	7.5749	8.6954e-19	6.1759e-20	hsa-miR-1-3p	17.9566	6.24267	1.5243	0.002142	0.01154
hsa_circ_0075097	95.3325	0	7.5749	8.6954e-19	6.1759e-20	hsa-miR-1-3p	17.9566	6.24267	1.5243	0.002142	0.01154
hsa_circ_0060530	95.3325	0	7.5749	8.6954e-19	6.1759e-20	hsa-miR-1-3p	17.9566	6.24267	1.5243	0.002142	0.01154
novel_circ_0007844	95.3325	0	7.5749	8.6954e-19	6.1759e-20	hsa-miR-1-3p	17.9566	6.24267	1.5243	0.002142	0.01154
hsa_circ_0019975	95.3325	0	7.5749	8.6954e-19	6.1759e-20	hsa-miR-1-3p	17.9566	6.24267	1.5243	0.002142	0.01154
hsa_circ_0006345	95.3325	0	7.5749	8.6954e-19	6.1759e-20	hsa-miR-139-5p	337.428	115.852	1.5423	6.7555e-41	1.782e-39
novel_circ_0005361	95.3325	0	7.5749	8.6954e-19	6.1759e-20	hsa-miR-139-5p	337.428	115.852	1.5423	6.7555e-41	1.782e-39
hsa_circ_0006659	95.3325	0	7.5749	8.6954e-19	6.1759e-20	hsa-miR-139-5p	337.428	115.852	1.5423	6.7555e-41	1.782e-39
novel_circ_0003681	95.3325	0	7.5749	8.6954e-19	6.1759e-20	hsa-miR-139-5p	337.428	115.852	1.5423	6.7555e-41	1.782e-39
novel_circ_0014485	95.3325	0	7.5749	8.6954e-19	6.1759e-20	hsa-miR-139-5p	337.428	115.852	1.5423	6.7555e-41	1.782e-39
novel_circ_0011772	95.3325	0	7.5749	8.6954e-19	6.1759e-20	hsa-miR-139-5p	337.428	115.852	1.5423	6.7555e-41	1.782e-39
novel_circ_0014486	95.3325	0	7.5749	8.6954e-19	6.1759e-20	hsa-miR-139-5p	337.428	115.852	1.5423	6.7555e-41	1.782e-39
novel_circ_0010919	95.3325	0	7.5749	8.6954e-19	6.1759e-20	hsa-miR-184	15.146	0	4.9209	1.4285e-05	0.00010928
novel_circ_0001360	95.3325	0	7.5749	8.6954e-19	6.1759e-20	hsa-miR-215-5p	309.634	2.90357	6.7366	2.532e-82	1.2106e-80
novel_circ_0000594	95.3325	0	7.5749	8.6954e-19	6.1759e-20	hsa-miR-215-5p	309.634	2.90357	6.7366	2.532e-82	1.2106e-80
novel_circ_0011857	95.3325	0	7.5749	8.6954e-19	6.1759e-20	hsa-miR-199a-3p	17.8005	4.065	2.1306	0.00029199	0.0018014
novel_circ_0001353	95.3325	0	7.5749	8.6954e-19	6.1759e-20	hsa-miR-199a-3p	17.8005	4.065	2.1306	0.00029199	0.0018014
novel_circ_0003288	95.3325	0	7.5749	8.6954e-19	6.1759e-20	hsa-miR-199a-3p	17.8005	4.065	2.1306	0.00029199	0.0018014
hsa_circ_0008424	95.3325	0	7.5749	8.6954e-19	6.1759e-20	hsa-miR-199a-3p	17.8005	4.065	2.1306	0.00029199	0.0018014
novel_circ_0007230	95.3325	0	7.5749	8.6954e-19	6.1759e-20	hsa-miR-199a-3p	17.8005	4.065	2.1306	0.00029199	0.0018014
hsa_circ_0008617	95.3325	0	7.5749	8.6954e-19	6.1759e-20	hsa-miR-199a-3p	17.8005	4.065	2.1306	0.00029199	0.0018014
hsa_circ_0004926	95.3325	0	7.5749	8.6954e-19	6.1759e-20	hsa-miR-199a-3p	17.8005	4.065	2.1306	0.00029199	0.0018014
novel_circ_0003160	95.3325	0	7.5749	8.6954e-19	6.1759e-20	hsa-miR-199a-3p	17.8005	4.065	2.1306	0.00029199	0.0018014
novel_circ_0001302	95.3325	0	7.5749	8.6954e-19	6.1759e-20	hsa-miR-199a-3p	17.8005	4.065	2.1306	0.00029199	0.0018014
novel_circ_0008487	95.3325	0	7.5749	8.6954e-19	6.1759e-20	hsa-miR-199a-3p	17.8005	4.065	2.1306	0.00029199	0.0018014
hsa_circ_0001140	95.3325	0	7.5749	8.6954e-19	6.1759e-20	hsa-miR-1303	37.7869	105.109	-1.4759	2.255e-05	0.00016587
novel_circ_0005629	95.3325	0	7.5749	8.6954e-19	6.1759e-20	hsa-miR-1303	37.7869	105.109	-1.4759	2.255e-05	0.00016587
novel_circ_0000513	95.3325	0	7.5749	8.6954e-19	6.1759e-20	hsa-miR-1303	37.7869	105.109	-1.4759	2.255e-05	0.00016587
novel_circ_0011624	95.3325	0	7.5749	8.6954e-19	6.1759e-20	hsa-miR-1303	37.7869	105.109	-1.4759	2.255e-05	0.00016587
novel_circ_0016243	95.3325	0	7.5749	8.6954e-19	6.1759e-20	hsa-miR-1303	37.7869	105.109	-1.4759	2.255e-05	0.00016587
novel_circ_0004577	95.3325	0	7.5749	8.6954e-19	6.1759e-20	hsa-miR-1303	37.7869	105.109	-1.4759	2.255e-05	0.00016587
novel_circ_0004810	95.3325	0	7.5749	8.6954e-19	6.1759e-20	hsa-miR-1303	37.7869	105.109	-1.4759	2.255e-05	0.00016587
novel_circ_0014088	95.3325	0	7.5749	8.6954e-19	6.1759e-20	hsa-miR-1303	37.7869	105.109	-1.4759	2.255e-05	0.00016587
novel_circ_0014533	95.3325	0	7.5749	8.6954e-19	6.1759e-20	hsa-miR-1303	37.7869	105.109	-1.4759	2.255e-05	0.00016587
novel_circ_0012121	95.3325	0	7.5749	8.6954e-19	6.1759e-20	hsa-miR-200b-3p	73.0755	13.6468	2.4208	7.1105e-15	8.4992e-14
hsa_circ_0011156	95.3325	0	7.5749	8.6954e-19	6.1759e-20	hsa-miR-200b-3p	73.0755	13.6468	2.4208	7.1105e-15	8.4992e-14
novel_circ_0015609	95.3325	0	7.5749	8.6954e-19	6.1759e-20	hsa-miR-200b-3p	73.0755	13.6468	2.4208	7.1105e-15	8.4992e-14
novel_circ_0002207	95.3325	0	7.5749	8.6954e-19	6.1759e-20	hsa-miR-200b-3p	73.0755	13.6468	2.4208	7.1105e-15	8.4992e-14
hsa_circ_0076412	95.3325	0	7.5749	8.6954e-19	6.1759e-20	hsa-miR-200b-3p	73.0755	13.6468	2.4208	7.1105e-15	8.4992e-14
novel_circ_0012872	95.3325	0	7.5749	8.6954e-19	6.1759e-20	hsa-miR-200b-3p	73.0755	13.6468	2.4208	7.1105e-15	8.4992e-14
hsa_circ_0003509	95.3325	0	7.5749	8.6954e-19	6.1759e-20	hsa-miR-200b-3p	73.0755	13.6468	2.4208	7.1105e-15	8.4992e-14
hsa_circ_0080641	95.3325	0	7.5749	8.6954e-19	6.1759e-20	hsa-miR-200b-3p	73.0755	13.6468	2.4208	7.1105e-15	8.4992e-14
hsa_circ_0085760	95.3325	0	7.5749	8.6954e-19	6.1759e-20	hsa-miR-200b-3p	73.0755	13.6468	2.4208	7.1105e-15	8.4992e-14
novel_circ_0008380	95.3325	0	7.5749	8.6954e-19	6.1759e-20	hsa-miR-132-5p	237.808	88.5589	1.4251	4.3944e-27	7.4705e-26
novel_circ_0014644	95.3325	0	7.5749	8.6954e-19	6.1759e-20	hsa-miR-132-5p	237.808	88.5589	1.4251	4.3944e-27	7.4705e-26
novel_circ_0016948	95.3325	0	7.5749	8.6954e-19	6.1759e-20	hsa-miR-132-5p	237.808	88.5589	1.4251	4.3944e-27	7.4705e-26
novel_circ_0004102	95.3325	0	7.5749	8.6954e-19	6.1759e-20	hsa-miR-132-5p	237.808	88.5589	1.4251	4.3944e-27	7.4705e-26
novel_circ_0006966	95.3325	0	7.5749	8.6954e-19	6.1759e-20	hsa-miR-132-5p	237.808	88.5589	1.4251	4.3944e-27	7.4705e-26
novel_circ_0016460	95.3325	0	7.5749	8.6954e-19	6.1759e-20	hsa-miR-200a-5p	24.9831	3.62946	2.7831	1.407e-06	1.17e-05
novel_circ_0002536	95.3325	0	7.5749	8.6954e-19	6.1759e-20	hsa-miR-200a-5p	24.9831	3.62946	2.7831	1.407e-06	1.17e-05
hsa_circ_0004062	95.3325	0	7.5749	8.6954e-19	6.1759e-20	hsa-miR-200a-5p	24.9831	3.62946	2.7831	1.407e-06	1.17e-05
hsa_circ_0054474	95.3325	0	7.5749	8.6954e-19	6.1759e-20	hsa-miR-204-5p	6.08963	0	3.6064	0.0093097	0.044235
novel_circ_0005192	95.3325	0	7.5749	8.6954e-19	6.1759e-20	hsa-miR-204-5p	6.08963	0	3.6064	0.0093097	0.044235
novel_circ_0015828	95.3325	0	7.5749	8.6954e-19	6.1759e-20	hsa-miR-204-5p	6.08963	0	3.6064	0.0093097	0.044235
novel_circ_0003506	95.3325	0	7.5749	8.6954e-19	6.1759e-20	hsa-miR-204-5p	6.08963	0	3.6064	0.0093097	0.044235
novel_circ_0016864	95.3325	0	7.5749	8.6954e-19	6.1759e-20	hsa-miR-204-5p	6.08963	0	3.6064	0.0093097	0.044235
hsa_circ_0008471	95.3325	0	7.5749	8.6954e-19	6.1759e-20	hsa-miR-204-5p	6.08963	0	3.6064	0.0093097	0.044235
novel_circ_0000498	95.3325	0	7.5749	8.6954e-19	6.1759e-20	hsa-miR-204-5p	6.08963	0	3.6064	0.0093097	0.044235
hsa_circ_0053059	95.3325	0	7.5749	8.6954e-19	6.1759e-20	hsa-miR-204-5p	6.08963	0	3.6064	0.0093097	0.044235
novel_circ_0006490	95.3325	0	7.5749	8.6954e-19	6.1759e-20	hsa-miR-204-5p	6.08963	0	3.6064	0.0093097	0.044235
novel_circ_0009447	95.3325	0	7.5749	8.6954e-19	6.1759e-20	hsa-miR-204-5p	6.08963	0	3.6064	0.0093097	0.044235
novel_circ_0011157	95.3325	0	7.5749	8.6954e-19	6.1759e-20	hsa-miR-204-5p	6.08963	0	3.6064	0.0093097	0.044235
novel_circ_0011533	95.3325	0	7.5749	8.6954e-19	6.1759e-20	hsa-miR-204-5p	6.08963	0	3.6064	0.0093097	0.044235
novel_circ_0008036	95.3325	0	7.5749	8.6954e-19	6.1759e-20	hsa-miR-204-5p	6.08963	0	3.6064	0.0093097	0.044235
novel_circ_0001275	95.3325	0	7.5749	8.6954e-19	6.1759e-20	hsa-miR-10b-5p	200.802	33.6814	2.5757	4.4418e-40	1.0619e-38
hsa_circ_0007998	95.3325	0	7.5749	8.6954e-19	6.1759e-20	hsa-miR-10b-5p	200.802	33.6814	2.5757	4.4418e-40	1.0619e-38
hsa_circ_0071384	95.3325	0	7.5749	8.6954e-19	6.1759e-20	hsa-miR-375-3p	20.7672	6.38785	1.7009	0.00047059	0.0027907
hsa_circ_0006605	95.3325	0	7.5749	8.6954e-19	6.1759e-20	hsa-miR-375-3p	20.7672	6.38785	1.7009	0.00047059	0.0027907
hsa_circ_0058522	95.3325	0	7.5749	8.6954e-19	6.1759e-20	hsa-miR-375-3p	20.7672	6.38785	1.7009	0.00047059	0.0027907
hsa_circ_0008838	95.3325	0	7.5749	8.6954e-19	6.1759e-20	hsa-let-7a-3p	33.571	98.2858	-1.5498	1.5491e-05	0.00011618
hsa_circ_0003020	95.3325	0	7.5749	8.6954e-19	6.1759e-20	hsa-let-7a-3p	33.571	98.2858	-1.5498	1.5491e-05	0.00011618
novel_circ_0009837	95.3325	0	7.5749	8.6954e-19	6.1759e-20	hsa-miR-27b-5p	182.533	779.899	-2.0951	1.079e-59	4.1271e-58
novel_circ_0007795	95.3325	0	7.5749	8.6954e-19	6.1759e-20	hsa-miR-449a	8.27565	0	3.511	0.0026253	0.014045
novel_circ_0005489	95.3325	0	7.5749	8.6954e-19	6.1759e-20	hsa-miR-449a	8.27565	0	3.511	0.0026253	0.014045
novel_circ_0010505	95.3325	0	7.5749	8.6954e-19	6.1759e-20	hsa-miR-449a	8.27565	0	3.511	0.0026253	0.014045
novel_circ_0016831	95.3325	0	7.5749	8.6954e-19	6.1759e-20	hsa-miR-449a	8.27565	0	3.511	0.0026253	0.014045
hsa_circ_0083327	95.3325	0	7.5749	8.6954e-19	6.1759e-20	hsa-miR-449a	8.27565	0	3.511	0.0026253	0.014045
novel_circ_0008972	95.3325	0	7.5749	8.6954e-19	6.1759e-20	hsa-miR-449a	8.27565	0	3.511	0.0026253	0.014045
hsa_circ_0059113	95.3325	0	7.5749	8.6954e-19	6.1759e-20	hsa-miR-449a	8.27565	0	3.511	0.0026253	0.014045
novel_circ_0010363	95.3325	0	7.5749	8.6954e-19	6.1759e-20	hsa-miR-449a	8.27565	0	3.511	0.0026253	0.014045
novel_circ_0003670	95.3325	0	7.5749	8.6954e-19	6.1759e-20	hsa-miR-449a	8.27565	0	3.511	0.0026253	0.014045
novel_circ_0003878	95.3325	0	7.5749	8.6954e-19	6.1759e-20	hsa-miR-449a	8.27565	0	3.511	0.0026253	0.014045
hsa_circ_0042342	95.3325	0	7.5749	8.6954e-19	6.1759e-20	hsa-miR-449a	8.27565	0	3.511	0.0026253	0.014045
novel_circ_0009465	95.3325	0	7.5749	8.6954e-19	6.1759e-20	hsa-miR-449a	8.27565	0	3.511	0.0026253	0.014045
novel_circ_0010899	95.3325	0	7.5749	8.6954e-19	6.1759e-20	hsa-miR-449a	8.27565	0	3.511	0.0026253	0.014045
novel_circ_0009841	95.3325	0	7.5749	8.6954e-19	6.1759e-20	hsa-miR-449a	8.27565	0	3.511	0.0026253	0.014045
novel_circ_0006955	95.3325	0	7.5749	8.6954e-19	6.1759e-20	hsa-miR-449a	8.27565	0	3.511	0.0026253	0.014045
novel_circ_0004413	95.3325	0	7.5749	8.6954e-19	6.1759e-20	hsa-miR-449a	8.27565	0	3.511	0.0026253	0.014045
novel_circ_0015370	95.3325	0	7.5749	8.6954e-19	6.1759e-20	hsa-miR-203a-3p	77.7599	29.6164	1.3926	1.1531e-09	1.1761e-08
novel_circ_0002534	95.3325	0	7.5749	8.6954e-19	6.1759e-20	hsa-miR-203a-3p	77.7599	29.6164	1.3926	1.1531e-09	1.1761e-08
hsa_circ_0016868	95.3325	0	7.5749	8.6954e-19	6.1759e-20	hsa-miR-203a-3p	77.7599	29.6164	1.3926	1.1531e-09	1.1761e-08
novel_circ_0016517	95.3325	0	7.5749	8.6954e-19	6.1759e-20	hsa-miR-203a-3p	77.7599	29.6164	1.3926	1.1531e-09	1.1761e-08
novel_circ_0014902	95.3325	0	7.5749	8.6954e-19	6.1759e-20	hsa-miR-203a-3p	77.7599	29.6164	1.3926	1.1531e-09	1.1761e-08
novel_circ_0006105	95.3325	0	7.5749	8.6954e-19	6.1759e-20	hsa-miR-203a-3p	77.7599	29.6164	1.3926	1.1531e-09	1.1761e-08
hsa_circ_0057298	95.3325	0	7.5749	8.6954e-19	6.1759e-20	hsa-miR-203a-3p	77.7599	29.6164	1.3926	1.1531e-09	1.1761e-08
novel_circ_0015461	95.3325	0	7.5749	8.6954e-19	6.1759e-20	hsa-miR-203a-3p	77.7599	29.6164	1.3926	1.1531e-09	1.1761e-08
hsa_circ_0024165	95.3325	0	7.5749	8.6954e-19	6.1759e-20	hsa-miR-203a-3p	77.7599	29.6164	1.3926	1.1531e-09	1.1761e-08
novel_circ_0002878	95.3325	0	7.5749	8.6954e-19	6.1759e-20	hsa-miR-203a-3p	77.7599	29.6164	1.3926	1.1531e-09	1.1761e-08
novel_circ_0003181	95.3325	0	7.5749	8.6954e-19	6.1759e-20	hsa-miR-203a-3p	77.7599	29.6164	1.3926	1.1531e-09	1.1761e-08
novel_circ_0002021	95.3325	0	7.5749	8.6954e-19	6.1759e-20	hsa-miR-671-5p	37.3185	9.58178	1.9615	4.6847e-07	4.1193e-06
novel_circ_0005712	71.4994	0	7.1599	1.0888e-14	5.9701e-16	hsa-miR-130b-3p	49.6539	9.87214	2.3305	2.8439e-10	3.0217e-09
hsa_circ_0005144	71.4994	0	7.1599	1.0888e-14	5.9701e-16	hsa-miR-130b-3p	49.6539	9.87214	2.3305	2.8439e-10	3.0217e-09
hsa_circ_0003763	71.4994	0	7.1599	1.0888e-14	5.9701e-16	hsa-miR-130b-3p	49.6539	9.87214	2.3305	2.8439e-10	3.0217e-09
hsa_circ_0075172	71.4994	0	7.1599	1.0888e-14	5.9701e-16	hsa-miR-130b-3p	49.6539	9.87214	2.3305	2.8439e-10	3.0217e-09
novel_circ_0005981	71.4994	0	7.1599	1.0888e-14	5.9701e-16	hsa-miR-130b-3p	49.6539	9.87214	2.3305	2.8439e-10	3.0217e-09
hsa_circ_0074173	71.4994	0	7.1599	1.0888e-14	5.9701e-16	hsa-miR-130b-3p	49.6539	9.87214	2.3305	2.8439e-10	3.0217e-09
hsa_circ_0008919	71.4994	0	7.1599	1.0888e-14	5.9701e-16	hsa-miR-130b-3p	49.6539	9.87214	2.3305	2.8439e-10	3.0217e-09
hsa_circ_0005076	71.4994	0	7.1599	1.0888e-14	5.9701e-16	hsa-miR-130b-3p	49.6539	9.87214	2.3305	2.8439e-10	3.0217e-09
novel_circ_0011112	71.4994	0	7.1599	1.0888e-14	5.9701e-16	hsa-miR-130b-3p	49.6539	9.87214	2.3305	2.8439e-10	3.0217e-09
hsa_circ_0006285	71.4994	0	7.1599	1.0888e-14	5.9701e-16	hsa-miR-130b-3p	49.6539	9.87214	2.3305	2.8439e-10	3.0217e-09
hsa_circ_0016650	71.4994	0	7.1599	1.0888e-14	5.9701e-16	hsa-miR-130b-3p	49.6539	9.87214	2.3305	2.8439e-10	3.0217e-09
hsa_circ_0002166	71.4994	0	7.1599	1.0888e-14	5.9701e-16	hsa-miR-130b-3p	49.6539	9.87214	2.3305	2.8439e-10	3.0217e-09
hsa_circ_0008230	71.4994	0	7.1599	1.0888e-14	5.9701e-16	hsa-miR-130b-3p	49.6539	9.87214	2.3305	2.8439e-10	3.0217e-09
hsa_circ_0024230	71.4994	0	7.1599	1.0888e-14	5.9701e-16	hsa-miR-130b-3p	49.6539	9.87214	2.3305	2.8439e-10	3.0217e-09
novel_circ_0007217	71.4994	0	7.1599	1.0888e-14	5.9701e-16	hsa-miR-130b-3p	49.6539	9.87214	2.3305	2.8439e-10	3.0217e-09
novel_circ_0016735	71.4994	0	7.1599	1.0888e-14	5.9701e-16	hsa-miR-130b-3p	49.6539	9.87214	2.3305	2.8439e-10	3.0217e-09
hsa_circ_0005515	71.4994	0	7.1599	1.0888e-14	5.9701e-16	hsa-miR-130b-3p	49.6539	9.87214	2.3305	2.8439e-10	3.0217e-09
hsa_circ_0082408	71.4994	0	7.1599	1.0888e-14	5.9701e-16	hsa-miR-130b-3p	49.6539	9.87214	2.3305	2.8439e-10	3.0217e-09
hsa_circ_0057608	71.4994	0	7.1599	1.0888e-14	5.9701e-16	hsa-miR-130b-3p	49.6539	9.87214	2.3305	2.8439e-10	3.0217e-09
hsa_circ_0083822	71.4994	0	7.1599	1.0888e-14	5.9701e-16	hsa-miR-130b-3p	49.6539	9.87214	2.3305	2.8439e-10	3.0217e-09
novel_circ_0009853	71.4994	0	7.1599	1.0888e-14	5.9701e-16	hsa-miR-130b-3p	49.6539	9.87214	2.3305	2.8439e-10	3.0217e-09
novel_circ_0006131	71.4994	0	7.1599	1.0888e-14	5.9701e-16	hsa-miR-130b-3p	49.6539	9.87214	2.3305	2.8439e-10	3.0217e-09
hsa_circ_0032136	71.4994	0	7.1599	1.0888e-14	5.9701e-16	hsa-miR-130b-3p	49.6539	9.87214	2.3305	2.8439e-10	3.0217e-09
novel_circ_0004227	71.4994	0	7.1599	1.0888e-14	5.9701e-16	hsa-miR-130b-3p	49.6539	9.87214	2.3305	2.8439e-10	3.0217e-09
hsa_circ_0031583	71.4994	0	7.1599	1.0888e-14	5.9701e-16	hsa-miR-130b-3p	49.6539	9.87214	2.3305	2.8439e-10	3.0217e-09
novel_circ_0002321	71.4994	0	7.1599	1.0888e-14	5.9701e-16	hsa-miR-33b-3p	1.24915	11.9046	-3.2525	0.0056731	0.028103
novel_circ_0017072	71.4994	0	7.1599	1.0888e-14	5.9701e-16	hsa-miR-33b-3p	1.24915	11.9046	-3.2525	0.0056731	0.028103
novel_circ_0006035	71.4994	0	7.1599	1.0888e-14	5.9701e-16	hsa-miR-33b-3p	1.24915	11.9046	-3.2525	0.0056731	0.028103
novel_circ_0007828	71.4994	0	7.1599	1.0888e-14	5.9701e-16	hsa-miR-33b-3p	1.24915	11.9046	-3.2525	0.0056731	0.028103
novel_circ_0010685	71.4994	0	7.1599	1.0888e-14	5.9701e-16	hsa-miR-33b-3p	1.24915	11.9046	-3.2525	0.0056731	0.028103
hsa_circ_0014958	71.4994	0	7.1599	1.0888e-14	5.9701e-16	hsa-miR-33b-3p	1.24915	11.9046	-3.2525	0.0056731	0.028103
novel_circ_0011367	71.4994	0	7.1599	1.0888e-14	5.9701e-16	hsa-miR-33b-3p	1.24915	11.9046	-3.2525	0.0056731	0.028103
novel_circ_0004257	71.4994	0	7.1599	1.0888e-14	5.9701e-16	hsa-miR-33b-3p	1.24915	11.9046	-3.2525	0.0056731	0.028103
hsa_circ_0089775	71.4994	0	7.1599	1.0888e-14	5.9701e-16	hsa-miR-33b-3p	1.24915	11.9046	-3.2525	0.0056731	0.028103
hsa_circ_0028381	71.4994	0	7.1599	1.0888e-14	5.9701e-16	hsa-miR-33b-3p	1.24915	11.9046	-3.2525	0.0056731	0.028103
novel_circ_0009742	71.4994	0	7.1599	1.0888e-14	5.9701e-16	hsa-miR-33b-3p	1.24915	11.9046	-3.2525	0.0056731	0.028103
hsa_circ_0064388	71.4994	0	7.1599	1.0888e-14	5.9701e-16	hsa-miR-33b-3p	1.24915	11.9046	-3.2525	0.0056731	0.028103
novel_circ_0017609	71.4994	0	7.1599	1.0888e-14	5.9701e-16	hsa-miR-33b-3p	1.24915	11.9046	-3.2525	0.0056731	0.028103
novel_circ_0008001	71.4994	0	7.1599	1.0888e-14	5.9701e-16	hsa-miR-33b-3p	1.24915	11.9046	-3.2525	0.0056731	0.028103
novel_circ_0005766	71.4994	0	7.1599	1.0888e-14	5.9701e-16	hsa-miR-33b-3p	1.24915	11.9046	-3.2525	0.0056731	0.028103
novel_circ_0014784	71.4994	0	7.1599	1.0888e-14	5.9701e-16	hsa-miR-33b-3p	1.24915	11.9046	-3.2525	0.0056731	0.028103
hsa_circ_0028341	71.4994	0	7.1599	1.0888e-14	5.9701e-16	hsa-miR-33b-3p	1.24915	11.9046	-3.2525	0.0056731	0.028103
novel_circ_0000677	71.4994	0	7.1599	1.0888e-14	5.9701e-16	hsa-miR-33b-3p	1.24915	11.9046	-3.2525	0.0056731	0.028103
novel_circ_0008788	71.4994	0	7.1599	1.0888e-14	5.9701e-16	hsa-miR-33b-3p	1.24915	11.9046	-3.2525	0.0056731	0.028103
hsa_circ_0080570	71.4994	0	7.1599	1.0888e-14	5.9701e-16	hsa-miR-33b-3p	1.24915	11.9046	-3.2525	0.0056731	0.028103
novel_circ_0014712	71.4994	0	7.1599	1.0888e-14	5.9701e-16	hsa-miR-33b-3p	1.24915	11.9046	-3.2525	0.0056731	0.028103
hsa_circ_0024946	71.4994	0	7.1599	1.0888e-14	5.9701e-16	hsa-miR-33b-3p	1.24915	11.9046	-3.2525	0.0056731	0.028103
novel_circ_0008246	71.4994	0	7.1599	1.0888e-14	5.9701e-16	hsa-miR-33b-3p	1.24915	11.9046	-3.2525	0.0056731	0.028103
novel_circ_0015469	71.4994	0	7.1599	1.0888e-14	5.9701e-16	hsa-miR-33b-3p	1.24915	11.9046	-3.2525	0.0056731	0.028103
hsa_circ_0003870	71.4994	0	7.1599	1.0888e-14	5.9701e-16	hsa-miR-33b-3p	1.24915	11.9046	-3.2525	0.0056731	0.028103
novel_circ_0001418	71.4994	0	7.1599	1.0888e-14	5.9701e-16	hsa-miR-33b-3p	1.24915	11.9046	-3.2525	0.0056731	0.028103
novel_circ_0003064	71.4994	0	7.1599	1.0888e-14	5.9701e-16	hsa-miR-33b-3p	1.24915	11.9046	-3.2525	0.0056731	0.028103
novel_circ_0006568	71.4994	0	7.1599	1.0888e-14	5.9701e-16	hsa-miR-33b-3p	1.24915	11.9046	-3.2525	0.0056731	0.028103
novel_circ_0014672	71.4994	0	7.1599	1.0888e-14	5.9701e-16	hsa-miR-33b-3p	1.24915	11.9046	-3.2525	0.0056731	0.028103
novel_circ_0006315	71.4994	0	7.1599	1.0888e-14	5.9701e-16	hsa-miR-33b-3p	1.24915	11.9046	-3.2525	0.0056731	0.028103
novel_circ_0008713	71.4994	0	7.1599	1.0888e-14	5.9701e-16	hsa-miR-33b-3p	1.24915	11.9046	-3.2525	0.0056731	0.028103
hsa_circ_0062521	71.4994	0	7.1599	1.0888e-14	5.9701e-16	hsa-miR-33b-3p	1.24915	11.9046	-3.2525	0.0056731	0.028103
hsa_circ_0000264	71.4994	0	7.1599	1.0888e-14	5.9701e-16	hsa-miR-33b-3p	1.24915	11.9046	-3.2525	0.0056731	0.028103
novel_circ_0008973	71.4994	0	7.1599	1.0888e-14	5.9701e-16	hsa-miR-33b-3p	1.24915	11.9046	-3.2525	0.0056731	0.028103
novel_circ_0008970	71.4994	0	7.1599	1.0888e-14	5.9701e-16	hsa-miR-33b-3p	1.24915	11.9046	-3.2525	0.0056731	0.028103
novel_circ_0003304	71.4994	0	7.1599	1.0888e-14	5.9701e-16	hsa-miR-33b-3p	1.24915	11.9046	-3.2525	0.0056731	0.028103
hsa_circ_0028143	71.4994	0	7.1599	1.0888e-14	5.9701e-16	hsa-miR-122-5p	94.4673	43.2632	1.1267	2.2571e-09	2.2137e-08
hsa_circ_0039365	71.4994	0	7.1599	1.0888e-14	5.9701e-16	hsa-miR-122-5p	94.4673	43.2632	1.1267	2.2571e-09	2.2137e-08
hsa_circ_0019421	71.4994	0	7.1599	1.0888e-14	5.9701e-16	hsa-miR-122-5p	94.4673	43.2632	1.1267	2.2571e-09	2.2137e-08
novel_circ_0004357	71.4994	0	7.1599	1.0888e-14	5.9701e-16	hsa-miR-122-5p	94.4673	43.2632	1.1267	2.2571e-09	2.2137e-08
hsa_circ_0004431	71.4994	0	7.1599	1.0888e-14	5.9701e-16	hsa-miR-122-5p	94.4673	43.2632	1.1267	2.2571e-09	2.2137e-08
novel_circ_0003648	71.4994	0	7.1599	1.0888e-14	5.9701e-16	hsa-miR-122-5p	94.4673	43.2632	1.1267	2.2571e-09	2.2137e-08
novel_circ_0002201	71.4994	0	7.1599	1.0888e-14	5.9701e-16	hsa-miR-122-5p	94.4673	43.2632	1.1267	2.2571e-09	2.2137e-08
hsa_circ_0018974	71.4994	0	7.1599	1.0888e-14	5.9701e-16	hsa-miR-122-5p	94.4673	43.2632	1.1267	2.2571e-09	2.2137e-08
novel_circ_0013256	71.4994	0	7.1599	1.0888e-14	5.9701e-16	hsa-miR-122-5p	94.4673	43.2632	1.1267	2.2571e-09	2.2137e-08
novel_circ_0010291	71.4994	0	7.1599	1.0888e-14	5.9701e-16	hsa-miR-122-5p	94.4673	43.2632	1.1267	2.2571e-09	2.2137e-08
hsa_circ_0038697	71.4994	0	7.1599	1.0888e-14	5.9701e-16	hsa-miR-122-5p	94.4673	43.2632	1.1267	2.2571e-09	2.2137e-08
hsa_circ_0001185	71.4994	0	7.1599	1.0888e-14	5.9701e-16	hsa-miR-122-5p	94.4673	43.2632	1.1267	2.2571e-09	2.2137e-08
novel_circ_0011323	71.4994	0	7.1599	1.0888e-14	5.9701e-16	hsa-miR-122-5p	94.4673	43.2632	1.1267	2.2571e-09	2.2137e-08
novel_circ_0017138	71.4994	0	7.1599	1.0888e-14	5.9701e-16	hsa-miR-122-5p	94.4673	43.2632	1.1267	2.2571e-09	2.2137e-08
novel_circ_0005542	71.4994	0	7.1599	1.0888e-14	5.9701e-16	hsa-miR-122-5p	94.4673	43.2632	1.1267	2.2571e-09	2.2137e-08
hsa_circ_0002052	71.4994	0	7.1599	1.0888e-14	5.9701e-16	hsa-miR-122-5p	94.4673	43.2632	1.1267	2.2571e-09	2.2137e-08
hsa_circ_0028048	71.4994	0	7.1599	1.0888e-14	5.9701e-16	hsa-miR-122-5p	94.4673	43.2632	1.1267	2.2571e-09	2.2137e-08
novel_circ_0007549	71.4994	0	7.1599	1.0888e-14	5.9701e-16	hsa-miR-122-5p	94.4673	43.2632	1.1267	2.2571e-09	2.2137e-08
novel_circ_0009896	71.4994	0	7.1599	1.0888e-14	5.9701e-16	hsa-miR-122-5p	94.4673	43.2632	1.1267	2.2571e-09	2.2137e-08
hsa_circ_0007823	71.4994	0	7.1599	1.0888e-14	5.9701e-16	hsa-miR-122-5p	94.4673	43.2632	1.1267	2.2571e-09	2.2137e-08
novel_circ_0002086	71.4994	0	7.1599	1.0888e-14	5.9701e-16	hsa-miR-122-5p	94.4673	43.2632	1.1267	2.2571e-09	2.2137e-08
hsa_circ_0025960	71.4994	0	7.1599	1.0888e-14	5.9701e-16	hsa-miR-122-5p	94.4673	43.2632	1.1267	2.2571e-09	2.2137e-08
hsa_circ_0068174	71.4994	0	7.1599	1.0888e-14	5.9701e-16	hsa-miR-143-3p	76.823	10.4528	2.8776	1.0383e-17	1.3935e-16
hsa_circ_0003234	71.4994	0	7.1599	1.0888e-14	5.9701e-16	hsa-miR-143-3p	76.823	10.4528	2.8776	1.0383e-17	1.3935e-16
novel_circ_0007934	71.4994	0	7.1599	1.0888e-14	5.9701e-16	hsa-miR-143-3p	76.823	10.4528	2.8776	1.0383e-17	1.3935e-16
hsa_circ_0003147	71.4994	0	7.1599	1.0888e-14	5.9701e-16	hsa-miR-143-3p	76.823	10.4528	2.8776	1.0383e-17	1.3935e-16
hsa_circ_0002788	71.4994	0	7.1599	1.0888e-14	5.9701e-16	hsa-miR-143-3p	76.823	10.4528	2.8776	1.0383e-17	1.3935e-16
hsa_circ_0008463	71.4994	0	7.1599	1.0888e-14	5.9701e-16	hsa-miR-143-3p	76.823	10.4528	2.8776	1.0383e-17	1.3935e-16
novel_circ_0011362	71.4994	0	7.1599	1.0888e-14	5.9701e-16	hsa-miR-143-3p	76.823	10.4528	2.8776	1.0383e-17	1.3935e-16
novel_circ_0014709	71.4994	0	7.1599	1.0888e-14	5.9701e-16	hsa-miR-143-3p	76.823	10.4528	2.8776	1.0383e-17	1.3935e-16
hsa_circ_0007038	71.4994	0	7.1599	1.0888e-14	5.9701e-16	hsa-miR-143-3p	76.823	10.4528	2.8776	1.0383e-17	1.3935e-16
novel_circ_0013664	71.4994	0	7.1599	1.0888e-14	5.9701e-16	hsa-miR-143-3p	76.823	10.4528	2.8776	1.0383e-17	1.3935e-16
hsa_circ_0087192	71.4994	0	7.1599	1.0888e-14	5.9701e-16	hsa-miR-143-3p	76.823	10.4528	2.8776	1.0383e-17	1.3935e-16
novel_circ_0012258	71.4994	0	7.1599	1.0888e-14	5.9701e-16	hsa-miR-143-3p	76.823	10.4528	2.8776	1.0383e-17	1.3935e-16
novel_circ_0014871	71.4994	0	7.1599	1.0888e-14	5.9701e-16	hsa-miR-143-3p	76.823	10.4528	2.8776	1.0383e-17	1.3935e-16
novel_circ_0017529	71.4994	0	7.1599	1.0888e-14	5.9701e-16	hsa-miR-143-3p	76.823	10.4528	2.8776	1.0383e-17	1.3935e-16
novel_circ_0005161	71.4994	0	7.1599	1.0888e-14	5.9701e-16	hsa-miR-143-3p	76.823	10.4528	2.8776	1.0383e-17	1.3935e-16
hsa_circ_0070590	71.4994	0	7.1599	1.0888e-14	5.9701e-16	hsa-miR-143-3p	76.823	10.4528	2.8776	1.0383e-17	1.3935e-16
hsa_circ_0088036	71.4994	0	7.1599	1.0888e-14	5.9701e-16	hsa-miR-143-3p	76.823	10.4528	2.8776	1.0383e-17	1.3935e-16
hsa_circ_0088598	71.4994	0	7.1599	1.0888e-14	5.9701e-16	hsa-miR-143-3p	76.823	10.4528	2.8776	1.0383e-17	1.3935e-16
novel_circ_0013026	71.4994	0	7.1599	1.0888e-14	5.9701e-16	hsa-miR-143-3p	76.823	10.4528	2.8776	1.0383e-17	1.3935e-16
novel_circ_0001372	71.4994	0	7.1599	1.0888e-14	5.9701e-16	hsa-miR-143-3p	76.823	10.4528	2.8776	1.0383e-17	1.3935e-16
novel_circ_0014530	71.4994	0	7.1599	1.0888e-14	5.9701e-16	hsa-miR-143-3p	76.823	10.4528	2.8776	1.0383e-17	1.3935e-16
novel_circ_0015887	71.4994	0	7.1599	1.0888e-14	5.9701e-16	hsa-miR-143-3p	76.823	10.4528	2.8776	1.0383e-17	1.3935e-16
novel_circ_0004155	71.4994	0	7.1599	1.0888e-14	5.9701e-16	hsa-miR-143-3p	76.823	10.4528	2.8776	1.0383e-17	1.3935e-16
hsa_circ_0000830	71.4994	0	7.1599	1.0888e-14	5.9701e-16	hsa-miR-143-3p	76.823	10.4528	2.8776	1.0383e-17	1.3935e-16
novel_circ_0003227	71.4994	0	7.1599	1.0888e-14	5.9701e-16	hsa-miR-143-3p	76.823	10.4528	2.8776	1.0383e-17	1.3935e-16
novel_circ_0002432	71.4994	0	7.1599	1.0888e-14	5.9701e-16	hsa-miR-143-3p	76.823	10.4528	2.8776	1.0383e-17	1.3935e-16
novel_circ_0017731	71.4994	0	7.1599	1.0888e-14	5.9701e-16	hsa-miR-143-3p	76.823	10.4528	2.8776	1.0383e-17	1.3935e-16
hsa_circ_0008768	71.4994	0	7.1599	1.0888e-14	5.9701e-16	hsa-miR-143-3p	76.823	10.4528	2.8776	1.0383e-17	1.3935e-16
novel_circ_0012627	71.4994	0	7.1599	1.0888e-14	5.9701e-16	hsa-miR-143-3p	76.823	10.4528	2.8776	1.0383e-17	1.3935e-16
hsa_circ_0006920	71.4994	0	7.1599	1.0888e-14	5.9701e-16	hsa-miR-143-3p	76.823	10.4528	2.8776	1.0383e-17	1.3935e-16
novel_circ_0005171	71.4994	0	7.1599	1.0888e-14	5.9701e-16	hsa-miR-143-3p	76.823	10.4528	2.8776	1.0383e-17	1.3935e-16
novel_circ_0002004	71.4994	0	7.1599	1.0888e-14	5.9701e-16	hsa-miR-143-3p	76.823	10.4528	2.8776	1.0383e-17	1.3935e-16
novel_circ_0012575	71.4994	0	7.1599	1.0888e-14	5.9701e-16	hsa-miR-143-3p	76.823	10.4528	2.8776	1.0383e-17	1.3935e-16
novel_circ_0015309	71.4994	0	7.1599	1.0888e-14	5.9701e-16	hsa-miR-143-3p	76.823	10.4528	2.8776	1.0383e-17	1.3935e-16
novel_circ_0014617	71.4994	0	7.1599	1.0888e-14	5.9701e-16	hsa-miR-143-3p	76.823	10.4528	2.8776	1.0383e-17	1.3935e-16
novel_circ_0008175	71.4994	0	7.1599	1.0888e-14	5.9701e-16	hsa-miR-143-3p	76.823	10.4528	2.8776	1.0383e-17	1.3935e-16
hsa_circ_0085803	71.4994	0	7.1599	1.0888e-14	5.9701e-16	hsa-miR-1268a	28.7306	11.0336	1.3807	0.00023092	0.001448
novel_circ_0007429	71.4994	0	7.1599	1.0888e-14	5.9701e-16	hsa-miR-1268a	28.7306	11.0336	1.3807	0.00023092	0.001448
novel_circ_0006665	71.4994	0	7.1599	1.0888e-14	5.9701e-16	hsa-miR-1268a	28.7306	11.0336	1.3807	0.00023092	0.001448
novel_circ_0005303	71.4994	0	7.1599	1.0888e-14	5.9701e-16	hsa-miR-1268a	28.7306	11.0336	1.3807	0.00023092	0.001448
hsa_circ_0007346	71.4994	0	7.1599	1.0888e-14	5.9701e-16	hsa-miR-1268a	28.7306	11.0336	1.3807	0.00023092	0.001448
novel_circ_0007799	71.4994	0	7.1599	1.0888e-14	5.9701e-16	hsa-miR-1268a	28.7306	11.0336	1.3807	0.00023092	0.001448
hsa_circ_0009143	71.4994	0	7.1599	1.0888e-14	5.9701e-16	hsa-miR-1268a	28.7306	11.0336	1.3807	0.00023092	0.001448
novel_circ_0004912	71.4994	0	7.1599	1.0888e-14	5.9701e-16	hsa-miR-1268a	28.7306	11.0336	1.3807	0.00023092	0.001448
novel_circ_0004796	71.4994	0	7.1599	1.0888e-14	5.9701e-16	hsa-miR-1268a	28.7306	11.0336	1.3807	0.00023092	0.001448
novel_circ_0004518	71.4994	0	7.1599	1.0888e-14	5.9701e-16	hsa-miR-1268a	28.7306	11.0336	1.3807	0.00023092	0.001448
hsa_circ_0003113	71.4994	0	7.1599	1.0888e-14	5.9701e-16	hsa-miR-1268a	28.7306	11.0336	1.3807	0.00023092	0.001448
novel_circ_0007431	71.4994	0	7.1599	1.0888e-14	5.9701e-16	hsa-miR-1268a	28.7306	11.0336	1.3807	0.00023092	0.001448
hsa_circ_0051697	71.4994	0	7.1599	1.0888e-14	5.9701e-16	hsa-miR-1268a	28.7306	11.0336	1.3807	0.00023092	0.001448
novel_circ_0004507	71.4994	0	7.1599	1.0888e-14	5.9701e-16	hsa-miR-1268a	28.7306	11.0336	1.3807	0.00023092	0.001448
novel_circ_0001796	71.4994	0	7.1599	1.0888e-14	5.9701e-16	hsa-miR-1268a	28.7306	11.0336	1.3807	0.00023092	0.001448
hsa_circ_0006824	71.4994	0	7.1599	1.0888e-14	5.9701e-16	hsa-miR-1268a	28.7306	11.0336	1.3807	0.00023092	0.001448
hsa_circ_0000799	71.4994	0	7.1599	1.0888e-14	5.9701e-16	hsa-miR-1268a	28.7306	11.0336	1.3807	0.00023092	0.001448
novel_circ_0005525	71.4994	0	7.1599	1.0888e-14	5.9701e-16	hsa-miR-1268a	28.7306	11.0336	1.3807	0.00023092	0.001448
hsa_circ_0036687	71.4994	0	7.1599	1.0888e-14	5.9701e-16	hsa-miR-141-5p	15.7706	0	4.4413	1.2013e-05	9.2826e-05
hsa_circ_0015548	71.4994	0	7.1599	1.0888e-14	5.9701e-16	hsa-miR-141-5p	15.7706	0	4.4413	1.2013e-05	9.2826e-05
novel_circ_0005034	71.4994	0	7.1599	1.0888e-14	5.9701e-16	hsa-miR-141-5p	15.7706	0	4.4413	1.2013e-05	9.2826e-05
novel_circ_0013872	71.4994	0	7.1599	1.0888e-14	5.9701e-16	hsa-miR-141-5p	15.7706	0	4.4413	1.2013e-05	9.2826e-05
hsa_circ_0017069	71.4994	0	7.1599	1.0888e-14	5.9701e-16	hsa-miR-141-5p	15.7706	0	4.4413	1.2013e-05	9.2826e-05
hsa_circ_0036792	71.4994	0	7.1599	1.0888e-14	5.9701e-16	hsa-miR-141-5p	15.7706	0	4.4413	1.2013e-05	9.2826e-05
novel_circ_0010169	71.4994	0	7.1599	1.0888e-14	5.9701e-16	hsa-miR-141-5p	15.7706	0	4.4413	1.2013e-05	9.2826e-05
hsa_circ_0004813	71.4994	0	7.1599	1.0888e-14	5.9701e-16	hsa-miR-141-5p	15.7706	0	4.4413	1.2013e-05	9.2826e-05
hsa_circ_0004977	71.4994	0	7.1599	1.0888e-14	5.9701e-16	hsa-miR-141-5p	15.7706	0	4.4413	1.2013e-05	9.2826e-05
novel_circ_0006554	71.4994	0	7.1599	1.0888e-14	5.9701e-16	hsa-miR-141-5p	15.7706	0	4.4413	1.2013e-05	9.2826e-05
hsa_circ_0070474	71.4994	0	7.1599	1.0888e-14	5.9701e-16	hsa-miR-141-5p	15.7706	0	4.4413	1.2013e-05	9.2826e-05
hsa_circ_0044667	71.4994	0	7.1599	1.0888e-14	5.9701e-16	hsa-miR-141-5p	15.7706	0	4.4413	1.2013e-05	9.2826e-05
hsa_circ_0011149	71.4994	0	7.1599	1.0888e-14	5.9701e-16	hsa-miR-141-5p	15.7706	0	4.4413	1.2013e-05	9.2826e-05
hsa_circ_0039933	71.4994	0	7.1599	1.0888e-14	5.9701e-16	hsa-miR-141-5p	15.7706	0	4.4413	1.2013e-05	9.2826e-05
novel_circ_0016458	71.4994	0	7.1599	1.0888e-14	5.9701e-16	hsa-miR-141-5p	15.7706	0	4.4413	1.2013e-05	9.2826e-05
hsa_circ_0053325	71.4994	0	7.1599	1.0888e-14	5.9701e-16	hsa-miR-141-5p	15.7706	0	4.4413	1.2013e-05	9.2826e-05
novel_circ_0005548	71.4994	0	7.1599	1.0888e-14	5.9701e-16	hsa-miR-141-5p	15.7706	0	4.4413	1.2013e-05	9.2826e-05
hsa_circ_0008042	71.4994	0	7.1599	1.0888e-14	5.9701e-16	hsa-miR-141-5p	15.7706	0	4.4413	1.2013e-05	9.2826e-05
novel_circ_0001473	71.4994	0	7.1599	1.0888e-14	5.9701e-16	hsa-miR-141-5p	15.7706	0	4.4413	1.2013e-05	9.2826e-05
novel_circ_0015180	71.4994	0	7.1599	1.0888e-14	5.9701e-16	hsa-miR-141-5p	15.7706	0	4.4413	1.2013e-05	9.2826e-05
hsa_circ_0005473	71.4994	0	7.1599	1.0888e-14	5.9701e-16	hsa-miR-141-5p	15.7706	0	4.4413	1.2013e-05	9.2826e-05
hsa_circ_0007800	71.4994	0	7.1599	1.0888e-14	5.9701e-16	hsa-miR-141-5p	15.7706	0	4.4413	1.2013e-05	9.2826e-05
hsa_circ_0007534	71.4994	0	7.1599	1.0888e-14	5.9701e-16	hsa-miR-141-5p	15.7706	0	4.4413	1.2013e-05	9.2826e-05
hsa_circ_0050464	71.4994	0	7.1599	1.0888e-14	5.9701e-16	hsa-miR-141-5p	15.7706	0	4.4413	1.2013e-05	9.2826e-05
novel_circ_0001891	71.4994	0	7.1599	1.0888e-14	5.9701e-16	hsa-miR-141-5p	15.7706	0	4.4413	1.2013e-05	9.2826e-05
novel_circ_0001153	71.4994	0	7.1599	1.0888e-14	5.9701e-16	hsa-miR-141-5p	15.7706	0	4.4413	1.2013e-05	9.2826e-05
novel_circ_0008241	71.4994	0	7.1599	1.0888e-14	5.9701e-16	hsa-miR-141-5p	15.7706	0	4.4413	1.2013e-05	9.2826e-05
novel_circ_0005510	71.4994	0	7.1599	1.0888e-14	5.9701e-16	hsa-miR-141-5p	15.7706	0	4.4413	1.2013e-05	9.2826e-05
novel_circ_0004805	71.4994	0	7.1599	1.0888e-14	5.9701e-16	hsa-miR-141-5p	15.7706	0	4.4413	1.2013e-05	9.2826e-05
novel_circ_0005143	71.4994	0	7.1599	1.0888e-14	5.9701e-16	hsa-miR-141-5p	15.7706	0	4.4413	1.2013e-05	9.2826e-05
hsa_circ_0031027	71.4994	0	7.1599	1.0888e-14	5.9701e-16	hsa-miR-141-5p	15.7706	0	4.4413	1.2013e-05	9.2826e-05
hsa_circ_0063575	71.4994	0	7.1599	1.0888e-14	5.9701e-16	hsa-miR-141-5p	15.7706	0	4.4413	1.2013e-05	9.2826e-05
novel_circ_0005883	71.4994	0	7.1599	1.0888e-14	5.9701e-16	hsa-miR-141-5p	15.7706	0	4.4413	1.2013e-05	9.2826e-05
novel_circ_0011644	71.4994	0	7.1599	1.0888e-14	5.9701e-16	hsa-miR-141-5p	15.7706	0	4.4413	1.2013e-05	9.2826e-05
hsa_circ_0040937	71.4994	0	7.1599	1.0888e-14	5.9701e-16	hsa-miR-141-5p	15.7706	0	4.4413	1.2013e-05	9.2826e-05
novel_circ_0013581	71.4994	0	7.1599	1.0888e-14	5.9701e-16	hsa-miR-141-5p	15.7706	0	4.4413	1.2013e-05	9.2826e-05
novel_circ_0016117	71.4994	0	7.1599	1.0888e-14	5.9701e-16	hsa-miR-141-5p	15.7706	0	4.4413	1.2013e-05	9.2826e-05
novel_circ_0004820	71.4994	0	7.1599	1.0888e-14	5.9701e-16	hsa-miR-141-5p	15.7706	0	4.4413	1.2013e-05	9.2826e-05
novel_circ_0005015	71.4994	0	7.1599	1.0888e-14	5.9701e-16	hsa-miR-141-5p	15.7706	0	4.4413	1.2013e-05	9.2826e-05
novel_circ_0007935	71.4994	0	7.1599	1.0888e-14	5.9701e-16	hsa-miR-141-5p	15.7706	0	4.4413	1.2013e-05	9.2826e-05
novel_circ_0013434	71.4994	0	7.1599	1.0888e-14	5.9701e-16	hsa-miR-141-5p	15.7706	0	4.4413	1.2013e-05	9.2826e-05
novel_circ_0002160	71.4994	0	7.1599	1.0888e-14	5.9701e-16	hsa-miR-141-5p	15.7706	0	4.4413	1.2013e-05	9.2826e-05
hsa_circ_0005056	71.4994	0	7.1599	1.0888e-14	5.9701e-16	hsa-miR-141-5p	15.7706	0	4.4413	1.2013e-05	9.2826e-05
novel_circ_0002839	71.4994	0	7.1599	1.0888e-14	5.9701e-16	hsa-miR-141-5p	15.7706	0	4.4413	1.2013e-05	9.2826e-05
novel_circ_0004748	71.4994	0	7.1599	1.0888e-14	5.9701e-16	hsa-miR-141-5p	15.7706	0	4.4413	1.2013e-05	9.2826e-05
novel_circ_0013443	71.4994	0	7.1599	1.0888e-14	5.9701e-16	hsa-miR-141-5p	15.7706	0	4.4413	1.2013e-05	9.2826e-05
novel_circ_0005186	71.4994	0	7.1599	1.0888e-14	5.9701e-16	hsa-miR-141-5p	15.7706	0	4.4413	1.2013e-05	9.2826e-05
novel_circ_0003640	71.4994	0	7.1599	1.0888e-14	5.9701e-16	hsa-miR-141-5p	15.7706	0	4.4413	1.2013e-05	9.2826e-05
hsa_circ_0008590	71.4994	0	7.1599	1.0888e-14	5.9701e-16	hsa-miR-141-5p	15.7706	0	4.4413	1.2013e-05	9.2826e-05
hsa_circ_0017643	71.4994	0	7.1599	1.0888e-14	5.9701e-16	hsa-miR-141-5p	15.7706	0	4.4413	1.2013e-05	9.2826e-05
hsa_circ_0038371	71.4994	0	7.1599	1.0888e-14	5.9701e-16	hsa-miR-141-5p	15.7706	0	4.4413	1.2013e-05	9.2826e-05
novel_circ_0004587	71.4994	0	7.1599	1.0888e-14	5.9701e-16	hsa-miR-141-5p	15.7706	0	4.4413	1.2013e-05	9.2826e-05
hsa_circ_0008745	71.4994	0	7.1599	1.0888e-14	5.9701e-16	hsa-miR-141-5p	15.7706	0	4.4413	1.2013e-05	9.2826e-05
novel_circ_0011675	71.4994	0	7.1599	1.0888e-14	5.9701e-16	hsa-miR-141-5p	15.7706	0	4.4413	1.2013e-05	9.2826e-05
novel_circ_0005674	71.4994	0	7.1599	1.0888e-14	5.9701e-16	hsa-miR-141-5p	15.7706	0	4.4413	1.2013e-05	9.2826e-05
novel_circ_0005662	71.4994	0	7.1599	1.0888e-14	5.9701e-16	hsa-miR-141-5p	15.7706	0	4.4413	1.2013e-05	9.2826e-05
novel_circ_0005566	71.4994	0	7.1599	1.0888e-14	5.9701e-16	hsa-miR-141-5p	15.7706	0	4.4413	1.2013e-05	9.2826e-05
novel_circ_0003010	71.4994	0	7.1599	1.0888e-14	5.9701e-16	hsa-miR-141-5p	15.7706	0	4.4413	1.2013e-05	9.2826e-05
hsa_circ_0008521	71.4994	0	7.1599	1.0888e-14	5.9701e-16	hsa-miR-4521	144.902	308.504	-1.0902	5.6975e-07	4.953e-06
hsa_circ_0067735	71.4994	0	7.1599	1.0888e-14	5.9701e-16	hsa-miR-4521	144.902	308.504	-1.0902	5.6975e-07	4.953e-06
novel_circ_0017083	71.4994	0	7.1599	1.0888e-14	5.9701e-16	hsa-miR-4521	144.902	308.504	-1.0902	5.6975e-07	4.953e-06
novel_circ_0011291	71.4994	0	7.1599	1.0888e-14	5.9701e-16	hsa-miR-4521	144.902	308.504	-1.0902	5.6975e-07	4.953e-06
hsa_circ_0004510	71.4994	0	7.1599	1.0888e-14	5.9701e-16	hsa-miR-4521	144.902	308.504	-1.0902	5.6975e-07	4.953e-06
hsa_circ_0067627	71.4994	0	7.1599	1.0888e-14	5.9701e-16	hsa-miR-4521	144.902	308.504	-1.0902	5.6975e-07	4.953e-06
novel_circ_0001316	71.4994	0	7.1599	1.0888e-14	5.9701e-16	hsa-miR-4521	144.902	308.504	-1.0902	5.6975e-07	4.953e-06
novel_circ_0006343	71.4994	0	7.1599	1.0888e-14	5.9701e-16	hsa-miR-190b-5p	28.7306	0	5.0437	2.1503e-09	2.1644e-08
novel_circ_0004007	71.4994	0	7.1599	1.0888e-14	5.9701e-16	hsa-miR-190b-5p	28.7306	0	5.0437	2.1503e-09	2.1644e-08
novel_circ_0009831	71.4994	0	7.1599	1.0888e-14	5.9701e-16	hsa-miR-190b-5p	28.7306	0	5.0437	2.1503e-09	2.1644e-08
hsa_circ_0008245	71.4994	0	7.1599	1.0888e-14	5.9701e-16	hsa-miR-190b-5p	28.7306	0	5.0437	2.1503e-09	2.1644e-08
novel_circ_0002392	71.4994	0	7.1599	1.0888e-14	5.9701e-16	hsa-miR-190b-5p	28.7306	0	5.0437	2.1503e-09	2.1644e-08
novel_circ_0012887	71.4994	0	7.1599	1.0888e-14	5.9701e-16	hsa-miR-190b-5p	28.7306	0	5.0437	2.1503e-09	2.1644e-08
novel_circ_0010156	71.4994	0	7.1599	1.0888e-14	5.9701e-16	hsa-miR-190b-5p	28.7306	0	5.0437	2.1503e-09	2.1644e-08
novel_circ_0007851	71.4994	0	7.1599	1.0888e-14	5.9701e-16	hsa-miR-190b-5p	28.7306	0	5.0437	2.1503e-09	2.1644e-08
hsa_circ_0085696	71.4994	0	7.1599	1.0888e-14	5.9701e-16	hsa-miR-451a	1521.16	197.733	2.9435	0	0
hsa_circ_0031556	71.4994	0	7.1599	1.0888e-14	5.9701e-16	hsa-miR-32-3p	26.2322	78.6867	-1.5848	7.5085e-05	0.00052219
hsa_circ_0032647	71.4994	0	7.1599	1.0888e-14	5.9701e-16	hsa-miR-32-3p	26.2322	78.6867	-1.5848	7.5085e-05	0.00052219
novel_circ_0013358	71.4994	0	7.1599	1.0888e-14	5.9701e-16	hsa-miR-32-3p	26.2322	78.6867	-1.5848	7.5085e-05	0.00052219
novel_circ_0003184	71.4994	0	7.1599	1.0888e-14	5.9701e-16	hsa-miR-32-3p	26.2322	78.6867	-1.5848	7.5085e-05	0.00052219
novel_circ_0004138	71.4994	0	7.1599	1.0888e-14	5.9701e-16	hsa-miR-32-3p	26.2322	78.6867	-1.5848	7.5085e-05	0.00052219
novel_circ_0004279	71.4994	0	7.1599	1.0888e-14	5.9701e-16	hsa-miR-32-3p	26.2322	78.6867	-1.5848	7.5085e-05	0.00052219
novel_circ_0000327	71.4994	0	7.1599	1.0888e-14	5.9701e-16	hsa-miR-32-3p	26.2322	78.6867	-1.5848	7.5085e-05	0.00052219
hsa_circ_0007427	71.4994	0	7.1599	1.0888e-14	5.9701e-16	hsa-miR-146b-3p	48.5609	0	6.0639	9.5373e-15	1.1225e-13
novel_circ_0000606	71.4994	0	7.1599	1.0888e-14	5.9701e-16	hsa-miR-146b-3p	48.5609	0	6.0639	9.5373e-15	1.1225e-13
hsa_circ_0045038	71.4994	0	7.1599	1.0888e-14	5.9701e-16	hsa-miR-146b-3p	48.5609	0	6.0639	9.5373e-15	1.1225e-13
novel_circ_0000528	71.4994	0	7.1599	1.0888e-14	5.9701e-16	hsa-miR-146b-3p	48.5609	0	6.0639	9.5373e-15	1.1225e-13
hsa_circ_0049848	71.4994	0	7.1599	1.0888e-14	5.9701e-16	hsa-miR-146b-3p	48.5609	0	6.0639	9.5373e-15	1.1225e-13
hsa_circ_0012033	71.4994	0	7.1599	1.0888e-14	5.9701e-16	hsa-miR-146b-3p	48.5609	0	6.0639	9.5373e-15	1.1225e-13
hsa_circ_0008402	71.4994	0	7.1599	1.0888e-14	5.9701e-16	hsa-miR-146b-3p	48.5609	0	6.0639	9.5373e-15	1.1225e-13
novel_circ_0001010	71.4994	0	7.1599	1.0888e-14	5.9701e-16	hsa-miR-146b-3p	48.5609	0	6.0639	9.5373e-15	1.1225e-13
novel_circ_0017056	71.4994	0	7.1599	1.0888e-14	5.9701e-16	hsa-miR-146b-3p	48.5609	0	6.0639	9.5373e-15	1.1225e-13
novel_circ_0003884	71.4994	0	7.1599	1.0888e-14	5.9701e-16	hsa-miR-146b-3p	48.5609	0	6.0639	9.5373e-15	1.1225e-13
novel_circ_0015117	71.4994	0	7.1599	1.0888e-14	5.9701e-16	hsa-miR-146b-3p	48.5609	0	6.0639	9.5373e-15	1.1225e-13
hsa_circ_0004537	71.4994	0	7.1599	1.0888e-14	5.9701e-16	hsa-miR-146b-3p	48.5609	0	6.0639	9.5373e-15	1.1225e-13
hsa_circ_0003043	71.4994	0	7.1599	1.0888e-14	5.9701e-16	hsa-miR-146b-3p	48.5609	0	6.0639	9.5373e-15	1.1225e-13
hsa_circ_0008992	71.4994	0	7.1599	1.0888e-14	5.9701e-16	hsa-miR-146b-3p	48.5609	0	6.0639	9.5373e-15	1.1225e-13
hsa_circ_0066406	71.4994	0	7.1599	1.0888e-14	5.9701e-16	hsa-miR-146b-3p	48.5609	0	6.0639	9.5373e-15	1.1225e-13
hsa_circ_0007615	71.4994	0	7.1599	1.0888e-14	5.9701e-16	hsa-miR-146b-3p	48.5609	0	6.0639	9.5373e-15	1.1225e-13
hsa_circ_0004651	71.4994	0	7.1599	1.0888e-14	5.9701e-16	hsa-miR-146b-3p	48.5609	0	6.0639	9.5373e-15	1.1225e-13
novel_circ_0006521	71.4994	0	7.1599	1.0888e-14	5.9701e-16	hsa-miR-146b-3p	48.5609	0	6.0639	9.5373e-15	1.1225e-13
novel_circ_0001469	71.4994	0	7.1599	1.0888e-14	5.9701e-16	hsa-miR-146b-3p	48.5609	0	6.0639	9.5373e-15	1.1225e-13
hsa_circ_0051106	71.4994	0	7.1599	1.0888e-14	5.9701e-16	hsa-miR-146b-3p	48.5609	0	6.0639	9.5373e-15	1.1225e-13
novel_circ_0004381	71.4994	0	7.1599	1.0888e-14	5.9701e-16	hsa-miR-146b-3p	48.5609	0	6.0639	9.5373e-15	1.1225e-13
novel_circ_0006958	71.4994	0	7.1599	1.0888e-14	5.9701e-16	hsa-miR-146b-3p	48.5609	0	6.0639	9.5373e-15	1.1225e-13
novel_circ_0001421	71.4994	0	7.1599	1.0888e-14	5.9701e-16	hsa-miR-146b-3p	48.5609	0	6.0639	9.5373e-15	1.1225e-13
novel_circ_0003262	71.4994	0	7.1599	1.0888e-14	5.9701e-16	hsa-miR-146b-3p	48.5609	0	6.0639	9.5373e-15	1.1225e-13
hsa_circ_0078060	71.4994	0	7.1599	1.0888e-14	5.9701e-16	hsa-miR-146b-3p	48.5609	0	6.0639	9.5373e-15	1.1225e-13
hsa_circ_0032368	71.4994	0	7.1599	1.0888e-14	5.9701e-16	hsa-miR-146b-3p	48.5609	0	6.0639	9.5373e-15	1.1225e-13
novel_circ_0004015	71.4994	0	7.1599	1.0888e-14	5.9701e-16	hsa-miR-146b-3p	48.5609	0	6.0639	9.5373e-15	1.1225e-13
hsa_circ_0082688	71.4994	0	7.1599	1.0888e-14	5.9701e-16	hsa-miR-146b-3p	48.5609	0	6.0639	9.5373e-15	1.1225e-13
hsa_circ_0001367	71.4994	0	7.1599	1.0888e-14	5.9701e-16	hsa-miR-146b-3p	48.5609	0	6.0639	9.5373e-15	1.1225e-13
novel_circ_0003642	71.4994	0	7.1599	1.0888e-14	5.9701e-16	hsa-miR-146b-3p	48.5609	0	6.0639	9.5373e-15	1.1225e-13
novel_circ_0012711	71.4994	0	7.1599	1.0888e-14	5.9701e-16	hsa-miR-146b-3p	48.5609	0	6.0639	9.5373e-15	1.1225e-13
novel_circ_0000545	71.4994	0	7.1599	1.0888e-14	5.9701e-16	hsa-miR-146b-3p	48.5609	0	6.0639	9.5373e-15	1.1225e-13
hsa_circ_0038076	71.4994	0	7.1599	1.0888e-14	5.9701e-16	hsa-miR-146b-3p	48.5609	0	6.0639	9.5373e-15	1.1225e-13
novel_circ_0007560	71.4994	0	7.1599	1.0888e-14	5.9701e-16	hsa-miR-146b-3p	48.5609	0	6.0639	9.5373e-15	1.1225e-13
novel_circ_0007838	71.4994	0	7.1599	1.0888e-14	5.9701e-16	hsa-miR-874-3p	26.2322	6.53303	2.0055	1.9473e-05	0.00014463
novel_circ_0015995	71.4994	0	7.1599	1.0888e-14	5.9701e-16	hsa-miR-874-3p	26.2322	6.53303	2.0055	1.9473e-05	0.00014463
hsa_circ_0003863	71.4994	0	7.1599	1.0888e-14	5.9701e-16	hsa-miR-874-3p	26.2322	6.53303	2.0055	1.9473e-05	0.00014463
hsa_circ_0002714	71.4994	0	7.1599	1.0888e-14	5.9701e-16	hsa-miR-874-3p	26.2322	6.53303	2.0055	1.9473e-05	0.00014463
hsa_circ_0011636	71.4994	0	7.1599	1.0888e-14	5.9701e-16	hsa-miR-874-3p	26.2322	6.53303	2.0055	1.9473e-05	0.00014463
novel_circ_0007019	71.4994	0	7.1599	1.0888e-14	5.9701e-16	hsa-miR-874-3p	26.2322	6.53303	2.0055	1.9473e-05	0.00014463
novel_circ_0005441	71.4994	0	7.1599	1.0888e-14	5.9701e-16	hsa-miR-874-3p	26.2322	6.53303	2.0055	1.9473e-05	0.00014463
hsa_circ_0050803	71.4994	0	7.1599	1.0888e-14	5.9701e-16	hsa-miR-874-3p	26.2322	6.53303	2.0055	1.9473e-05	0.00014463
hsa_circ_0084134	71.4994	0	7.1599	1.0888e-14	5.9701e-16	hsa-miR-874-3p	26.2322	6.53303	2.0055	1.9473e-05	0.00014463
novel_circ_0014097	71.4994	0	7.1599	1.0888e-14	5.9701e-16	hsa-miR-874-3p	26.2322	6.53303	2.0055	1.9473e-05	0.00014463
hsa_circ_0006827	71.4994	0	7.1599	1.0888e-14	5.9701e-16	hsa-miR-874-3p	26.2322	6.53303	2.0055	1.9473e-05	0.00014463
novel_circ_0010211	71.4994	0	7.1599	1.0888e-14	5.9701e-16	hsa-miR-874-3p	26.2322	6.53303	2.0055	1.9473e-05	0.00014463
novel_circ_0014793	71.4994	0	7.1599	1.0888e-14	5.9701e-16	hsa-miR-874-3p	26.2322	6.53303	2.0055	1.9473e-05	0.00014463
novel_circ_0003827	71.4994	0	7.1599	1.0888e-14	5.9701e-16	hsa-miR-874-3p	26.2322	6.53303	2.0055	1.9473e-05	0.00014463
novel_circ_0000681	71.4994	0	7.1599	1.0888e-14	5.9701e-16	hsa-miR-874-3p	26.2322	6.53303	2.0055	1.9473e-05	0.00014463
hsa_circ_0080026	71.4994	0	7.1599	1.0888e-14	5.9701e-16	hsa-miR-874-3p	26.2322	6.53303	2.0055	1.9473e-05	0.00014463
novel_circ_0005268	71.4994	0	7.1599	1.0888e-14	5.9701e-16	hsa-miR-874-3p	26.2322	6.53303	2.0055	1.9473e-05	0.00014463
novel_circ_0001295	71.4994	0	7.1599	1.0888e-14	5.9701e-16	hsa-miR-874-3p	26.2322	6.53303	2.0055	1.9473e-05	0.00014463
novel_circ_0012647	71.4994	0	7.1599	1.0888e-14	5.9701e-16	hsa-miR-874-3p	26.2322	6.53303	2.0055	1.9473e-05	0.00014463
novel_circ_0008417	71.4994	0	7.1599	1.0888e-14	5.9701e-16	hsa-miR-874-3p	26.2322	6.53303	2.0055	1.9473e-05	0.00014463
novel_circ_0002069	71.4994	0	7.1599	1.0888e-14	5.9701e-16	hsa-miR-874-3p	26.2322	6.53303	2.0055	1.9473e-05	0.00014463
hsa_circ_0074270	71.4994	0	7.1599	1.0888e-14	5.9701e-16	hsa-miR-874-3p	26.2322	6.53303	2.0055	1.9473e-05	0.00014463
novel_circ_0011483	71.4994	0	7.1599	1.0888e-14	5.9701e-16	hsa-miR-1257	29.6674	2.46803	3.5874	9.9598e-09	9.2918e-08
novel_circ_0017428	71.4994	0	7.1599	1.0888e-14	5.9701e-16	hsa-miR-1257	29.6674	2.46803	3.5874	9.9598e-09	9.2918e-08
hsa_circ_0014096	71.4994	0	7.1599	1.0888e-14	5.9701e-16	hsa-miR-1257	29.6674	2.46803	3.5874	9.9598e-09	9.2918e-08
novel_circ_0006648	71.4994	0	7.1599	1.0888e-14	5.9701e-16	hsa-miR-1257	29.6674	2.46803	3.5874	9.9598e-09	9.2918e-08
novel_circ_0009878	71.4994	0	7.1599	1.0888e-14	5.9701e-16	hsa-miR-1257	29.6674	2.46803	3.5874	9.9598e-09	9.2918e-08
hsa_circ_0004770	71.4994	0	7.1599	1.0888e-14	5.9701e-16	hsa-miR-1257	29.6674	2.46803	3.5874	9.9598e-09	9.2918e-08
hsa_circ_0091113	71.4994	0	7.1599	1.0888e-14	5.9701e-16	hsa-miR-1257	29.6674	2.46803	3.5874	9.9598e-09	9.2918e-08
novel_circ_0006698	71.4994	0	7.1599	1.0888e-14	5.9701e-16	hsa-miR-1257	29.6674	2.46803	3.5874	9.9598e-09	9.2918e-08
novel_circ_0005357	71.4994	0	7.1599	1.0888e-14	5.9701e-16	hsa-miR-1257	29.6674	2.46803	3.5874	9.9598e-09	9.2918e-08
novel_circ_0004461	71.4994	0	7.1599	1.0888e-14	5.9701e-16	hsa-miR-1257	29.6674	2.46803	3.5874	9.9598e-09	9.2918e-08
hsa_circ_0018600	71.4994	0	7.1599	1.0888e-14	5.9701e-16	hsa-miR-1257	29.6674	2.46803	3.5874	9.9598e-09	9.2918e-08
hsa_circ_0061697	71.4994	0	7.1599	1.0888e-14	5.9701e-16	hsa-miR-1257	29.6674	2.46803	3.5874	9.9598e-09	9.2918e-08
novel_circ_0009191	71.4994	0	7.1599	1.0888e-14	5.9701e-16	hsa-miR-1257	29.6674	2.46803	3.5874	9.9598e-09	9.2918e-08
novel_circ_0003885	71.4994	0	7.1599	1.0888e-14	5.9701e-16	hsa-miR-1257	29.6674	2.46803	3.5874	9.9598e-09	9.2918e-08
novel_circ_0002619	71.4994	0	7.1599	1.0888e-14	5.9701e-16	hsa-miR-1257	29.6674	2.46803	3.5874	9.9598e-09	9.2918e-08
hsa_circ_0051028	71.4994	0	7.1599	1.0888e-14	5.9701e-16	hsa-miR-1257	29.6674	2.46803	3.5874	9.9598e-09	9.2918e-08
hsa_circ_0003443	71.4994	0	7.1599	1.0888e-14	5.9701e-16	hsa-miR-1257	29.6674	2.46803	3.5874	9.9598e-09	9.2918e-08
novel_circ_0001726	71.4994	0	7.1599	1.0888e-14	5.9701e-16	hsa-miR-486-5p	408.317	168.697	1.2753	2.3371e-40	5.7674e-39
novel_circ_0010621	71.4994	0	7.1599	1.0888e-14	5.9701e-16	hsa-miR-486-5p	408.317	168.697	1.2753	2.3371e-40	5.7674e-39
novel_circ_0014879	71.4994	0	7.1599	1.0888e-14	5.9701e-16	hsa-miR-486-5p	408.317	168.697	1.2753	2.3371e-40	5.7674e-39
hsa_circ_0020254	71.4994	0	7.1599	1.0888e-14	5.9701e-16	hsa-miR-486-5p	408.317	168.697	1.2753	2.3371e-40	5.7674e-39
hsa_circ_0060450	71.4994	0	7.1599	1.0888e-14	5.9701e-16	hsa-miR-486-5p	408.317	168.697	1.2753	2.3371e-40	5.7674e-39
hsa_circ_0057173	71.4994	0	7.1599	1.0888e-14	5.9701e-16	hsa-miR-486-5p	408.317	168.697	1.2753	2.3371e-40	5.7674e-39
hsa_circ_0072758	71.4994	0	7.1599	1.0888e-14	5.9701e-16	hsa-miR-486-5p	408.317	168.697	1.2753	2.3371e-40	5.7674e-39
hsa_circ_0045904	71.4994	0	7.1599	1.0888e-14	5.9701e-16	hsa-miR-486-5p	408.317	168.697	1.2753	2.3371e-40	5.7674e-39
novel_circ_0004553	71.4994	0	7.1599	1.0888e-14	5.9701e-16	hsa-miR-486-5p	408.317	168.697	1.2753	2.3371e-40	5.7674e-39
novel_circ_0015203	71.4994	0	7.1599	1.0888e-14	5.9701e-16	hsa-miR-486-5p	408.317	168.697	1.2753	2.3371e-40	5.7674e-39
hsa_circ_0006358	71.4994	0	7.1599	1.0888e-14	5.9701e-16	hsa-miR-486-5p	408.317	168.697	1.2753	2.3371e-40	5.7674e-39
hsa_circ_0037527	71.4994	0	7.1599	1.0888e-14	5.9701e-16	hsa-miR-486-5p	408.317	168.697	1.2753	2.3371e-40	5.7674e-39
hsa_circ_0028608	71.4994	0	7.1599	1.0888e-14	5.9701e-16	hsa-miR-486-5p	408.317	168.697	1.2753	2.3371e-40	5.7674e-39
novel_circ_0009028	71.4994	0	7.1599	1.0888e-14	5.9701e-16	hsa-miR-486-5p	408.317	168.697	1.2753	2.3371e-40	5.7674e-39
hsa_circ_0006694	71.4994	0	7.1599	1.0888e-14	5.9701e-16	hsa-miR-486-5p	408.317	168.697	1.2753	2.3371e-40	5.7674e-39
hsa_circ_0055906	71.4994	0	7.1599	1.0888e-14	5.9701e-16	hsa-miR-486-5p	408.317	168.697	1.2753	2.3371e-40	5.7674e-39
novel_circ_0013741	71.4994	0	7.1599	1.0888e-14	5.9701e-16	hsa-miR-486-5p	408.317	168.697	1.2753	2.3371e-40	5.7674e-39
novel_circ_0013332	71.4994	0	7.1599	1.0888e-14	5.9701e-16	hsa-miR-486-5p	408.317	168.697	1.2753	2.3371e-40	5.7674e-39
novel_circ_0006623	71.4994	0	7.1599	1.0888e-14	5.9701e-16	hsa-miR-486-5p	408.317	168.697	1.2753	2.3371e-40	5.7674e-39
hsa_circ_0044802	71.4994	0	7.1599	1.0888e-14	5.9701e-16	hsa-miR-146a-5p	168.011	41.3759	2.0217	1.9646e-27	3.4951e-26
novel_circ_0009576	71.4994	0	7.1599	1.0888e-14	5.9701e-16	hsa-miR-146a-5p	168.011	41.3759	2.0217	1.9646e-27	3.4951e-26
hsa_circ_0034982	71.4994	0	7.1599	1.0888e-14	5.9701e-16	hsa-miR-146a-5p	168.011	41.3759	2.0217	1.9646e-27	3.4951e-26
hsa_circ_0008070	71.4994	0	7.1599	1.0888e-14	5.9701e-16	hsa-miR-146a-5p	168.011	41.3759	2.0217	1.9646e-27	3.4951e-26
hsa_circ_0005248	71.4994	0	7.1599	1.0888e-14	5.9701e-16	hsa-miR-146a-5p	168.011	41.3759	2.0217	1.9646e-27	3.4951e-26
novel_circ_0011834	71.4994	0	7.1599	1.0888e-14	5.9701e-16	hsa-miR-146a-5p	168.011	41.3759	2.0217	1.9646e-27	3.4951e-26
novel_circ_0001243	71.4994	0	7.1599	1.0888e-14	5.9701e-16	hsa-miR-146a-5p	168.011	41.3759	2.0217	1.9646e-27	3.4951e-26
novel_circ_0009021	71.4994	0	7.1599	1.0888e-14	5.9701e-16	hsa-miR-146a-5p	168.011	41.3759	2.0217	1.9646e-27	3.4951e-26
novel_circ_0007919	71.4994	0	7.1599	1.0888e-14	5.9701e-16	hsa-miR-146a-5p	168.011	41.3759	2.0217	1.9646e-27	3.4951e-26
novel_circ_0007763	71.4994	0	7.1599	1.0888e-14	5.9701e-16	hsa-miR-146a-5p	168.011	41.3759	2.0217	1.9646e-27	3.4951e-26
novel_circ_0012178	71.4994	0	7.1599	1.0888e-14	5.9701e-16	hsa-miR-146a-5p	168.011	41.3759	2.0217	1.9646e-27	3.4951e-26
novel_circ_0000908	71.4994	0	7.1599	1.0888e-14	5.9701e-16	hsa-miR-146a-5p	168.011	41.3759	2.0217	1.9646e-27	3.4951e-26
hsa_circ_0037127	71.4994	0	7.1599	1.0888e-14	5.9701e-16	hsa-miR-146a-5p	168.011	41.3759	2.0217	1.9646e-27	3.4951e-26
hsa_circ_0086743	71.4994	0	7.1599	1.0888e-14	5.9701e-16	hsa-miR-146a-5p	168.011	41.3759	2.0217	1.9646e-27	3.4951e-26
novel_circ_0000355	71.4994	0	7.1599	1.0888e-14	5.9701e-16	hsa-miR-146a-5p	168.011	41.3759	2.0217	1.9646e-27	3.4951e-26
novel_circ_0005371	71.4994	0	7.1599	1.0888e-14	5.9701e-16	hsa-miR-146a-5p	168.011	41.3759	2.0217	1.9646e-27	3.4951e-26
novel_circ_0006026	71.4994	0	7.1599	1.0888e-14	5.9701e-16	hsa-miR-146a-5p	168.011	41.3759	2.0217	1.9646e-27	3.4951e-26
hsa_circ_0038883	71.4994	0	7.1599	1.0888e-14	5.9701e-16	hsa-miR-146a-5p	168.011	41.3759	2.0217	1.9646e-27	3.4951e-26
novel_circ_0005106	71.4994	0	7.1599	1.0888e-14	5.9701e-16	hsa-miR-146a-5p	168.011	41.3759	2.0217	1.9646e-27	3.4951e-26
hsa_circ_0002131	71.4994	0	7.1599	1.0888e-14	5.9701e-16	hsa-miR-146a-5p	168.011	41.3759	2.0217	1.9646e-27	3.4951e-26
novel_circ_0012406	71.4994	0	7.1599	1.0888e-14	5.9701e-16	hsa-miR-146a-5p	168.011	41.3759	2.0217	1.9646e-27	3.4951e-26
novel_circ_0016474	71.4994	0	7.1599	1.0888e-14	5.9701e-16	hsa-miR-205-5p	10.1494	2.17768	2.2205	0.0052884	0.026616
novel_circ_0003376	71.4994	0	7.1599	1.0888e-14	5.9701e-16	hsa-miR-205-5p	10.1494	2.17768	2.2205	0.0052884	0.026616
hsa_circ_0005932	71.4994	0	7.1599	1.0888e-14	5.9701e-16	hsa-miR-205-5p	10.1494	2.17768	2.2205	0.0052884	0.026616
hsa_circ_0077817	71.4994	0	7.1599	1.0888e-14	5.9701e-16	hsa-miR-205-5p	10.1494	2.17768	2.2205	0.0052884	0.026616
hsa_circ_0005965	71.4994	0	7.1599	1.0888e-14	5.9701e-16	hsa-miR-205-5p	10.1494	2.17768	2.2205	0.0052884	0.026616
hsa_circ_0004755	71.4994	0	7.1599	1.0888e-14	5.9701e-16	hsa-miR-205-5p	10.1494	2.17768	2.2205	0.0052884	0.026616
hsa_circ_0054292	71.4994	0	7.1599	1.0888e-14	5.9701e-16	hsa-miR-205-5p	10.1494	2.17768	2.2205	0.0052884	0.026616
hsa_circ_0004787	71.4994	0	7.1599	1.0888e-14	5.9701e-16	hsa-miR-205-5p	10.1494	2.17768	2.2205	0.0052884	0.026616
novel_circ_0006370	71.4994	0	7.1599	1.0888e-14	5.9701e-16	hsa-miR-205-5p	10.1494	2.17768	2.2205	0.0052884	0.026616
hsa_circ_0080442	71.4994	0	7.1599	1.0888e-14	5.9701e-16	hsa-miR-205-5p	10.1494	2.17768	2.2205	0.0052884	0.026616
hsa_circ_0003819	71.4994	0	7.1599	1.0888e-14	5.9701e-16	hsa-miR-205-5p	10.1494	2.17768	2.2205	0.0052884	0.026616
novel_circ_0011957	71.4994	0	7.1599	1.0888e-14	5.9701e-16	hsa-miR-205-5p	10.1494	2.17768	2.2205	0.0052884	0.026616
hsa_circ_0085285	71.4994	0	7.1599	1.0888e-14	5.9701e-16	hsa-miR-205-5p	10.1494	2.17768	2.2205	0.0052884	0.026616
novel_circ_0016516	71.4994	0	7.1599	1.0888e-14	5.9701e-16	hsa-miR-205-5p	10.1494	2.17768	2.2205	0.0052884	0.026616
novel_circ_0003958	71.4994	0	7.1599	1.0888e-14	5.9701e-16	hsa-miR-205-5p	10.1494	2.17768	2.2205	0.0052884	0.026616
novel_circ_0012644	71.4994	0	7.1599	1.0888e-14	5.9701e-16	hsa-miR-205-5p	10.1494	2.17768	2.2205	0.0052884	0.026616
novel_circ_0002011	71.4994	0	7.1599	1.0888e-14	5.9701e-16	hsa-miR-205-5p	10.1494	2.17768	2.2205	0.0052884	0.026616
novel_circ_0002084	71.4994	0	7.1599	1.0888e-14	5.9701e-16	hsa-miR-205-5p	10.1494	2.17768	2.2205	0.0052884	0.026616
novel_circ_0011762	71.4994	0	7.1599	1.0888e-14	5.9701e-16	hsa-miR-205-5p	10.1494	2.17768	2.2205	0.0052884	0.026616
novel_circ_0001092	71.4994	0	7.1599	1.0888e-14	5.9701e-16	hsa-miR-205-5p	10.1494	2.17768	2.2205	0.0052884	0.026616
novel_circ_0000708	71.4994	0	7.1599	1.0888e-14	5.9701e-16	hsa-miR-205-5p	10.1494	2.17768	2.2205	0.0052884	0.026616
novel_circ_0007485	71.4994	0	7.1599	1.0888e-14	5.9701e-16	hsa-miR-205-5p	10.1494	2.17768	2.2205	0.0052884	0.026616
novel_circ_0004422	71.4994	0	7.1599	1.0888e-14	5.9701e-16	hsa-miR-205-5p	10.1494	2.17768	2.2205	0.0052884	0.026616
novel_circ_0014830	71.4994	0	7.1599	1.0888e-14	5.9701e-16	hsa-miR-205-5p	10.1494	2.17768	2.2205	0.0052884	0.026616
hsa_circ_0008536	71.4994	0	7.1599	1.0888e-14	5.9701e-16	hsa-miR-205-5p	10.1494	2.17768	2.2205	0.0052884	0.026616
hsa_circ_0003836	71.4994	0	7.1599	1.0888e-14	5.9701e-16	hsa-miR-205-5p	10.1494	2.17768	2.2205	0.0052884	0.026616
novel_circ_0003378	71.4994	0	7.1599	1.0888e-14	5.9701e-16	hsa-miR-205-5p	10.1494	2.17768	2.2205	0.0052884	0.026616
novel_circ_0002616	71.4994	0	7.1599	1.0888e-14	5.9701e-16	hsa-miR-205-5p	10.1494	2.17768	2.2205	0.0052884	0.026616
hsa_circ_0015326	71.4994	0	7.1599	1.0888e-14	5.9701e-16	hsa-miR-205-5p	10.1494	2.17768	2.2205	0.0052884	0.026616
novel_circ_0017735	71.4994	0	7.1599	1.0888e-14	5.9701e-16	hsa-miR-205-5p	10.1494	2.17768	2.2205	0.0052884	0.026616
hsa_circ_0000087	71.4994	0	7.1599	1.0888e-14	5.9701e-16	hsa-miR-205-5p	10.1494	2.17768	2.2205	0.0052884	0.026616
novel_circ_0006378	71.4994	0	7.1599	1.0888e-14	5.9701e-16	hsa-miR-205-5p	10.1494	2.17768	2.2205	0.0052884	0.026616
hsa_circ_0010146	71.4994	0	7.1599	1.0888e-14	5.9701e-16	hsa-miR-205-5p	10.1494	2.17768	2.2205	0.0052884	0.026616
novel_circ_0008813	71.4994	0	7.1599	1.0888e-14	5.9701e-16	hsa-miR-205-5p	10.1494	2.17768	2.2205	0.0052884	0.026616
novel_circ_0009863	71.4994	0	7.1599	1.0888e-14	5.9701e-16	hsa-miR-205-5p	10.1494	2.17768	2.2205	0.0052884	0.026616
hsa_circ_0053035	71.4994	0	7.1599	1.0888e-14	5.9701e-16	hsa-miR-205-5p	10.1494	2.17768	2.2205	0.0052884	0.026616
hsa_circ_0004230	71.4994	0	7.1599	1.0888e-14	5.9701e-16	hsa-miR-199b-5p	9.05637	1.45178	2.6411	0.0044602	0.0229
hsa_circ_0025559	71.4994	0	7.1599	1.0888e-14	5.9701e-16	hsa-miR-199b-5p	9.05637	1.45178	2.6411	0.0044602	0.0229
novel_circ_0001423	71.4994	0	7.1599	1.0888e-14	5.9701e-16	hsa-miR-199b-5p	9.05637	1.45178	2.6411	0.0044602	0.0229
novel_circ_0008668	71.4994	0	7.1599	1.0888e-14	5.9701e-16	hsa-miR-199b-5p	9.05637	1.45178	2.6411	0.0044602	0.0229
novel_circ_0017519	71.4994	0	7.1599	1.0888e-14	5.9701e-16	hsa-miR-199b-5p	9.05637	1.45178	2.6411	0.0044602	0.0229
hsa_circ_0007306	71.4994	0	7.1599	1.0888e-14	5.9701e-16	hsa-miR-199b-5p	9.05637	1.45178	2.6411	0.0044602	0.0229
novel_circ_0014740	71.4994	0	7.1599	1.0888e-14	5.9701e-16	hsa-miR-199b-5p	9.05637	1.45178	2.6411	0.0044602	0.0229
novel_circ_0008718	71.4994	0	7.1599	1.0888e-14	5.9701e-16	hsa-miR-199b-5p	9.05637	1.45178	2.6411	0.0044602	0.0229
hsa_circ_0008229	71.4994	0	7.1599	1.0888e-14	5.9701e-16	hsa-miR-199b-5p	9.05637	1.45178	2.6411	0.0044602	0.0229
hsa_circ_0007630	71.4994	0	7.1599	1.0888e-14	5.9701e-16	hsa-miR-199b-5p	9.05637	1.45178	2.6411	0.0044602	0.0229
hsa_circ_0041542	71.4994	0	7.1599	1.0888e-14	5.9701e-16	hsa-miR-199b-5p	9.05637	1.45178	2.6411	0.0044602	0.0229
hsa_circ_0041544	71.4994	0	7.1599	1.0888e-14	5.9701e-16	hsa-miR-199b-5p	9.05637	1.45178	2.6411	0.0044602	0.0229
novel_circ_0003521	71.4994	0	7.1599	1.0888e-14	5.9701e-16	hsa-miR-199b-5p	9.05637	1.45178	2.6411	0.0044602	0.0229
hsa_circ_0005060	71.4994	0	7.1599	1.0888e-14	5.9701e-16	hsa-miR-199b-5p	9.05637	1.45178	2.6411	0.0044602	0.0229
novel_circ_0010167	71.4994	0	7.1599	1.0888e-14	5.9701e-16	hsa-miR-199b-5p	9.05637	1.45178	2.6411	0.0044602	0.0229
novel_circ_0000356	71.4994	0	7.1599	1.0888e-14	5.9701e-16	hsa-miR-199b-5p	9.05637	1.45178	2.6411	0.0044602	0.0229
hsa_circ_0006864	71.4994	0	7.1599	1.0888e-14	5.9701e-16	hsa-miR-199b-5p	9.05637	1.45178	2.6411	0.0044602	0.0229
novel_circ_0001107	71.4994	0	7.1599	1.0888e-14	5.9701e-16	hsa-miR-199b-5p	9.05637	1.45178	2.6411	0.0044602	0.0229
novel_circ_0014328	71.4994	0	7.1599	1.0888e-14	5.9701e-16	hsa-miR-199b-5p	9.05637	1.45178	2.6411	0.0044602	0.0229
hsa_circ_0002118	71.4994	0	7.1599	1.0888e-14	5.9701e-16	hsa-miR-199b-5p	9.05637	1.45178	2.6411	0.0044602	0.0229
hsa_circ_0000417	71.4994	0	7.1599	1.0888e-14	5.9701e-16	hsa-miR-199b-5p	9.05637	1.45178	2.6411	0.0044602	0.0229
hsa_circ_0020028	71.4994	0	7.1599	1.0888e-14	5.9701e-16	hsa-miR-199b-5p	9.05637	1.45178	2.6411	0.0044602	0.0229
novel_circ_0006322	71.4994	0	7.1599	1.0888e-14	5.9701e-16	hsa-miR-199b-5p	9.05637	1.45178	2.6411	0.0044602	0.0229
novel_circ_0013069	71.4994	0	7.1599	1.0888e-14	5.9701e-16	hsa-miR-199b-5p	9.05637	1.45178	2.6411	0.0044602	0.0229
hsa_circ_0040505	71.4994	0	7.1599	1.0888e-14	5.9701e-16	hsa-miR-199b-5p	9.05637	1.45178	2.6411	0.0044602	0.0229
novel_circ_0015807	71.4994	0	7.1599	1.0888e-14	5.9701e-16	hsa-miR-199b-5p	9.05637	1.45178	2.6411	0.0044602	0.0229
novel_circ_0014262	71.4994	0	7.1599	1.0888e-14	5.9701e-16	hsa-miR-199b-5p	9.05637	1.45178	2.6411	0.0044602	0.0229
hsa_circ_0002731	71.4994	0	7.1599	1.0888e-14	5.9701e-16	hsa-miR-199b-5p	9.05637	1.45178	2.6411	0.0044602	0.0229
novel_circ_0008666	71.4994	0	7.1599	1.0888e-14	5.9701e-16	hsa-miR-199b-5p	9.05637	1.45178	2.6411	0.0044602	0.0229
hsa_circ_0006122	71.4994	0	7.1599	1.0888e-14	5.9701e-16	hsa-miR-196b-5p	17.8005	7.4041	1.2655	0.0056941	0.028103
novel_circ_0007468	71.4994	0	7.1599	1.0888e-14	5.9701e-16	hsa-miR-196b-5p	17.8005	7.4041	1.2655	0.0056941	0.028103
hsa_circ_0002638	71.4994	0	7.1599	1.0888e-14	5.9701e-16	hsa-miR-196b-5p	17.8005	7.4041	1.2655	0.0056941	0.028103
novel_circ_0008712	71.4994	0	7.1599	1.0888e-14	5.9701e-16	hsa-miR-196b-5p	17.8005	7.4041	1.2655	0.0056941	0.028103
novel_circ_0014543	71.4994	0	7.1599	1.0888e-14	5.9701e-16	hsa-miR-196b-5p	17.8005	7.4041	1.2655	0.0056941	0.028103
hsa_circ_0030787	71.4994	0	7.1599	1.0888e-14	5.9701e-16	hsa-miR-196b-5p	17.8005	7.4041	1.2655	0.0056941	0.028103
hsa_circ_0006668	71.4994	0	7.1599	1.0888e-14	5.9701e-16	hsa-miR-196b-5p	17.8005	7.4041	1.2655	0.0056941	0.028103
hsa_circ_0018038	71.4994	0	7.1599	1.0888e-14	5.9701e-16	hsa-miR-196b-5p	17.8005	7.4041	1.2655	0.0056941	0.028103
hsa_circ_0003342	71.4994	0	7.1599	1.0888e-14	5.9701e-16	hsa-miR-196b-5p	17.8005	7.4041	1.2655	0.0056941	0.028103
novel_circ_0009049	71.4994	0	7.1599	1.0888e-14	5.9701e-16	hsa-miR-196b-5p	17.8005	7.4041	1.2655	0.0056941	0.028103
hsa_circ_0028229	71.4994	0	7.1599	1.0888e-14	5.9701e-16	hsa-miR-196b-5p	17.8005	7.4041	1.2655	0.0056941	0.028103
novel_circ_0013654	71.4994	0	7.1599	1.0888e-14	5.9701e-16	hsa-miR-196b-5p	17.8005	7.4041	1.2655	0.0056941	0.028103
hsa_circ_0020427	71.4994	0	7.1599	1.0888e-14	5.9701e-16	hsa-miR-196b-5p	17.8005	7.4041	1.2655	0.0056941	0.028103
novel_circ_0013318	71.4994	0	7.1599	1.0888e-14	5.9701e-16	hsa-miR-196b-5p	17.8005	7.4041	1.2655	0.0056941	0.028103
hsa_circ_0003588	71.4994	0	7.1599	1.0888e-14	5.9701e-16	hsa-miR-21-3p	96.1849	327.232	-1.7664	1.9431e-19	2.7527e-18
novel_circ_0008561	71.4994	0	7.1599	1.0888e-14	5.9701e-16	hsa-miR-21-3p	96.1849	327.232	-1.7664	1.9431e-19	2.7527e-18
hsa_circ_0007439	71.4994	0	7.1599	1.0888e-14	5.9701e-16	hsa-miR-21-3p	96.1849	327.232	-1.7664	1.9431e-19	2.7527e-18
novel_circ_0003638	71.4994	0	7.1599	1.0888e-14	5.9701e-16	hsa-miR-21-3p	96.1849	327.232	-1.7664	1.9431e-19	2.7527e-18
novel_circ_0016251	71.4994	0	7.1599	1.0888e-14	5.9701e-16	hsa-miR-21-3p	96.1849	327.232	-1.7664	1.9431e-19	2.7527e-18
hsa_circ_0002180	71.4994	0	7.1599	1.0888e-14	5.9701e-16	hsa-miR-21-3p	96.1849	327.232	-1.7664	1.9431e-19	2.7527e-18
novel_circ_0017159	71.4994	0	7.1599	1.0888e-14	5.9701e-16	hsa-miR-21-3p	96.1849	327.232	-1.7664	1.9431e-19	2.7527e-18
hsa_circ_0076070	71.4994	0	7.1599	1.0888e-14	5.9701e-16	hsa-miR-21-3p	96.1849	327.232	-1.7664	1.9431e-19	2.7527e-18
hsa_circ_0016765	71.4994	0	7.1599	1.0888e-14	5.9701e-16	hsa-miR-21-3p	96.1849	327.232	-1.7664	1.9431e-19	2.7527e-18
novel_circ_0011453	71.4994	0	7.1599	1.0888e-14	5.9701e-16	hsa-miR-21-3p	96.1849	327.232	-1.7664	1.9431e-19	2.7527e-18
hsa_circ_0003220	71.4994	0	7.1599	1.0888e-14	5.9701e-16	hsa-miR-21-3p	96.1849	327.232	-1.7664	1.9431e-19	2.7527e-18
novel_circ_0009901	71.4994	0	7.1599	1.0888e-14	5.9701e-16	hsa-miR-21-3p	96.1849	327.232	-1.7664	1.9431e-19	2.7527e-18
novel_circ_0010794	71.4994	0	7.1599	1.0888e-14	5.9701e-16	hsa-miR-21-3p	96.1849	327.232	-1.7664	1.9431e-19	2.7527e-18
novel_circ_0013067	71.4994	0	7.1599	1.0888e-14	5.9701e-16	hsa-miR-21-3p	96.1849	327.232	-1.7664	1.9431e-19	2.7527e-18
hsa_circ_0088391	71.4994	0	7.1599	1.0888e-14	5.9701e-16	hsa-miR-21-3p	96.1849	327.232	-1.7664	1.9431e-19	2.7527e-18
novel_circ_0007854	71.4994	0	7.1599	1.0888e-14	5.9701e-16	hsa-miR-21-3p	96.1849	327.232	-1.7664	1.9431e-19	2.7527e-18
novel_circ_0000543	71.4994	0	7.1599	1.0888e-14	5.9701e-16	hsa-miR-21-3p	96.1849	327.232	-1.7664	1.9431e-19	2.7527e-18
hsa_circ_0078223	71.4994	0	7.1599	1.0888e-14	5.9701e-16	hsa-miR-21-3p	96.1849	327.232	-1.7664	1.9431e-19	2.7527e-18
hsa_circ_0058691	71.4994	0	7.1599	1.0888e-14	5.9701e-16	hsa-miR-21-3p	96.1849	327.232	-1.7664	1.9431e-19	2.7527e-18
hsa_circ_0032956	71.4994	0	7.1599	1.0888e-14	5.9701e-16	hsa-miR-21-3p	96.1849	327.232	-1.7664	1.9431e-19	2.7527e-18
hsa_circ_0055390	71.4994	0	7.1599	1.0888e-14	5.9701e-16	hsa-miR-21-3p	96.1849	327.232	-1.7664	1.9431e-19	2.7527e-18
hsa_circ_0006473	71.4994	0	7.1599	1.0888e-14	5.9701e-16	hsa-miR-21-3p	96.1849	327.232	-1.7664	1.9431e-19	2.7527e-18
novel_circ_0005479	71.4994	0	7.1599	1.0888e-14	5.9701e-16	hsa-miR-21-3p	96.1849	327.232	-1.7664	1.9431e-19	2.7527e-18
novel_circ_0005887	71.4994	0	7.1599	1.0888e-14	5.9701e-16	hsa-miR-21-3p	96.1849	327.232	-1.7664	1.9431e-19	2.7527e-18
novel_circ_0002389	71.4994	0	7.1599	1.0888e-14	5.9701e-16	hsa-miR-21-3p	96.1849	327.232	-1.7664	1.9431e-19	2.7527e-18
novel_circ_0016857	71.4994	0	7.1599	1.0888e-14	5.9701e-16	hsa-miR-21-3p	96.1849	327.232	-1.7664	1.9431e-19	2.7527e-18
novel_circ_0003706	71.4994	0	7.1599	1.0888e-14	5.9701e-16	hsa-miR-21-3p	96.1849	327.232	-1.7664	1.9431e-19	2.7527e-18
novel_circ_0000228	71.4994	0	7.1599	1.0888e-14	5.9701e-16	hsa-miR-21-3p	96.1849	327.232	-1.7664	1.9431e-19	2.7527e-18
novel_circ_0013735	71.4994	0	7.1599	1.0888e-14	5.9701e-16	hsa-miR-21-3p	96.1849	327.232	-1.7664	1.9431e-19	2.7527e-18
hsa_circ_0058701	71.4994	0	7.1599	1.0888e-14	5.9701e-16	hsa-miR-374a-3p	23.1094	71.7182	-1.6339	9.5263e-05	0.00065068
novel_circ_0003307	71.4994	0	7.1599	1.0888e-14	5.9701e-16	hsa-miR-374a-3p	23.1094	71.7182	-1.6339	9.5263e-05	0.00065068
novel_circ_0012900	71.4994	0	7.1599	1.0888e-14	5.9701e-16	hsa-miR-374a-3p	23.1094	71.7182	-1.6339	9.5263e-05	0.00065068
novel_circ_0006420	71.4994	0	7.1599	1.0888e-14	5.9701e-16	hsa-miR-374a-3p	23.1094	71.7182	-1.6339	9.5263e-05	0.00065068
novel_circ_0000825	71.4994	0	7.1599	1.0888e-14	5.9701e-16	hsa-miR-374a-3p	23.1094	71.7182	-1.6339	9.5263e-05	0.00065068
novel_circ_0013870	71.4994	0	7.1599	1.0888e-14	5.9701e-16	hsa-miR-374a-3p	23.1094	71.7182	-1.6339	9.5263e-05	0.00065068
novel_circ_0000685	71.4994	0	7.1599	1.0888e-14	5.9701e-16	hsa-miR-374a-3p	23.1094	71.7182	-1.6339	9.5263e-05	0.00065068
novel_circ_0017156	71.4994	0	7.1599	1.0888e-14	5.9701e-16	hsa-miR-374a-3p	23.1094	71.7182	-1.6339	9.5263e-05	0.00065068
novel_circ_0016468	71.4994	0	7.1599	1.0888e-14	5.9701e-16	hsa-miR-374a-3p	23.1094	71.7182	-1.6339	9.5263e-05	0.00065068
novel_circ_0001266	71.4994	0	7.1599	1.0888e-14	5.9701e-16	hsa-miR-374a-3p	23.1094	71.7182	-1.6339	9.5263e-05	0.00065068
hsa_circ_0002051	71.4994	0	7.1599	1.0888e-14	5.9701e-16	hsa-miR-374a-3p	23.1094	71.7182	-1.6339	9.5263e-05	0.00065068
novel_circ_0012212	71.4994	0	7.1599	1.0888e-14	5.9701e-16	hsa-miR-374a-3p	23.1094	71.7182	-1.6339	9.5263e-05	0.00065068
novel_circ_0014079	71.4994	0	7.1599	1.0888e-14	5.9701e-16	hsa-miR-374a-3p	23.1094	71.7182	-1.6339	9.5263e-05	0.00065068
novel_circ_0017166	71.4994	0	7.1599	1.0888e-14	5.9701e-16	hsa-miR-374a-3p	23.1094	71.7182	-1.6339	9.5263e-05	0.00065068
novel_circ_0012424	71.4994	0	7.1599	1.0888e-14	5.9701e-16	hsa-miR-27a-5p	133.972	423.05	-1.6589	6.0937e-22	9.1406e-21
novel_circ_0011826	71.4994	0	7.1599	1.0888e-14	5.9701e-16	hsa-miR-27a-5p	133.972	423.05	-1.6589	6.0937e-22	9.1406e-21
novel_circ_0006693	71.4994	0	7.1599	1.0888e-14	5.9701e-16	hsa-miR-27a-5p	133.972	423.05	-1.6589	6.0937e-22	9.1406e-21
hsa_circ_0008622	71.4994	0	7.1599	1.0888e-14	5.9701e-16	hsa-miR-27a-5p	133.972	423.05	-1.6589	6.0937e-22	9.1406e-21
hsa_circ_0074120	71.4994	0	7.1599	1.0888e-14	5.9701e-16	hsa-miR-27a-5p	133.972	423.05	-1.6589	6.0937e-22	9.1406e-21
hsa_circ_0050412	71.4994	0	7.1599	1.0888e-14	5.9701e-16	hsa-miR-27a-5p	133.972	423.05	-1.6589	6.0937e-22	9.1406e-21
hsa_circ_0074118	71.4994	0	7.1599	1.0888e-14	5.9701e-16	hsa-miR-27a-5p	133.972	423.05	-1.6589	6.0937e-22	9.1406e-21
novel_circ_0016871	71.4994	0	7.1599	1.0888e-14	5.9701e-16	hsa-miR-1-3p	17.9566	6.24267	1.5243	0.002142	0.01154
hsa_circ_0007819	71.4994	0	7.1599	1.0888e-14	5.9701e-16	hsa-miR-1-3p	17.9566	6.24267	1.5243	0.002142	0.01154
hsa_circ_0034995	71.4994	0	7.1599	1.0888e-14	5.9701e-16	hsa-miR-1-3p	17.9566	6.24267	1.5243	0.002142	0.01154
novel_circ_0011246	71.4994	0	7.1599	1.0888e-14	5.9701e-16	hsa-miR-1-3p	17.9566	6.24267	1.5243	0.002142	0.01154
novel_circ_0007398	71.4994	0	7.1599	1.0888e-14	5.9701e-16	hsa-miR-1-3p	17.9566	6.24267	1.5243	0.002142	0.01154
novel_circ_0009553	71.4994	0	7.1599	1.0888e-14	5.9701e-16	hsa-miR-1-3p	17.9566	6.24267	1.5243	0.002142	0.01154
novel_circ_0014662	71.4994	0	7.1599	1.0888e-14	5.9701e-16	hsa-miR-1-3p	17.9566	6.24267	1.5243	0.002142	0.01154
hsa_circ_0008712	71.4994	0	7.1599	1.0888e-14	5.9701e-16	hsa-miR-1-3p	17.9566	6.24267	1.5243	0.002142	0.01154
novel_circ_0008741	71.4994	0	7.1599	1.0888e-14	5.9701e-16	hsa-miR-1-3p	17.9566	6.24267	1.5243	0.002142	0.01154
novel_circ_0003745	71.4994	0	7.1599	1.0888e-14	5.9701e-16	hsa-miR-1-3p	17.9566	6.24267	1.5243	0.002142	0.01154
hsa_circ_0000182	71.4994	0	7.1599	1.0888e-14	5.9701e-16	hsa-miR-1-3p	17.9566	6.24267	1.5243	0.002142	0.01154
novel_circ_0002889	71.4994	0	7.1599	1.0888e-14	5.9701e-16	hsa-miR-1-3p	17.9566	6.24267	1.5243	0.002142	0.01154
novel_circ_0010608	71.4994	0	7.1599	1.0888e-14	5.9701e-16	hsa-miR-1-3p	17.9566	6.24267	1.5243	0.002142	0.01154
hsa_circ_0007470	71.4994	0	7.1599	1.0888e-14	5.9701e-16	hsa-miR-139-5p	337.428	115.852	1.5423	6.7555e-41	1.782e-39
novel_circ_0004267	71.4994	0	7.1599	1.0888e-14	5.9701e-16	hsa-miR-139-5p	337.428	115.852	1.5423	6.7555e-41	1.782e-39
novel_circ_0007341	71.4994	0	7.1599	1.0888e-14	5.9701e-16	hsa-miR-139-5p	337.428	115.852	1.5423	6.7555e-41	1.782e-39
novel_circ_0009714	71.4994	0	7.1599	1.0888e-14	5.9701e-16	hsa-miR-139-5p	337.428	115.852	1.5423	6.7555e-41	1.782e-39
novel_circ_0005362	71.4994	0	7.1599	1.0888e-14	5.9701e-16	hsa-miR-139-5p	337.428	115.852	1.5423	6.7555e-41	1.782e-39
hsa_circ_0044272	71.4994	0	7.1599	1.0888e-14	5.9701e-16	hsa-miR-139-5p	337.428	115.852	1.5423	6.7555e-41	1.782e-39
hsa_circ_0005977	71.4994	0	7.1599	1.0888e-14	5.9701e-16	hsa-miR-139-5p	337.428	115.852	1.5423	6.7555e-41	1.782e-39
novel_circ_0006952	71.4994	0	7.1599	1.0888e-14	5.9701e-16	hsa-miR-139-5p	337.428	115.852	1.5423	6.7555e-41	1.782e-39
novel_circ_0004079	71.4994	0	7.1599	1.0888e-14	5.9701e-16	hsa-miR-139-5p	337.428	115.852	1.5423	6.7555e-41	1.782e-39
novel_circ_0009581	71.4994	0	7.1599	1.0888e-14	5.9701e-16	hsa-miR-139-5p	337.428	115.852	1.5423	6.7555e-41	1.782e-39
hsa_circ_0007137	71.4994	0	7.1599	1.0888e-14	5.9701e-16	hsa-miR-139-5p	337.428	115.852	1.5423	6.7555e-41	1.782e-39
hsa_circ_0051404	71.4994	0	7.1599	1.0888e-14	5.9701e-16	hsa-miR-184	15.146	0	4.9209	1.4285e-05	0.00010928
novel_circ_0009514	71.4994	0	7.1599	1.0888e-14	5.9701e-16	hsa-miR-184	15.146	0	4.9209	1.4285e-05	0.00010928
novel_circ_0006923	71.4994	0	7.1599	1.0888e-14	5.9701e-16	hsa-miR-184	15.146	0	4.9209	1.4285e-05	0.00010928
novel_circ_0003975	71.4994	0	7.1599	1.0888e-14	5.9701e-16	hsa-miR-184	15.146	0	4.9209	1.4285e-05	0.00010928
novel_circ_0007364	71.4994	0	7.1599	1.0888e-14	5.9701e-16	hsa-miR-184	15.146	0	4.9209	1.4285e-05	0.00010928
hsa_circ_0004913	71.4994	0	7.1599	1.0888e-14	5.9701e-16	hsa-miR-184	15.146	0	4.9209	1.4285e-05	0.00010928
hsa_circ_0005960	71.4994	0	7.1599	1.0888e-14	5.9701e-16	hsa-miR-215-5p	309.634	2.90357	6.7366	2.532e-82	1.2106e-80
hsa_circ_0035998	71.4994	0	7.1599	1.0888e-14	5.9701e-16	hsa-miR-215-5p	309.634	2.90357	6.7366	2.532e-82	1.2106e-80
novel_circ_0016447	71.4994	0	7.1599	1.0888e-14	5.9701e-16	hsa-miR-215-5p	309.634	2.90357	6.7366	2.532e-82	1.2106e-80
novel_circ_0003553	71.4994	0	7.1599	1.0888e-14	5.9701e-16	hsa-miR-146b-5p	415.968	64.4592	2.69	5.3241e-84	2.9093e-82
novel_circ_0013275	71.4994	0	7.1599	1.0888e-14	5.9701e-16	hsa-miR-199a-3p	17.8005	4.065	2.1306	0.00029199	0.0018014
hsa_circ_0011889	71.4994	0	7.1599	1.0888e-14	5.9701e-16	hsa-miR-199a-3p	17.8005	4.065	2.1306	0.00029199	0.0018014
novel_circ_0017535	71.4994	0	7.1599	1.0888e-14	5.9701e-16	hsa-miR-199a-3p	17.8005	4.065	2.1306	0.00029199	0.0018014
hsa_circ_0070200	71.4994	0	7.1599	1.0888e-14	5.9701e-16	hsa-miR-199a-3p	17.8005	4.065	2.1306	0.00029199	0.0018014
novel_circ_0017051	71.4994	0	7.1599	1.0888e-14	5.9701e-16	hsa-miR-199a-3p	17.8005	4.065	2.1306	0.00029199	0.0018014
hsa_circ_0051574	71.4994	0	7.1599	1.0888e-14	5.9701e-16	hsa-miR-199a-3p	17.8005	4.065	2.1306	0.00029199	0.0018014
novel_circ_0005978	71.4994	0	7.1599	1.0888e-14	5.9701e-16	hsa-miR-199a-3p	17.8005	4.065	2.1306	0.00029199	0.0018014
hsa_circ_0003195	71.4994	0	7.1599	1.0888e-14	5.9701e-16	hsa-miR-199a-3p	17.8005	4.065	2.1306	0.00029199	0.0018014
hsa_circ_0003715	71.4994	0	7.1599	1.0888e-14	5.9701e-16	hsa-miR-199a-3p	17.8005	4.065	2.1306	0.00029199	0.0018014
novel_circ_0017052	71.4994	0	7.1599	1.0888e-14	5.9701e-16	hsa-miR-199a-3p	17.8005	4.065	2.1306	0.00029199	0.0018014
hsa_circ_0001304	71.4994	0	7.1599	1.0888e-14	5.9701e-16	hsa-miR-199a-3p	17.8005	4.065	2.1306	0.00029199	0.0018014
hsa_circ_0053859	71.4994	0	7.1599	1.0888e-14	5.9701e-16	hsa-miR-199a-3p	17.8005	4.065	2.1306	0.00029199	0.0018014
novel_circ_0007746	71.4994	0	7.1599	1.0888e-14	5.9701e-16	hsa-miR-199a-3p	17.8005	4.065	2.1306	0.00029199	0.0018014
novel_circ_0012890	71.4994	0	7.1599	1.0888e-14	5.9701e-16	hsa-miR-199a-3p	17.8005	4.065	2.1306	0.00029199	0.0018014
hsa_circ_0005868	71.4994	0	7.1599	1.0888e-14	5.9701e-16	hsa-miR-199a-3p	17.8005	4.065	2.1306	0.00029199	0.0018014
hsa_circ_0001358	71.4994	0	7.1599	1.0888e-14	5.9701e-16	hsa-miR-199a-3p	17.8005	4.065	2.1306	0.00029199	0.0018014
hsa_circ_0008532	71.4994	0	7.1599	1.0888e-14	5.9701e-16	hsa-miR-199a-3p	17.8005	4.065	2.1306	0.00029199	0.0018014
hsa_circ_0038942	71.4994	0	7.1599	1.0888e-14	5.9701e-16	hsa-miR-199a-3p	17.8005	4.065	2.1306	0.00029199	0.0018014
novel_circ_0013521	71.4994	0	7.1599	1.0888e-14	5.9701e-16	hsa-miR-1303	37.7869	105.109	-1.4759	2.255e-05	0.00016587
novel_circ_0012983	71.4994	0	7.1599	1.0888e-14	5.9701e-16	hsa-miR-1303	37.7869	105.109	-1.4759	2.255e-05	0.00016587
novel_circ_0006276	71.4994	0	7.1599	1.0888e-14	5.9701e-16	hsa-miR-1303	37.7869	105.109	-1.4759	2.255e-05	0.00016587
hsa_circ_0082583	71.4994	0	7.1599	1.0888e-14	5.9701e-16	hsa-miR-1303	37.7869	105.109	-1.4759	2.255e-05	0.00016587
novel_circ_0013876	71.4994	0	7.1599	1.0888e-14	5.9701e-16	hsa-miR-1303	37.7869	105.109	-1.4759	2.255e-05	0.00016587
novel_circ_0016798	71.4994	0	7.1599	1.0888e-14	5.9701e-16	hsa-miR-1303	37.7869	105.109	-1.4759	2.255e-05	0.00016587
novel_circ_0000240	71.4994	0	7.1599	1.0888e-14	5.9701e-16	hsa-miR-1303	37.7869	105.109	-1.4759	2.255e-05	0.00016587
novel_circ_0003548	71.4994	0	7.1599	1.0888e-14	5.9701e-16	hsa-miR-1303	37.7869	105.109	-1.4759	2.255e-05	0.00016587
hsa_circ_0001673	71.4994	0	7.1599	1.0888e-14	5.9701e-16	hsa-miR-200b-3p	73.0755	13.6468	2.4208	7.1105e-15	8.4992e-14
novel_circ_0010038	71.4994	0	7.1599	1.0888e-14	5.9701e-16	hsa-miR-200b-3p	73.0755	13.6468	2.4208	7.1105e-15	8.4992e-14
novel_circ_0008582	71.4994	0	7.1599	1.0888e-14	5.9701e-16	hsa-miR-200b-3p	73.0755	13.6468	2.4208	7.1105e-15	8.4992e-14
hsa_circ_0003694	71.4994	0	7.1599	1.0888e-14	5.9701e-16	hsa-miR-200b-3p	73.0755	13.6468	2.4208	7.1105e-15	8.4992e-14
hsa_circ_0008015	71.4994	0	7.1599	1.0888e-14	5.9701e-16	hsa-miR-200b-3p	73.0755	13.6468	2.4208	7.1105e-15	8.4992e-14
novel_circ_0010958	71.4994	0	7.1599	1.0888e-14	5.9701e-16	hsa-miR-200b-3p	73.0755	13.6468	2.4208	7.1105e-15	8.4992e-14
novel_circ_0014561	71.4994	0	7.1599	1.0888e-14	5.9701e-16	hsa-miR-200b-3p	73.0755	13.6468	2.4208	7.1105e-15	8.4992e-14
novel_circ_0004405	71.4994	0	7.1599	1.0888e-14	5.9701e-16	hsa-miR-200b-3p	73.0755	13.6468	2.4208	7.1105e-15	8.4992e-14
hsa_circ_0008214	71.4994	0	7.1599	1.0888e-14	5.9701e-16	hsa-miR-132-5p	237.808	88.5589	1.4251	4.3944e-27	7.4705e-26
novel_circ_0000531	71.4994	0	7.1599	1.0888e-14	5.9701e-16	hsa-miR-132-5p	237.808	88.5589	1.4251	4.3944e-27	7.4705e-26
hsa_circ_0051534	71.4994	0	7.1599	1.0888e-14	5.9701e-16	hsa-miR-132-5p	237.808	88.5589	1.4251	4.3944e-27	7.4705e-26
hsa_circ_0079057	71.4994	0	7.1599	1.0888e-14	5.9701e-16	hsa-miR-132-5p	237.808	88.5589	1.4251	4.3944e-27	7.4705e-26
novel_circ_0006229	71.4994	0	7.1599	1.0888e-14	5.9701e-16	hsa-miR-132-5p	237.808	88.5589	1.4251	4.3944e-27	7.4705e-26
novel_circ_0014564	71.4994	0	7.1599	1.0888e-14	5.9701e-16	hsa-miR-132-5p	237.808	88.5589	1.4251	4.3944e-27	7.4705e-26
hsa_circ_0060926	71.4994	0	7.1599	1.0888e-14	5.9701e-16	hsa-miR-132-5p	237.808	88.5589	1.4251	4.3944e-27	7.4705e-26
novel_circ_0009627	71.4994	0	7.1599	1.0888e-14	5.9701e-16	hsa-miR-132-5p	237.808	88.5589	1.4251	4.3944e-27	7.4705e-26
novel_circ_0015844	71.4994	0	7.1599	1.0888e-14	5.9701e-16	hsa-miR-132-5p	237.808	88.5589	1.4251	4.3944e-27	7.4705e-26
novel_circ_0006460	71.4994	0	7.1599	1.0888e-14	5.9701e-16	hsa-miR-132-5p	237.808	88.5589	1.4251	4.3944e-27	7.4705e-26
novel_circ_0012104	71.4994	0	7.1599	1.0888e-14	5.9701e-16	hsa-miR-132-5p	237.808	88.5589	1.4251	4.3944e-27	7.4705e-26
novel_circ_0008072	71.4994	0	7.1599	1.0888e-14	5.9701e-16	hsa-miR-200a-5p	24.9831	3.62946	2.7831	1.407e-06	1.17e-05
novel_circ_0013747	71.4994	0	7.1599	1.0888e-14	5.9701e-16	hsa-miR-200a-5p	24.9831	3.62946	2.7831	1.407e-06	1.17e-05
hsa_circ_0008382	71.4994	0	7.1599	1.0888e-14	5.9701e-16	hsa-miR-204-5p	6.08963	0	3.6064	0.0093097	0.044235
hsa_circ_0041986	71.4994	0	7.1599	1.0888e-14	5.9701e-16	hsa-miR-204-5p	6.08963	0	3.6064	0.0093097	0.044235
novel_circ_0003062	71.4994	0	7.1599	1.0888e-14	5.9701e-16	hsa-miR-204-5p	6.08963	0	3.6064	0.0093097	0.044235
novel_circ_0004696	71.4994	0	7.1599	1.0888e-14	5.9701e-16	hsa-miR-204-5p	6.08963	0	3.6064	0.0093097	0.044235
hsa_circ_0001312	71.4994	0	7.1599	1.0888e-14	5.9701e-16	hsa-miR-204-5p	6.08963	0	3.6064	0.0093097	0.044235
hsa_circ_0006752	71.4994	0	7.1599	1.0888e-14	5.9701e-16	hsa-miR-204-5p	6.08963	0	3.6064	0.0093097	0.044235
novel_circ_0015786	71.4994	0	7.1599	1.0888e-14	5.9701e-16	hsa-miR-204-5p	6.08963	0	3.6064	0.0093097	0.044235
novel_circ_0007214	71.4994	0	7.1599	1.0888e-14	5.9701e-16	hsa-miR-204-5p	6.08963	0	3.6064	0.0093097	0.044235
hsa_circ_0003926	71.4994	0	7.1599	1.0888e-14	5.9701e-16	hsa-miR-204-5p	6.08963	0	3.6064	0.0093097	0.044235
novel_circ_0001703	71.4994	0	7.1599	1.0888e-14	5.9701e-16	hsa-miR-204-5p	6.08963	0	3.6064	0.0093097	0.044235
novel_circ_0017808	71.4994	0	7.1599	1.0888e-14	5.9701e-16	hsa-miR-204-5p	6.08963	0	3.6064	0.0093097	0.044235
hsa_circ_0002035	71.4994	0	7.1599	1.0888e-14	5.9701e-16	hsa-miR-204-5p	6.08963	0	3.6064	0.0093097	0.044235
novel_circ_0010248	71.4994	0	7.1599	1.0888e-14	5.9701e-16	hsa-miR-204-5p	6.08963	0	3.6064	0.0093097	0.044235
novel_circ_0011099	71.4994	0	7.1599	1.0888e-14	5.9701e-16	hsa-miR-204-5p	6.08963	0	3.6064	0.0093097	0.044235
novel_circ_0009086	71.4994	0	7.1599	1.0888e-14	5.9701e-16	hsa-miR-204-5p	6.08963	0	3.6064	0.0093097	0.044235
novel_circ_0014834	71.4994	0	7.1599	1.0888e-14	5.9701e-16	hsa-miR-204-5p	6.08963	0	3.6064	0.0093097	0.044235
novel_circ_0005964	71.4994	0	7.1599	1.0888e-14	5.9701e-16	hsa-miR-204-5p	6.08963	0	3.6064	0.0093097	0.044235
novel_circ_0007401	71.4994	0	7.1599	1.0888e-14	5.9701e-16	hsa-miR-204-5p	6.08963	0	3.6064	0.0093097	0.044235
novel_circ_0006965	71.4994	0	7.1599	1.0888e-14	5.9701e-16	hsa-miR-204-5p	6.08963	0	3.6064	0.0093097	0.044235
novel_circ_0004141	71.4994	0	7.1599	1.0888e-14	5.9701e-16	hsa-miR-204-5p	6.08963	0	3.6064	0.0093097	0.044235
novel_circ_0016457	71.4994	0	7.1599	1.0888e-14	5.9701e-16	hsa-miR-204-5p	6.08963	0	3.6064	0.0093097	0.044235
novel_circ_0011381	71.4994	0	7.1599	1.0888e-14	5.9701e-16	hsa-miR-204-5p	6.08963	0	3.6064	0.0093097	0.044235
novel_circ_0015167	71.4994	0	7.1599	1.0888e-14	5.9701e-16	hsa-miR-10b-5p	200.802	33.6814	2.5757	4.4418e-40	1.0619e-38
hsa_circ_0002804	71.4994	0	7.1599	1.0888e-14	5.9701e-16	hsa-miR-10b-5p	200.802	33.6814	2.5757	4.4418e-40	1.0619e-38
hsa_circ_0032533	71.4994	0	7.1599	1.0888e-14	5.9701e-16	hsa-miR-10b-5p	200.802	33.6814	2.5757	4.4418e-40	1.0619e-38
hsa_circ_0004172	71.4994	0	7.1599	1.0888e-14	5.9701e-16	hsa-miR-375-3p	20.7672	6.38785	1.7009	0.00047059	0.0027907
novel_circ_0013278	71.4994	0	7.1599	1.0888e-14	5.9701e-16	hsa-miR-375-3p	20.7672	6.38785	1.7009	0.00047059	0.0027907
hsa_circ_0004270	71.4994	0	7.1599	1.0888e-14	5.9701e-16	hsa-miR-375-3p	20.7672	6.38785	1.7009	0.00047059	0.0027907
novel_circ_0014172	71.4994	0	7.1599	1.0888e-14	5.9701e-16	hsa-let-7a-3p	33.571	98.2858	-1.5498	1.5491e-05	0.00011618
novel_circ_0004068	71.4994	0	7.1599	1.0888e-14	5.9701e-16	hsa-let-7a-3p	33.571	98.2858	-1.5498	1.5491e-05	0.00011618
novel_circ_0008492	71.4994	0	7.1599	1.0888e-14	5.9701e-16	hsa-let-7a-3p	33.571	98.2858	-1.5498	1.5491e-05	0.00011618
hsa_circ_0004767	71.4994	0	7.1599	1.0888e-14	5.9701e-16	hsa-miR-27b-5p	182.533	779.899	-2.0951	1.079e-59	4.1271e-58
hsa_circ_0065760	71.4994	0	7.1599	1.0888e-14	5.9701e-16	hsa-miR-27b-5p	182.533	779.899	-2.0951	1.079e-59	4.1271e-58
novel_circ_0013697	71.4994	0	7.1599	1.0888e-14	5.9701e-16	hsa-miR-27b-5p	182.533	779.899	-2.0951	1.079e-59	4.1271e-58
novel_circ_0003858	71.4994	0	7.1599	1.0888e-14	5.9701e-16	hsa-miR-27b-5p	182.533	779.899	-2.0951	1.079e-59	4.1271e-58
novel_circ_0004491	71.4994	0	7.1599	1.0888e-14	5.9701e-16	hsa-miR-449a	8.27565	0	3.511	0.0026253	0.014045
hsa_circ_0004924	71.4994	0	7.1599	1.0888e-14	5.9701e-16	hsa-miR-449a	8.27565	0	3.511	0.0026253	0.014045
[truncated: 790 more rows]

## Sheet: H9N2 16h
The up−regulated circRNAs and predicted target miRNA of H7N9 and H9N2 virus post infection 16 h
ID	H9N2_16h	PBS_0h	log2.Fold_change.	p.value	q.value	miRNA	H9N2_16h	PBS_0h	log2.Fold_change.	p.value	q.value
hsa_circ_0006598	2330.14	0	12.186	4.5977e-251	1.3019e-249	hsa-miR-27b-5p	129.314	721.653	-2.4804	1.61e-87	8.0392e-86
novel_circ_0012480	2141.21	0	12.064	7.8781e-236	1.9829e-234	hsa-miR-486-3p	58.2765	149.382	-1.358	1.7013e-08	1.991e-07
hsa_circ_0050461	1102.09	0	11.106	2.8116e-143	1.93e-142	hsa-miR-1303	22.1195	97.2593	-2.1365	4.7906e-11	7.1763e-10
hsa_circ_0007784	1070.6	0	11.064	3.722e-140	2.4089e-139	hsa-miR-1303	22.1195	97.2593	-2.1365	4.7906e-11	7.1763e-10
hsa_circ_0040809	1070.6	0	11.064	3.722e-140	2.4089e-139	hsa-miR-4521	112.299	285.464	-1.346	1.0421e-14	1.8585e-13
hsa_circ_0008479	976.138	0	10.931	1.2403e-130	6.6896e-130	hsa-miR-1303	22.1195	97.2593	-2.1365	4.7906e-11	7.1763e-10
hsa_circ_0006446	850.185	0	10.732	1.5717e-117	6.5932e-117	hsa-miR-200a-3p	32.7539	2.14938	3.9297	5.8067e-09	7.2487e-08
novel_circ_0014107	850.185	0	10.732	1.5717e-117	6.5932e-117	hsa-miR-374b-3p	10.4217	33.181	-1.6708	0.001476	0.010734
novel_circ_0017531	818.697	0	10.677	3.5701e-114	1.4188e-113	hsa-miR-199a-3p	17.015	3.76141	2.1775	0.001138	0.008439
novel_circ_0001358	787.208	0	10.621	8.7924e-111	3.2124e-110	hsa-miR-196b-5p	21.9069	6.85114	1.677	0.001538	0.010971
novel_circ_0009643	787.208	0	10.621	8.7924e-111	3.2124e-110	hsa-miR-146b-3p	13.612	0	4.341	0.00012007	0.00097756
hsa_circ_0006692	755.72	0	10.562	2.3566e-107	7.4144e-107	hsa-miR-1303	22.1195	97.2593	-2.1365	4.7906e-11	7.1763e-10
novel_circ_0006943	755.72	0	10.562	2.3566e-107	7.4144e-107	hsa-miR-196b-5p	21.9069	6.85114	1.677	0.001538	0.010971
hsa_circ_0007395	661.255	0	10.369	7.8755e-97	2.0506e-96	hsa-miR-200a-3p	32.7539	2.14938	3.9297	5.8067e-09	7.2487e-08
novel_circ_0006973	598.278	0	10.225	1.3613e-89	2.965e-89	hsa-miR-486-3p	58.2765	149.382	-1.358	1.7013e-08	1.991e-07
novel_circ_0006259	598.278	0	10.225	1.3613e-89	2.965e-89	hsa-miR-122b-3p	106.982	40.0321	1.4181	3.0997e-10	4.2212e-09
hsa_circ_0043184	598.278	0	10.225	1.3613e-89	2.965e-89	hsa-miR-4521	112.299	285.464	-1.346	1.0421e-14	1.8585e-13
hsa_circ_0008969	503.813	0	9.9767	2.3922e-78	3.6864e-78	hsa-miR-1303	22.1195	97.2593	-2.1365	4.7906e-11	7.1763e-10
novel_circ_0017600	503.813	0	9.9767	2.3922e-78	3.6864e-78	hsa-miR-486-3p	58.2765	149.382	-1.358	1.7013e-08	1.991e-07
hsa_circ_0001860	503.813	0	9.9767	2.3922e-78	3.6864e-78	hsa-miR-200c-3p	214.389	24.3148	3.1403	2.9549e-43	9.2217e-42
novel_circ_0008727	503.813	0	9.9767	2.3922e-78	3.6864e-78	hsa-miR-143-3p	74.4408	9.67219	2.9442	2.6207e-15	4.7877e-14
hsa_circ_0007061	472.325	0	9.8836	1.7577e-74	2.3986e-74	hsa-miR-203a-3p	87.4147	27.4045	1.6735	2.6311e-10	3.7184e-09
hsa_circ_0008849	472.325	0	9.8836	1.7577e-74	2.3986e-74	hsa-miR-146a-5p	110.81	38.2858	1.5332	1.6454e-11	2.6222e-10
novel_circ_0012145	472.325	0	9.8836	1.7577e-74	2.3986e-74	hsa-let-7i-5p	72832.6	161506	-1.1489	0	0
novel_circ_0014109	472.325	0	9.8836	1.7577e-74	2.3986e-74	hsa-miR-374b-3p	10.4217	33.181	-1.6708	0.001476	0.010734
novel_circ_0014292	472.325	0	9.8836	1.7577e-74	2.3986e-74	hsa-miR-206	24.2464	0	5.5997	1.2973e-07	1.3882e-06
hsa_circ_0005019	440.837	0	9.7841	1.5045e-70	1.6872e-70	hsa-miR-203b-5p	87.4147	27.4045	1.6735	2.6311e-10	3.7184e-09
hsa_circ_0002043	440.837	0	9.7841	1.5045e-70	1.6872e-70	hsa-miR-1303	22.1195	97.2593	-2.1365	4.7906e-11	7.1763e-10
novel_circ_0009632	440.837	0	9.7841	1.5045e-70	1.6872e-70	hsa-miR-486-3p	58.2765	149.382	-1.358	1.7013e-08	1.991e-07
novel_circ_0009908	440.837	0	9.7841	1.5045e-70	1.6872e-70	hsa-miR-486-3p	58.2765	149.382	-1.358	1.7013e-08	1.991e-07
novel_circ_0012853	440.837	0	9.7841	1.5045e-70	1.6872e-70	hsa-miR-122b-3p	106.982	40.0321	1.4181	3.0997e-10	4.2212e-09
hsa_circ_0009154	440.837	0	9.7841	1.5045e-70	1.6872e-70	hsa-miR-146b-3p	13.612	0	4.341	0.00012007	0.00097756
hsa_circ_0003978	409.348	0	9.6772	1.519e-66	1.3709e-66	hsa-miR-203a-3p	87.4147	27.4045	1.6735	2.6311e-10	3.7184e-09
novel_circ_0014660	409.348	0	9.6772	1.519e-66	1.3709e-66	hsa-miR-203a-3p	87.4147	27.4045	1.6735	2.6311e-10	3.7184e-09
novel_circ_0011890	409.348	0	9.6772	1.519e-66	1.3709e-66	hsa-miR-146a-5p	110.81	38.2858	1.5332	1.6454e-11	2.6222e-10
hsa_circ_0007987	409.348	0	9.6772	1.519e-66	1.3709e-66	hsa-miR-143-3p	74.4408	9.67219	2.9442	2.6207e-15	4.7877e-14
novel_circ_0013754	409.348	0	9.6772	1.519e-66	1.3709e-66	hsa-miR-25-5p	8.7202	32.6437	-1.9044	0.00046684	0.0036424
hsa_circ_0004874	409.348	0	9.6772	1.519e-66	1.3709e-66	hsa-miR-122b-3p	106.982	40.0321	1.4181	3.0997e-10	4.2212e-09
hsa_circ_0007659	409.348	0	9.6772	1.519e-66	1.3709e-66	hsa-miR-122b-3p	106.982	40.0321	1.4181	3.0997e-10	4.2212e-09
hsa_circ_0004466	409.348	0	9.6772	1.519e-66	1.3709e-66	hsa-miR-451a	24.8845	182.966	-2.8783	9.03e-28	2.3707e-26
hsa_circ_0001582	409.348	0	9.6772	1.519e-66	1.3709e-66	hsa-miR-199a-3p	17.015	3.76141	2.1775	0.001138	0.008439
hsa_circ_0047270	409.348	0	9.6772	1.519e-66	1.3709e-66	hsa-miR-139-5p	301.591	107.2	1.4923	9.179e-28	2.3707e-26
hsa_circ_0005507	377.86	0	9.5617	1.8353e-62	1.5228e-62	hsa-miR-203a-3p	87.4147	27.4045	1.6735	2.6311e-10	3.7184e-09
hsa_circ_0001191	377.86	0	9.5617	1.8353e-62	1.5228e-62	hsa-miR-203a-3p	87.4147	27.4045	1.6735	2.6311e-10	3.7184e-09
novel_circ_0004291	377.86	0	9.5617	1.8353e-62	1.5228e-62	hsa-miR-203b-5p	87.4147	27.4045	1.6735	2.6311e-10	3.7184e-09
hsa_circ_0027810	377.86	0	9.5617	1.8353e-62	1.5228e-62	hsa-miR-449c-5p	40.8361	4.43309	3.2035	1.3105e-09	1.6924e-08
novel_circ_0015779	377.86	0	9.5617	1.8353e-62	1.5228e-62	hsa-miR-449c-5p	40.8361	4.43309	3.2035	1.3105e-09	1.6924e-08
novel_circ_0004658	377.86	0	9.5617	1.8353e-62	1.5228e-62	hsa-miR-146a-5p	110.81	38.2858	1.5332	1.6454e-11	2.6222e-10
hsa_circ_0007052	377.86	0	9.5617	1.8353e-62	1.5228e-62	hsa-let-7i-5p	72832.6	161506	-1.1489	0	0
novel_circ_0006851	377.86	0	9.5617	1.8353e-62	1.5228e-62	hsa-miR-374b-3p	10.4217	33.181	-1.6708	0.001476	0.010734
novel_circ_0001791	377.86	0	9.5617	1.8353e-62	1.5228e-62	hsa-miR-122-5p	106.982	40.0321	1.4181	3.0997e-10	4.2212e-09
novel_circ_0007580	346.372	0	9.4362	2.6988e-58	1.8359e-58	hsa-miR-203a-3p	87.4147	27.4045	1.6735	2.6311e-10	3.7184e-09
hsa_circ_0022587	346.372	0	9.4362	2.6988e-58	1.8359e-58	hsa-miR-200b-3p	68.2728	12.6276	2.4347	4.5854e-12	7.6322e-11
hsa_circ_0000664	346.372	0	9.4362	2.6988e-58	1.8359e-58	hsa-miR-486-3p	58.2765	149.382	-1.358	1.7013e-08	1.991e-07
hsa_circ_0006471	346.372	0	9.4362	2.6988e-58	1.8359e-58	hsa-miR-486-3p	58.2765	149.382	-1.358	1.7013e-08	1.991e-07
hsa_circ_0041267	346.372	0	9.4362	2.6988e-58	1.8359e-58	hsa-miR-486-3p	58.2765	149.382	-1.358	1.7013e-08	1.991e-07
novel_circ_0007039	346.372	0	9.4362	2.6988e-58	1.8359e-58	hsa-miR-146a-5p	110.81	38.2858	1.5332	1.6454e-11	2.6222e-10
novel_circ_0004479	346.372	0	9.4362	2.6988e-58	1.8359e-58	hsa-miR-122-5p	106.982	40.0321	1.4181	3.0997e-10	4.2212e-09
novel_circ_0005981	346.372	0	9.4362	2.6988e-58	1.8359e-58	hsa-miR-122b-3p	106.982	40.0321	1.4181	3.0997e-10	4.2212e-09
hsa_circ_0004512	346.372	0	9.4362	2.6988e-58	1.8359e-58	hsa-miR-146b-3p	13.612	0	4.341	0.00012007	0.00097756
hsa_circ_0007819	346.372	0	9.4362	2.6988e-58	1.8359e-58	hsa-miR-1-3p	50.1943	5.77645	3.1193	2.8566e-11	4.4575e-10
hsa_circ_0003154	346.372	0	9.4362	2.6988e-58	1.8359e-58	hsa-miR-486-5p	55.9369	156.098	-1.4806	4.8036e-10	6.4249e-09
hsa_circ_0003755	314.883	0	9.2987	4.9281e-54	2.7908e-54	hsa-miR-203a-3p	87.4147	27.4045	1.6735	2.6311e-10	3.7184e-09
novel_circ_0005110	314.883	0	9.2987	4.9281e-54	2.7908e-54	hsa-miR-203a-3p	87.4147	27.4045	1.6735	2.6311e-10	3.7184e-09
hsa_circ_0006956	314.883	0	9.2987	4.9281e-54	2.7908e-54	hsa-miR-203b-5p	87.4147	27.4045	1.6735	2.6311e-10	3.7184e-09
novel_circ_0001999	314.883	0	9.2987	4.9281e-54	2.7908e-54	hsa-miR-203b-5p	87.4147	27.4045	1.6735	2.6311e-10	3.7184e-09
hsa_circ_0082626	314.883	0	9.2987	4.9281e-54	2.7908e-54	hsa-miR-203b-5p	87.4147	27.4045	1.6735	2.6311e-10	3.7184e-09
hsa_circ_0002566	314.883	0	9.2987	4.9281e-54	2.7908e-54	hsa-miR-203b-5p	87.4147	27.4045	1.6735	2.6311e-10	3.7184e-09
hsa_circ_0007108	314.883	0	9.2987	4.9281e-54	2.7908e-54	hsa-miR-196b-5p	21.9069	6.85114	1.677	0.001538	0.010971
hsa_circ_0001717	314.883	0	9.2987	4.9281e-54	2.7908e-54	hsa-miR-486-3p	58.2765	149.382	-1.358	1.7013e-08	1.991e-07
hsa_circ_0004942	314.883	0	9.2987	4.9281e-54	2.7908e-54	hsa-miR-486-3p	58.2765	149.382	-1.358	1.7013e-08	1.991e-07
novel_circ_0017611	314.883	0	9.2987	4.9281e-54	2.7908e-54	hsa-miR-486-3p	58.2765	149.382	-1.358	1.7013e-08	1.991e-07
hsa_circ_0005269	314.883	0	9.2987	4.9281e-54	2.7908e-54	hsa-miR-486-3p	58.2765	149.382	-1.358	1.7013e-08	1.991e-07
hsa_circ_0004234	314.883	0	9.2987	4.9281e-54	2.7908e-54	hsa-miR-486-3p	58.2765	149.382	-1.358	1.7013e-08	1.991e-07
hsa_circ_0003558	314.883	0	9.2987	4.9281e-54	2.7908e-54	hsa-miR-449c-5p	40.8361	4.43309	3.2035	1.3105e-09	1.6924e-08
novel_circ_0011543	314.883	0	9.2987	4.9281e-54	2.7908e-54	hsa-miR-449c-5p	40.8361	4.43309	3.2035	1.3105e-09	1.6924e-08
novel_circ_0007600	314.883	0	9.2987	4.9281e-54	2.7908e-54	hsa-miR-449c-5p	40.8361	4.43309	3.2035	1.3105e-09	1.6924e-08
novel_circ_0007901	314.883	0	9.2987	4.9281e-54	2.7908e-54	hsa-miR-200a-3p	32.7539	2.14938	3.9297	5.8067e-09	7.2487e-08
novel_circ_0007201	314.883	0	9.2987	4.9281e-54	2.7908e-54	hsa-miR-25-5p	8.7202	32.6437	-1.9044	0.00046684	0.0036424
novel_circ_0005867	314.883	0	9.2987	4.9281e-54	2.7908e-54	hsa-miR-122b-3p	106.982	40.0321	1.4181	3.0997e-10	4.2212e-09
novel_circ_0003749	314.883	0	9.2987	4.9281e-54	2.7908e-54	hsa-miR-146b-3p	13.612	0	4.341	0.00012007	0.00097756
novel_circ_0017530	314.883	0	9.2987	4.9281e-54	2.7908e-54	hsa-miR-199a-3p	17.015	3.76141	2.1775	0.001138	0.008439
hsa_circ_0003637	314.883	0	9.2987	4.9281e-54	2.7908e-54	hsa-miR-199a-3p	17.015	3.76141	2.1775	0.001138	0.008439
hsa_circ_0003115	314.883	0	9.2987	4.9281e-54	2.7908e-54	hsa-miR-139-5p	301.591	107.2	1.4923	9.179e-28	2.3707e-26
hsa_circ_0002951	283.395	0	9.1467	1.1449e-49	4.9117e-50	hsa-miR-203a-3p	87.4147	27.4045	1.6735	2.6311e-10	3.7184e-09
hsa_circ_0004995	283.395	0	9.1467	1.1449e-49	4.9117e-50	hsa-miR-203a-3p	87.4147	27.4045	1.6735	2.6311e-10	3.7184e-09
novel_circ_0006980	283.395	0	9.1467	1.1449e-49	4.9117e-50	hsa-miR-203b-5p	87.4147	27.4045	1.6735	2.6311e-10	3.7184e-09
hsa_circ_0034970	283.395	0	9.1467	1.1449e-49	4.9117e-50	hsa-miR-203b-5p	87.4147	27.4045	1.6735	2.6311e-10	3.7184e-09
hsa_circ_0042835	283.395	0	9.1467	1.1449e-49	4.9117e-50	hsa-miR-1303	22.1195	97.2593	-2.1365	4.7906e-11	7.1763e-10
novel_circ_0014079	283.395	0	9.1467	1.1449e-49	4.9117e-50	hsa-miR-374a-3p	31.9032	66.362	-1.0567	0.0030991	0.021493
hsa_circ_0006424	283.395	0	9.1467	1.1449e-49	4.9117e-50	hsa-miR-374a-3p	31.9032	66.362	-1.0567	0.0030991	0.021493
hsa_circ_0049998	283.395	0	9.1467	1.1449e-49	4.9117e-50	hsa-miR-196b-5p	21.9069	6.85114	1.677	0.001538	0.010971
novel_circ_0006972	283.395	0	9.1467	1.1449e-49	4.9117e-50	hsa-miR-486-3p	58.2765	149.382	-1.358	1.7013e-08	1.991e-07
novel_circ_0000335	283.395	0	9.1467	1.1449e-49	4.9117e-50	hsa-miR-486-3p	58.2765	149.382	-1.358	1.7013e-08	1.991e-07
novel_circ_0017009	283.395	0	9.1467	1.1449e-49	4.9117e-50	hsa-miR-449c-5p	40.8361	4.43309	3.2035	1.3105e-09	1.6924e-08
novel_circ_0003669	283.395	0	9.1467	1.1449e-49	4.9117e-50	hsa-miR-449c-5p	40.8361	4.43309	3.2035	1.3105e-09	1.6924e-08
hsa_circ_0004361	283.395	0	9.1467	1.1449e-49	4.9117e-50	hsa-miR-146a-5p	110.81	38.2858	1.5332	1.6454e-11	2.6222e-10
hsa_circ_0002052	283.395	0	9.1467	1.1449e-49	4.9117e-50	hsa-let-7i-5p	72832.6	161506	-1.1489	0	0
hsa_circ_0043379	283.395	0	9.1467	1.1449e-49	4.9117e-50	hsa-miR-143-3p	74.4408	9.67219	2.9442	2.6207e-15	4.7877e-14
novel_circ_0008204	283.395	0	9.1467	1.1449e-49	4.9117e-50	hsa-miR-374b-3p	10.4217	33.181	-1.6708	0.001476	0.010734
hsa_circ_0002925	283.395	0	9.1467	1.1449e-49	4.9117e-50	hsa-miR-374b-3p	10.4217	33.181	-1.6708	0.001476	0.010734
hsa_circ_0004445	283.395	0	9.1467	1.1449e-49	4.9117e-50	hsa-miR-122-5p	106.982	40.0321	1.4181	3.0997e-10	4.2212e-09
hsa_circ_0001789	283.395	0	9.1467	1.1449e-49	4.9117e-50	hsa-miR-25-5p	8.7202	32.6437	-1.9044	0.00046684	0.0036424
novel_circ_0015880	283.395	0	9.1467	1.1449e-49	4.9117e-50	hsa-miR-146b-3p	13.612	0	4.341	0.00012007	0.00097756
novel_circ_0004305	283.395	0	9.1467	1.1449e-49	4.9117e-50	hsa-miR-1-3p	50.1943	5.77645	3.1193	2.8566e-11	4.4575e-10
novel_circ_0012092	283.395	0	9.1467	1.1449e-49	4.9117e-50	hsa-miR-451a	24.8845	182.966	-2.8783	9.03e-28	2.3707e-26
hsa_circ_0003126	283.395	0	9.1467	1.1449e-49	4.9117e-50	hsa-miR-190b-5p	15.9516	0	4.3067	3.2335e-05	0.00028493
hsa_circ_0033423	283.395	0	9.1467	1.1449e-49	4.9117e-50	hsa-miR-125b-1-3p	62.1049	158.113	-1.3482	8.1996e-09	9.9057e-08
novel_circ_0004267	283.395	0	9.1467	1.1449e-49	4.9117e-50	hsa-miR-139-5p	301.591	107.2	1.4923	9.179e-28	2.3707e-26
hsa_circ_0000973	251.907	0	8.9767	3.4856e-45	1.0816e-45	hsa-miR-203a-3p	87.4147	27.4045	1.6735	2.6311e-10	3.7184e-09
hsa_circ_0002118	251.907	0	8.9767	3.4856e-45	1.0816e-45	hsa-miR-203a-3p	87.4147	27.4045	1.6735	2.6311e-10	3.7184e-09
novel_circ_0007166	251.907	0	8.9767	3.4856e-45	1.0816e-45	hsa-miR-203b-5p	87.4147	27.4045	1.6735	2.6311e-10	3.7184e-09
novel_circ_0003637	251.907	0	8.9767	3.4856e-45	1.0816e-45	hsa-miR-203b-5p	87.4147	27.4045	1.6735	2.6311e-10	3.7184e-09
hsa_circ_0007608	251.907	0	8.9767	3.4856e-45	1.0816e-45	hsa-miR-203b-5p	87.4147	27.4045	1.6735	2.6311e-10	3.7184e-09
hsa_circ_0007580	251.907	0	8.9767	3.4856e-45	1.0816e-45	hsa-miR-200b-3p	68.2728	12.6276	2.4347	4.5854e-12	7.6322e-11
hsa_circ_0031738	251.907	0	8.9767	3.4856e-45	1.0816e-45	hsa-miR-200b-3p	68.2728	12.6276	2.4347	4.5854e-12	7.6322e-11
novel_circ_0014748	251.907	0	8.9767	3.4856e-45	1.0816e-45	hsa-miR-1303	22.1195	97.2593	-2.1365	4.7906e-11	7.1763e-10
hsa_circ_0001140	251.907	0	8.9767	3.4856e-45	1.0816e-45	hsa-miR-1303	22.1195	97.2593	-2.1365	4.7906e-11	7.1763e-10
novel_circ_0005727	251.907	0	8.9767	3.4856e-45	1.0816e-45	hsa-miR-1303	22.1195	97.2593	-2.1365	4.7906e-11	7.1763e-10
hsa_circ_0005320	251.907	0	8.9767	3.4856e-45	1.0816e-45	hsa-miR-486-3p	58.2765	149.382	-1.358	1.7013e-08	1.991e-07
hsa_circ_0000927	251.907	0	8.9767	3.4856e-45	1.0816e-45	hsa-miR-486-3p	58.2765	149.382	-1.358	1.7013e-08	1.991e-07
novel_circ_0002147	251.907	0	8.9767	3.4856e-45	1.0816e-45	hsa-miR-486-3p	58.2765	149.382	-1.358	1.7013e-08	1.991e-07
hsa_circ_0048987	251.907	0	8.9767	3.4856e-45	1.0816e-45	hsa-miR-449c-5p	40.8361	4.43309	3.2035	1.3105e-09	1.6924e-08
novel_circ_0000664	251.907	0	8.9767	3.4856e-45	1.0816e-45	hsa-miR-449c-5p	40.8361	4.43309	3.2035	1.3105e-09	1.6924e-08
hsa_circ_0008647	251.907	0	8.9767	3.4856e-45	1.0816e-45	hsa-miR-449c-5p	40.8361	4.43309	3.2035	1.3105e-09	1.6924e-08
hsa_circ_0005085	251.907	0	8.9767	3.4856e-45	1.0816e-45	hsa-miR-146a-5p	110.81	38.2858	1.5332	1.6454e-11	2.6222e-10
novel_circ_0008716	251.907	0	8.9767	3.4856e-45	1.0816e-45	hsa-miR-146a-5p	110.81	38.2858	1.5332	1.6454e-11	2.6222e-10
novel_circ_0007599	251.907	0	8.9767	3.4856e-45	1.0816e-45	hsa-miR-146a-5p	110.81	38.2858	1.5332	1.6454e-11	2.6222e-10
novel_circ_0001471	251.907	0	8.9767	3.4856e-45	1.0816e-45	hsa-miR-146a-5p	110.81	38.2858	1.5332	1.6454e-11	2.6222e-10
novel_circ_0007842	251.907	0	8.9767	3.4856e-45	1.0816e-45	hsa-miR-146a-5p	110.81	38.2858	1.5332	1.6454e-11	2.6222e-10
hsa_circ_0002663	251.907	0	8.9767	3.4856e-45	1.0816e-45	hsa-let-7i-5p	72832.6	161506	-1.1489	0	0
hsa_circ_0001172	251.907	0	8.9767	3.4856e-45	1.0816e-45	hsa-let-7i-5p	72832.6	161506	-1.1489	0	0
hsa_circ_0005878	251.907	0	8.9767	3.4856e-45	1.0816e-45	hsa-miR-200a-3p	32.7539	2.14938	3.9297	5.8067e-09	7.2487e-08
novel_circ_0005820	251.907	0	8.9767	3.4856e-45	1.0816e-45	hsa-miR-200a-3p	32.7539	2.14938	3.9297	5.8067e-09	7.2487e-08
novel_circ_0004839	251.907	0	8.9767	3.4856e-45	1.0816e-45	hsa-miR-143-3p	74.4408	9.67219	2.9442	2.6207e-15	4.7877e-14
novel_circ_0007735	251.907	0	8.9767	3.4856e-45	1.0816e-45	hsa-miR-143-3p	74.4408	9.67219	2.9442	2.6207e-15	4.7877e-14
novel_circ_0003226	251.907	0	8.9767	3.4856e-45	1.0816e-45	hsa-miR-143-3p	74.4408	9.67219	2.9442	2.6207e-15	4.7877e-14
hsa_circ_0002300	251.907	0	8.9767	3.4856e-45	1.0816e-45	hsa-miR-143-3p	74.4408	9.67219	2.9442	2.6207e-15	4.7877e-14
hsa_circ_0007615	251.907	0	8.9767	3.4856e-45	1.0816e-45	hsa-miR-374b-3p	10.4217	33.181	-1.6708	0.001476	0.010734
novel_circ_0007972	251.907	0	8.9767	3.4856e-45	1.0816e-45	hsa-miR-122-5p	106.982	40.0321	1.4181	3.0997e-10	4.2212e-09
hsa_circ_0062525	251.907	0	8.9767	3.4856e-45	1.0816e-45	hsa-miR-122-5p	106.982	40.0321	1.4181	3.0997e-10	4.2212e-09
novel_circ_0009738	251.907	0	8.9767	3.4856e-45	1.0816e-45	hsa-miR-25-5p	8.7202	32.6437	-1.9044	0.00046684	0.0036424
hsa_circ_0068641	251.907	0	8.9767	3.4856e-45	1.0816e-45	hsa-miR-25-5p	8.7202	32.6437	-1.9044	0.00046684	0.0036424
novel_circ_0014007	251.907	0	8.9767	3.4856e-45	1.0816e-45	hsa-miR-25-5p	8.7202	32.6437	-1.9044	0.00046684	0.0036424
hsa_circ_0057911	251.907	0	8.9767	3.4856e-45	1.0816e-45	hsa-miR-122b-3p	106.982	40.0321	1.4181	3.0997e-10	4.2212e-09
hsa_circ_0002657	251.907	0	8.9767	3.4856e-45	1.0816e-45	hsa-miR-122b-3p	106.982	40.0321	1.4181	3.0997e-10	4.2212e-09
hsa_circ_0001934	251.907	0	8.9767	3.4856e-45	1.0816e-45	hsa-miR-146b-3p	13.612	0	4.341	0.00012007	0.00097756
novel_circ_0010048	251.907	0	8.9767	3.4856e-45	1.0816e-45	hsa-miR-1-3p	50.1943	5.77645	3.1193	2.8566e-11	4.4575e-10
novel_circ_0002634	251.907	0	8.9767	3.4856e-45	1.0816e-45	hsa-miR-1-3p	50.1943	5.77645	3.1193	2.8566e-11	4.4575e-10
novel_circ_0005855	251.907	0	8.9767	3.4856e-45	1.0816e-45	hsa-miR-199a-3p	17.015	3.76141	2.1775	0.001138	0.008439
hsa_circ_0060203	251.907	0	8.9767	3.4856e-45	1.0816e-45	hsa-miR-190b-5p	15.9516	0	4.3067	3.2335e-05	0.00028493
hsa_circ_0007005	251.907	0	8.9767	3.4856e-45	1.0816e-45	hsa-miR-206	24.2464	0	5.5997	1.2973e-07	1.3882e-06
hsa_circ_0086735	251.907	0	8.9767	3.4856e-45	1.0816e-45	hsa-miR-486-5p	55.9369	156.098	-1.4806	4.8036e-10	6.4249e-09
hsa_circ_0006088	251.907	0	8.9767	3.4856e-45	1.0816e-45	hsa-miR-4521	112.299	285.464	-1.346	1.0421e-14	1.8585e-13
novel_circ_0005412	220.418	0	8.7841	1.4436e-40	3.8517e-41	hsa-miR-203a-3p	87.4147	27.4045	1.6735	2.6311e-10	3.7184e-09
hsa_circ_0004670	220.418	0	8.7841	1.4436e-40	3.8517e-41	hsa-miR-203a-3p	87.4147	27.4045	1.6735	2.6311e-10	3.7184e-09
novel_circ_0014440	220.418	0	8.7841	1.4436e-40	3.8517e-41	hsa-miR-203b-5p	87.4147	27.4045	1.6735	2.6311e-10	3.7184e-09
novel_circ_0007782	220.418	0	8.7841	1.4436e-40	3.8517e-41	hsa-miR-203b-5p	87.4147	27.4045	1.6735	2.6311e-10	3.7184e-09
novel_circ_0007318	220.418	0	8.7841	1.4436e-40	3.8517e-41	hsa-miR-203b-5p	87.4147	27.4045	1.6735	2.6311e-10	3.7184e-09
hsa_circ_0066241	220.418	0	8.7841	1.4436e-40	3.8517e-41	hsa-miR-200b-3p	68.2728	12.6276	2.4347	4.5854e-12	7.6322e-11
novel_circ_0013262	220.418	0	8.7841	1.4436e-40	3.8517e-41	hsa-miR-374a-3p	31.9032	66.362	-1.0567	0.0030991	0.021493
hsa_circ_0084678	220.418	0	8.7841	1.4436e-40	3.8517e-41	hsa-miR-374a-3p	31.9032	66.362	-1.0567	0.0030991	0.021493
novel_circ_0017702	220.418	0	8.7841	1.4436e-40	3.8517e-41	hsa-miR-196b-5p	21.9069	6.85114	1.677	0.001538	0.010971
novel_circ_0003821	220.418	0	8.7841	1.4436e-40	3.8517e-41	hsa-miR-196b-5p	21.9069	6.85114	1.677	0.001538	0.010971
novel_circ_0008712	220.418	0	8.7841	1.4436e-40	3.8517e-41	hsa-miR-196b-5p	21.9069	6.85114	1.677	0.001538	0.010971
novel_circ_0015625	220.418	0	8.7841	1.4436e-40	3.8517e-41	hsa-miR-196b-5p	21.9069	6.85114	1.677	0.001538	0.010971
novel_circ_0001306	220.418	0	8.7841	1.4436e-40	3.8517e-41	hsa-miR-486-3p	58.2765	149.382	-1.358	1.7013e-08	1.991e-07
hsa_circ_0049192	220.418	0	8.7841	1.4436e-40	3.8517e-41	hsa-miR-486-3p	58.2765	149.382	-1.358	1.7013e-08	1.991e-07
hsa_circ_0005204	220.418	0	8.7841	1.4436e-40	3.8517e-41	hsa-miR-486-3p	58.2765	149.382	-1.358	1.7013e-08	1.991e-07
hsa_circ_0007519	220.418	0	8.7841	1.4436e-40	3.8517e-41	hsa-miR-486-3p	58.2765	149.382	-1.358	1.7013e-08	1.991e-07
hsa_circ_0060035	220.418	0	8.7841	1.4436e-40	3.8517e-41	hsa-miR-486-3p	58.2765	149.382	-1.358	1.7013e-08	1.991e-07
novel_circ_0007474	220.418	0	8.7841	1.4436e-40	3.8517e-41	hsa-miR-486-3p	58.2765	149.382	-1.358	1.7013e-08	1.991e-07
hsa_circ_0031835	220.418	0	8.7841	1.4436e-40	3.8517e-41	hsa-miR-449c-5p	40.8361	4.43309	3.2035	1.3105e-09	1.6924e-08
hsa_circ_0015779	220.418	0	8.7841	1.4436e-40	3.8517e-41	hsa-miR-449c-5p	40.8361	4.43309	3.2035	1.3105e-09	1.6924e-08
novel_circ_0007597	220.418	0	8.7841	1.4436e-40	3.8517e-41	hsa-miR-449c-5p	40.8361	4.43309	3.2035	1.3105e-09	1.6924e-08
novel_circ_0013256	220.418	0	8.7841	1.4436e-40	3.8517e-41	hsa-miR-449c-5p	40.8361	4.43309	3.2035	1.3105e-09	1.6924e-08
novel_circ_0016933	220.418	0	8.7841	1.4436e-40	3.8517e-41	hsa-miR-449c-5p	40.8361	4.43309	3.2035	1.3105e-09	1.6924e-08
novel_circ_0012131	220.418	0	8.7841	1.4436e-40	3.8517e-41	hsa-miR-146a-5p	110.81	38.2858	1.5332	1.6454e-11	2.6222e-10
novel_circ_0006967	220.418	0	8.7841	1.4436e-40	3.8517e-41	hsa-miR-146a-5p	110.81	38.2858	1.5332	1.6454e-11	2.6222e-10
novel_circ_0008558	220.418	0	8.7841	1.4436e-40	3.8517e-41	hsa-miR-146a-5p	110.81	38.2858	1.5332	1.6454e-11	2.6222e-10
hsa_circ_0086338	220.418	0	8.7841	1.4436e-40	3.8517e-41	hsa-let-7i-5p	72832.6	161506	-1.1489	0	0
hsa_circ_0062239	220.418	0	8.7841	1.4436e-40	3.8517e-41	hsa-let-7i-5p	72832.6	161506	-1.1489	0	0
hsa_circ_0002289	220.418	0	8.7841	1.4436e-40	3.8517e-41	hsa-miR-200c-3p	214.389	24.3148	3.1403	2.9549e-43	9.2217e-42
hsa_circ_0008867	220.418	0	8.7841	1.4436e-40	3.8517e-41	hsa-miR-200a-3p	32.7539	2.14938	3.9297	5.8067e-09	7.2487e-08
hsa_circ_0007640	220.418	0	8.7841	1.4436e-40	3.8517e-41	hsa-miR-200a-3p	32.7539	2.14938	3.9297	5.8067e-09	7.2487e-08
novel_circ_0012024	220.418	0	8.7841	1.4436e-40	3.8517e-41	hsa-miR-200a-3p	32.7539	2.14938	3.9297	5.8067e-09	7.2487e-08
hsa_circ_0007823	220.418	0	8.7841	1.4436e-40	3.8517e-41	hsa-miR-200a-3p	32.7539	2.14938	3.9297	5.8067e-09	7.2487e-08
novel_circ_0000133	220.418	0	8.7841	1.4436e-40	3.8517e-41	hsa-miR-200a-3p	32.7539	2.14938	3.9297	5.8067e-09	7.2487e-08
novel_circ_0015731	220.418	0	8.7841	1.4436e-40	3.8517e-41	hsa-miR-200a-3p	32.7539	2.14938	3.9297	5.8067e-09	7.2487e-08
hsa_circ_0010430	220.418	0	8.7841	1.4436e-40	3.8517e-41	hsa-miR-143-3p	74.4408	9.67219	2.9442	2.6207e-15	4.7877e-14
hsa_circ_0001387	220.418	0	8.7841	1.4436e-40	3.8517e-41	hsa-miR-143-3p	74.4408	9.67219	2.9442	2.6207e-15	4.7877e-14
hsa_circ_0006905	220.418	0	8.7841	1.4436e-40	3.8517e-41	hsa-miR-374b-3p	10.4217	33.181	-1.6708	0.001476	0.010734
hsa_circ_0031607	220.418	0	8.7841	1.4436e-40	3.8517e-41	hsa-miR-374b-3p	10.4217	33.181	-1.6708	0.001476	0.010734
novel_circ_0013704	220.418	0	8.7841	1.4436e-40	3.8517e-41	hsa-miR-122b-3p	106.982	40.0321	1.4181	3.0997e-10	4.2212e-09
novel_circ_0000053	220.418	0	8.7841	1.4436e-40	3.8517e-41	hsa-miR-122b-3p	106.982	40.0321	1.4181	3.0997e-10	4.2212e-09
hsa_circ_0003020	220.418	0	8.7841	1.4436e-40	3.8517e-41	hsa-let-7a-3p	42.1122	90.9455	-1.1108	0.00027367	0.0021577
novel_circ_0003262	220.418	0	8.7841	1.4436e-40	3.8517e-41	hsa-miR-146b-3p	13.612	0	4.341	0.00012007	0.00097756
hsa_circ_0004872	220.418	0	8.7841	1.4436e-40	3.8517e-41	hsa-miR-146b-3p	13.612	0	4.341	0.00012007	0.00097756
hsa_circ_0008087	220.418	0	8.7841	1.4436e-40	3.8517e-41	hsa-miR-146b-3p	13.612	0	4.341	0.00012007	0.00097756
novel_circ_0009874	220.418	0	8.7841	1.4436e-40	3.8517e-41	hsa-miR-21-3p	117.404	302.793	-1.3669	6.6217e-16	1.2399e-14
novel_circ_0015358	220.418	0	8.7841	1.4436e-40	3.8517e-41	hsa-miR-199a-3p	17.015	3.76141	2.1775	0.001138	0.008439
hsa_circ_0040509	220.418	0	8.7841	1.4436e-40	3.8517e-41	hsa-miR-206	24.2464	0	5.5997	1.2973e-07	1.3882e-06
hsa_circ_0087564	220.418	0	8.7841	1.4436e-40	3.8517e-41	hsa-miR-486-5p	55.9369	156.098	-1.4806	4.8036e-10	6.4249e-09
hsa_circ_0007416	220.418	0	8.7841	1.4436e-40	3.8517e-41	hsa-miR-139-5p	301.591	107.2	1.4923	9.179e-28	2.3707e-26
hsa_circ_0006659	220.418	0	8.7841	1.4436e-40	3.8517e-41	hsa-miR-139-5p	301.591	107.2	1.4923	9.179e-28	2.3707e-26
hsa_circ_0008531	220.418	0	8.7841	1.4436e-40	3.8517e-41	hsa-miR-139-5p	301.591	107.2	1.4923	9.179e-28	2.3707e-26
hsa_circ_0040364	220.418	0	8.7841	1.4436e-40	3.8517e-41	hsa-miR-139-5p	301.591	107.2	1.4923	9.179e-28	2.3707e-26
hsa_circ_0086648	220.418	0	8.7841	1.4436e-40	3.8517e-41	hsa-miR-4521	112.299	285.464	-1.346	1.0421e-14	1.8585e-13
hsa_circ_0081534	220.418	0	8.7841	1.4436e-40	3.8517e-41	hsa-miR-4521	112.299	285.464	-1.346	1.0421e-14	1.8585e-13
hsa_circ_0002263	220.418	0	8.7841	1.4436e-40	3.8517e-41	hsa-miR-4521	112.299	285.464	-1.346	1.0421e-14	1.8585e-13
hsa_circ_0054034	220.418	0	8.7841	1.4436e-40	3.8517e-41	hsa-miR-215-5p	250.546	2.68672	6.5431	4.1588e-63	1.5575e-61
hsa_circ_0002005	188.93	0	8.5617	8.5321e-36	1.5474e-36	hsa-miR-203a-3p	87.4147	27.4045	1.6735	2.6311e-10	3.7184e-09
hsa_circ_0082624	188.93	0	8.5617	8.5321e-36	1.5474e-36	hsa-miR-203a-3p	87.4147	27.4045	1.6735	2.6311e-10	3.7184e-09
hsa_circ_0001895	188.93	0	8.5617	8.5321e-36	1.5474e-36	hsa-miR-203a-3p	87.4147	27.4045	1.6735	2.6311e-10	3.7184e-09
hsa_circ_0008270	188.93	0	8.5617	8.5321e-36	1.5474e-36	hsa-miR-203a-3p	87.4147	27.4045	1.6735	2.6311e-10	3.7184e-09
hsa_circ_0053063	188.93	0	8.5617	8.5321e-36	1.5474e-36	hsa-miR-203a-3p	87.4147	27.4045	1.6735	2.6311e-10	3.7184e-09
hsa_circ_0009143	188.93	0	8.5617	8.5321e-36	1.5474e-36	hsa-miR-203a-3p	87.4147	27.4045	1.6735	2.6311e-10	3.7184e-09
novel_circ_0007254	188.93	0	8.5617	8.5321e-36	1.5474e-36	hsa-miR-203b-5p	87.4147	27.4045	1.6735	2.6311e-10	3.7184e-09
novel_circ_0016238	188.93	0	8.5617	8.5321e-36	1.5474e-36	hsa-miR-203b-5p	87.4147	27.4045	1.6735	2.6311e-10	3.7184e-09
hsa_circ_0085673	188.93	0	8.5617	8.5321e-36	1.5474e-36	hsa-miR-203b-5p	87.4147	27.4045	1.6735	2.6311e-10	3.7184e-09
novel_circ_0011898	188.93	0	8.5617	8.5321e-36	1.5474e-36	hsa-miR-203b-5p	87.4147	27.4045	1.6735	2.6311e-10	3.7184e-09
novel_circ_0009135	188.93	0	8.5617	8.5321e-36	1.5474e-36	hsa-miR-200b-3p	68.2728	12.6276	2.4347	4.5854e-12	7.6322e-11
hsa_circ_0022591	188.93	0	8.5617	8.5321e-36	1.5474e-36	hsa-miR-200b-3p	68.2728	12.6276	2.4347	4.5854e-12	7.6322e-11
hsa_circ_0050458	188.93	0	8.5617	8.5321e-36	1.5474e-36	hsa-miR-1303	22.1195	97.2593	-2.1365	4.7906e-11	7.1763e-10
novel_circ_0000670	188.93	0	8.5617	8.5321e-36	1.5474e-36	hsa-miR-1303	22.1195	97.2593	-2.1365	4.7906e-11	7.1763e-10
novel_circ_0005474	188.93	0	8.5617	8.5321e-36	1.5474e-36	hsa-miR-1303	22.1195	97.2593	-2.1365	4.7906e-11	7.1763e-10
hsa_circ_0005785	188.93	0	8.5617	8.5321e-36	1.5474e-36	hsa-miR-374a-3p	31.9032	66.362	-1.0567	0.0030991	0.021493
hsa_circ_0002051	188.93	0	8.5617	8.5321e-36	1.5474e-36	hsa-miR-374a-3p	31.9032	66.362	-1.0567	0.0030991	0.021493
hsa_circ_0002340	188.93	0	8.5617	8.5321e-36	1.5474e-36	hsa-miR-374a-3p	31.9032	66.362	-1.0567	0.0030991	0.021493
hsa_circ_0002212	188.93	0	8.5617	8.5321e-36	1.5474e-36	hsa-miR-374a-3p	31.9032	66.362	-1.0567	0.0030991	0.021493
novel_circ_0008985	188.93	0	8.5617	8.5321e-36	1.5474e-36	hsa-miR-374a-3p	31.9032	66.362	-1.0567	0.0030991	0.021493
novel_circ_0011426	188.93	0	8.5617	8.5321e-36	1.5474e-36	hsa-miR-196b-5p	21.9069	6.85114	1.677	0.001538	0.010971
hsa_circ_0063816	188.93	0	8.5617	8.5321e-36	1.5474e-36	hsa-miR-486-3p	58.2765	149.382	-1.358	1.7013e-08	1.991e-07
hsa_circ_0003770	188.93	0	8.5617	8.5321e-36	1.5474e-36	hsa-miR-486-3p	58.2765	149.382	-1.358	1.7013e-08	1.991e-07
hsa_circ_0004270	188.93	0	8.5617	8.5321e-36	1.5474e-36	hsa-miR-486-3p	58.2765	149.382	-1.358	1.7013e-08	1.991e-07
hsa_circ_0005687	188.93	0	8.5617	8.5321e-36	1.5474e-36	hsa-miR-486-3p	58.2765	149.382	-1.358	1.7013e-08	1.991e-07
hsa_circ_0000894	188.93	0	8.5617	8.5321e-36	1.5474e-36	hsa-miR-486-3p	58.2765	149.382	-1.358	1.7013e-08	1.991e-07
hsa_circ_0009244	188.93	0	8.5617	8.5321e-36	1.5474e-36	hsa-miR-486-3p	58.2765	149.382	-1.358	1.7013e-08	1.991e-07
hsa_circ_0040370	188.93	0	8.5617	8.5321e-36	1.5474e-36	hsa-miR-486-3p	58.2765	149.382	-1.358	1.7013e-08	1.991e-07
novel_circ_0003137	188.93	0	8.5617	8.5321e-36	1.5474e-36	hsa-miR-486-3p	58.2765	149.382	-1.358	1.7013e-08	1.991e-07
hsa_circ_0086740	188.93	0	8.5617	8.5321e-36	1.5474e-36	hsa-miR-486-3p	58.2765	149.382	-1.358	1.7013e-08	1.991e-07
hsa_circ_0005629	188.93	0	8.5617	8.5321e-36	1.5474e-36	hsa-miR-486-3p	58.2765	149.382	-1.358	1.7013e-08	1.991e-07
novel_circ_0004792	188.93	0	8.5617	8.5321e-36	1.5474e-36	hsa-miR-486-3p	58.2765	149.382	-1.358	1.7013e-08	1.991e-07
hsa_circ_0005133	188.93	0	8.5617	8.5321e-36	1.5474e-36	hsa-miR-486-3p	58.2765	149.382	-1.358	1.7013e-08	1.991e-07
novel_circ_0005900	188.93	0	8.5617	8.5321e-36	1.5474e-36	hsa-miR-486-3p	58.2765	149.382	-1.358	1.7013e-08	1.991e-07
novel_circ_0002516	188.93	0	8.5617	8.5321e-36	1.5474e-36	hsa-miR-449c-5p	40.8361	4.43309	3.2035	1.3105e-09	1.6924e-08
novel_circ_0002527	188.93	0	8.5617	8.5321e-36	1.5474e-36	hsa-miR-449c-5p	40.8361	4.43309	3.2035	1.3105e-09	1.6924e-08
novel_circ_0015373	188.93	0	8.5617	8.5321e-36	1.5474e-36	hsa-miR-449c-5p	40.8361	4.43309	3.2035	1.3105e-09	1.6924e-08
hsa_circ_0034102	188.93	0	8.5617	8.5321e-36	1.5474e-36	hsa-miR-449c-5p	40.8361	4.43309	3.2035	1.3105e-09	1.6924e-08
hsa_circ_0048474	188.93	0	8.5617	8.5321e-36	1.5474e-36	hsa-miR-449c-5p	40.8361	4.43309	3.2035	1.3105e-09	1.6924e-08
novel_circ_0010943	188.93	0	8.5617	8.5321e-36	1.5474e-36	hsa-miR-449c-5p	40.8361	4.43309	3.2035	1.3105e-09	1.6924e-08
hsa_circ_0038883	188.93	0	8.5617	8.5321e-36	1.5474e-36	hsa-miR-146a-5p	110.81	38.2858	1.5332	1.6454e-11	2.6222e-10
hsa_circ_0005817	188.93	0	8.5617	8.5321e-36	1.5474e-36	hsa-miR-146a-5p	110.81	38.2858	1.5332	1.6454e-11	2.6222e-10
hsa_circ_0083092	188.93	0	8.5617	8.5321e-36	1.5474e-36	hsa-miR-146a-5p	110.81	38.2858	1.5332	1.6454e-11	2.6222e-10
hsa_circ_0065301	188.93	0	8.5617	8.5321e-36	1.5474e-36	hsa-let-7i-5p	72832.6	161506	-1.1489	0	0
hsa_circ_0006698	188.93	0	8.5617	8.5321e-36	1.5474e-36	hsa-let-7i-5p	72832.6	161506	-1.1489	0	0
novel_circ_0015780	188.93	0	8.5617	8.5321e-36	1.5474e-36	hsa-let-7i-5p	72832.6	161506	-1.1489	0	0
hsa_circ_0002628	188.93	0	8.5617	8.5321e-36	1.5474e-36	hsa-let-7i-5p	72832.6	161506	-1.1489	0	0
novel_circ_0015303	188.93	0	8.5617	8.5321e-36	1.5474e-36	hsa-let-7i-5p	72832.6	161506	-1.1489	0	0
novel_circ_0004647	188.93	0	8.5617	8.5321e-36	1.5474e-36	hsa-let-7i-5p	72832.6	161506	-1.1489	0	0
hsa_circ_0001312	188.93	0	8.5617	8.5321e-36	1.5474e-36	hsa-miR-200c-3p	214.389	24.3148	3.1403	2.9549e-43	9.2217e-42
novel_circ_0003902	188.93	0	8.5617	8.5321e-36	1.5474e-36	hsa-miR-200a-3p	32.7539	2.14938	3.9297	5.8067e-09	7.2487e-08
hsa_circ_0076594	188.93	0	8.5617	8.5321e-36	1.5474e-36	hsa-miR-200a-3p	32.7539	2.14938	3.9297	5.8067e-09	7.2487e-08
hsa_circ_0075366	188.93	0	8.5617	8.5321e-36	1.5474e-36	hsa-miR-200a-3p	32.7539	2.14938	3.9297	5.8067e-09	7.2487e-08
hsa_circ_0007238	188.93	0	8.5617	8.5321e-36	1.5474e-36	hsa-miR-200a-3p	32.7539	2.14938	3.9297	5.8067e-09	7.2487e-08
hsa_circ_0001194	188.93	0	8.5617	8.5321e-36	1.5474e-36	hsa-miR-200a-3p	32.7539	2.14938	3.9297	5.8067e-09	7.2487e-08
novel_circ_0005537	188.93	0	8.5617	8.5321e-36	1.5474e-36	hsa-miR-200a-3p	32.7539	2.14938	3.9297	5.8067e-09	7.2487e-08
novel_circ_0013026	188.93	0	8.5617	8.5321e-36	1.5474e-36	hsa-miR-143-3p	74.4408	9.67219	2.9442	2.6207e-15	4.7877e-14
novel_circ_0000331	188.93	0	8.5617	8.5321e-36	1.5474e-36	hsa-miR-143-3p	74.4408	9.67219	2.9442	2.6207e-15	4.7877e-14
hsa_circ_0042009	188.93	0	8.5617	8.5321e-36	1.5474e-36	hsa-miR-143-3p	74.4408	9.67219	2.9442	2.6207e-15	4.7877e-14
novel_circ_0005416	188.93	0	8.5617	8.5321e-36	1.5474e-36	hsa-miR-143-3p	74.4408	9.67219	2.9442	2.6207e-15	4.7877e-14
novel_circ_0007777	188.93	0	8.5617	8.5321e-36	1.5474e-36	hsa-miR-143-3p	74.4408	9.67219	2.9442	2.6207e-15	4.7877e-14
novel_circ_0014707	188.93	0	8.5617	8.5321e-36	1.5474e-36	hsa-miR-143-3p	74.4408	9.67219	2.9442	2.6207e-15	4.7877e-14
hsa_circ_0003315	188.93	0	8.5617	8.5321e-36	1.5474e-36	hsa-miR-143-3p	74.4408	9.67219	2.9442	2.6207e-15	4.7877e-14
hsa_circ_0075292	188.93	0	8.5617	8.5321e-36	1.5474e-36	hsa-miR-143-3p	74.4408	9.67219	2.9442	2.6207e-15	4.7877e-14
hsa_circ_0005937	188.93	0	8.5617	8.5321e-36	1.5474e-36	hsa-miR-374b-3p	10.4217	33.181	-1.6708	0.001476	0.010734
hsa_circ_0004412	188.93	0	8.5617	8.5321e-36	1.5474e-36	hsa-miR-374b-3p	10.4217	33.181	-1.6708	0.001476	0.010734
novel_circ_0005701	188.93	0	8.5617	8.5321e-36	1.5474e-36	hsa-miR-27b-5p	129.314	721.653	-2.4804	1.61e-87	8.0392e-86
novel_circ_0006135	188.93	0	8.5617	8.5321e-36	1.5474e-36	hsa-miR-122-5p	106.982	40.0321	1.4181	3.0997e-10	4.2212e-09
novel_circ_0001111	188.93	0	8.5617	8.5321e-36	1.5474e-36	hsa-miR-25-5p	8.7202	32.6437	-1.9044	0.00046684	0.0036424
novel_circ_0017574	188.93	0	8.5617	8.5321e-36	1.5474e-36	hsa-miR-25-5p	8.7202	32.6437	-1.9044	0.00046684	0.0036424
hsa_circ_0001674	188.93	0	8.5617	8.5321e-36	1.5474e-36	hsa-miR-122b-3p	106.982	40.0321	1.4181	3.0997e-10	4.2212e-09
hsa_circ_0007595	188.93	0	8.5617	8.5321e-36	1.5474e-36	hsa-miR-122b-3p	106.982	40.0321	1.4181	3.0997e-10	4.2212e-09
novel_circ_0008927	188.93	0	8.5617	8.5321e-36	1.5474e-36	hsa-miR-122b-3p	106.982	40.0321	1.4181	3.0997e-10	4.2212e-09
hsa_circ_0046123	188.93	0	8.5617	8.5321e-36	1.5474e-36	hsa-miR-122b-3p	106.982	40.0321	1.4181	3.0997e-10	4.2212e-09
novel_circ_0013054	188.93	0	8.5617	8.5321e-36	1.5474e-36	hsa-miR-1-3p	50.1943	5.77645	3.1193	2.8566e-11	4.4575e-10
novel_circ_0016655	188.93	0	8.5617	8.5321e-36	1.5474e-36	hsa-miR-1-3p	50.1943	5.77645	3.1193	2.8566e-11	4.4575e-10
novel_circ_0004361	188.93	0	8.5617	8.5321e-36	1.5474e-36	hsa-miR-1-3p	50.1943	5.77645	3.1193	2.8566e-11	4.4575e-10
novel_circ_0016151	188.93	0	8.5617	8.5321e-36	1.5474e-36	hsa-miR-1-3p	50.1943	5.77645	3.1193	2.8566e-11	4.4575e-10
hsa_circ_0019975	188.93	0	8.5617	8.5321e-36	1.5474e-36	hsa-miR-1-3p	50.1943	5.77645	3.1193	2.8566e-11	4.4575e-10
novel_circ_0008725	188.93	0	8.5617	8.5321e-36	1.5474e-36	hsa-miR-21-3p	117.404	302.793	-1.3669	6.6217e-16	1.2399e-14
hsa_circ_0005396	188.93	0	8.5617	8.5321e-36	1.5474e-36	hsa-miR-451a	24.8845	182.966	-2.8783	9.03e-28	2.3707e-26
hsa_circ_0082572	188.93	0	8.5617	8.5321e-36	1.5474e-36	hsa-miR-199a-3p	17.015	3.76141	2.1775	0.001138	0.008439
novel_circ_0016914	188.93	0	8.5617	8.5321e-36	1.5474e-36	hsa-miR-486-5p	55.9369	156.098	-1.4806	4.8036e-10	6.4249e-09
hsa_circ_0004166	188.93	0	8.5617	8.5321e-36	1.5474e-36	hsa-miR-125b-1-3p	62.1049	158.113	-1.3482	8.1996e-09	9.9057e-08
novel_circ_0008754	188.93	0	8.5617	8.5321e-36	1.5474e-36	hsa-miR-10b-5p	269.688	31.166	3.1132	1.3697e-53	4.8852e-52
hsa_circ_0029762	188.93	0	8.5617	8.5321e-36	1.5474e-36	hsa-miR-139-5p	301.591	107.2	1.4923	9.179e-28	2.3707e-26
novel_circ_0005782	188.93	0	8.5617	8.5321e-36	1.5474e-36	hsa-miR-4521	112.299	285.464	-1.346	1.0421e-14	1.8585e-13
hsa_circ_0078742	188.93	0	8.5617	8.5321e-36	1.5474e-36	hsa-miR-215-5p	250.546	2.68672	6.5431	4.1588e-63	1.5575e-61
novel_circ_0016968	157.442	0	8.2987	7.6715e-31	9.8014e-32	hsa-miR-203a-3p	87.4147	27.4045	1.6735	2.6311e-10	3.7184e-09
hsa_circ_0005940	157.442	0	8.2987	7.6715e-31	9.8014e-32	hsa-miR-203a-3p	87.4147	27.4045	1.6735	2.6311e-10	3.7184e-09
hsa_circ_0003077	157.442	0	8.2987	7.6715e-31	9.8014e-32	hsa-miR-203a-3p	87.4147	27.4045	1.6735	2.6311e-10	3.7184e-09
hsa_circ_0058514	157.442	0	8.2987	7.6715e-31	9.8014e-32	hsa-miR-203a-3p	87.4147	27.4045	1.6735	2.6311e-10	3.7184e-09
hsa_circ_0007375	157.442	0	8.2987	7.6715e-31	9.8014e-32	hsa-miR-203a-3p	87.4147	27.4045	1.6735	2.6311e-10	3.7184e-09
hsa_circ_0006820	157.442	0	8.2987	7.6715e-31	9.8014e-32	hsa-miR-203a-3p	87.4147	27.4045	1.6735	2.6311e-10	3.7184e-09
novel_circ_0016732	157.442	0	8.2987	7.6715e-31	9.8014e-32	hsa-miR-203a-3p	87.4147	27.4045	1.6735	2.6311e-10	3.7184e-09
hsa_circ_0009087	157.442	0	8.2987	7.6715e-31	9.8014e-32	hsa-miR-203a-3p	87.4147	27.4045	1.6735	2.6311e-10	3.7184e-09
novel_circ_0005041	157.442	0	8.2987	7.6715e-31	9.8014e-32	hsa-miR-203a-3p	87.4147	27.4045	1.6735	2.6311e-10	3.7184e-09
novel_circ_0010052	157.442	0	8.2987	7.6715e-31	9.8014e-32	hsa-miR-203b-5p	87.4147	27.4045	1.6735	2.6311e-10	3.7184e-09
hsa_circ_0008320	157.442	0	8.2987	7.6715e-31	9.8014e-32	hsa-miR-203b-5p	87.4147	27.4045	1.6735	2.6311e-10	3.7184e-09
hsa_circ_0006690	157.442	0	8.2987	7.6715e-31	9.8014e-32	hsa-miR-203b-5p	87.4147	27.4045	1.6735	2.6311e-10	3.7184e-09
hsa_circ_0022201	157.442	0	8.2987	7.6715e-31	9.8014e-32	hsa-miR-203b-5p	87.4147	27.4045	1.6735	2.6311e-10	3.7184e-09
hsa_circ_0000126	157.442	0	8.2987	7.6715e-31	9.8014e-32	hsa-miR-203b-5p	87.4147	27.4045	1.6735	2.6311e-10	3.7184e-09
novel_circ_0006944	157.442	0	8.2987	7.6715e-31	9.8014e-32	hsa-miR-203b-5p	87.4147	27.4045	1.6735	2.6311e-10	3.7184e-09
novel_circ_0016592	157.442	0	8.2987	7.6715e-31	9.8014e-32	hsa-miR-203b-5p	87.4147	27.4045	1.6735	2.6311e-10	3.7184e-09
hsa_circ_0004267	157.442	0	8.2987	7.6715e-31	9.8014e-32	hsa-miR-200b-3p	68.2728	12.6276	2.4347	4.5854e-12	7.6322e-11
hsa_circ_0001673	157.442	0	8.2987	7.6715e-31	9.8014e-32	hsa-miR-200b-3p	68.2728	12.6276	2.4347	4.5854e-12	7.6322e-11
hsa_circ_0006453	157.442	0	8.2987	7.6715e-31	9.8014e-32	hsa-miR-200b-3p	68.2728	12.6276	2.4347	4.5854e-12	7.6322e-11
novel_circ_0013930	157.442	0	8.2987	7.6715e-31	9.8014e-32	hsa-miR-200b-3p	68.2728	12.6276	2.4347	4.5854e-12	7.6322e-11
hsa_circ_0005147	157.442	0	8.2987	7.6715e-31	9.8014e-32	hsa-miR-200b-3p	68.2728	12.6276	2.4347	4.5854e-12	7.6322e-11
hsa_circ_0045306	157.442	0	8.2987	7.6715e-31	9.8014e-32	hsa-miR-1303	22.1195	97.2593	-2.1365	4.7906e-11	7.1763e-10
hsa_circ_0007648	157.442	0	8.2987	7.6715e-31	9.8014e-32	hsa-miR-1303	22.1195	97.2593	-2.1365	4.7906e-11	7.1763e-10
hsa_circ_0008030	157.442	0	8.2987	7.6715e-31	9.8014e-32	hsa-miR-1303	22.1195	97.2593	-2.1365	4.7906e-11	7.1763e-10
novel_circ_0005725	157.442	0	8.2987	7.6715e-31	9.8014e-32	hsa-miR-1303	22.1195	97.2593	-2.1365	4.7906e-11	7.1763e-10
hsa_circ_0027861	157.442	0	8.2987	7.6715e-31	9.8014e-32	hsa-miR-1303	22.1195	97.2593	-2.1365	4.7906e-11	7.1763e-10
novel_circ_0010743	157.442	0	8.2987	7.6715e-31	9.8014e-32	hsa-miR-374a-3p	31.9032	66.362	-1.0567	0.0030991	0.021493
hsa_circ_0001966	157.442	0	8.2987	7.6715e-31	9.8014e-32	hsa-miR-374a-3p	31.9032	66.362	-1.0567	0.0030991	0.021493
hsa_circ_0068440	157.442	0	8.2987	7.6715e-31	9.8014e-32	hsa-miR-374a-3p	31.9032	66.362	-1.0567	0.0030991	0.021493
novel_circ_0008494	157.442	0	8.2987	7.6715e-31	9.8014e-32	hsa-miR-374a-3p	31.9032	66.362	-1.0567	0.0030991	0.021493
hsa_circ_0004239	157.442	0	8.2987	7.6715e-31	9.8014e-32	hsa-miR-196b-5p	21.9069	6.85114	1.677	0.001538	0.010971
novel_circ_0002007	157.442	0	8.2987	7.6715e-31	9.8014e-32	hsa-miR-196b-5p	21.9069	6.85114	1.677	0.001538	0.010971
novel_circ_0006742	157.442	0	8.2987	7.6715e-31	9.8014e-32	hsa-miR-196b-5p	21.9069	6.85114	1.677	0.001538	0.010971
hsa_circ_0007895	157.442	0	8.2987	7.6715e-31	9.8014e-32	hsa-miR-196b-5p	21.9069	6.85114	1.677	0.001538	0.010971
hsa_circ_0005600	157.442	0	8.2987	7.6715e-31	9.8014e-32	hsa-miR-486-3p	58.2765	149.382	-1.358	1.7013e-08	1.991e-07
hsa_circ_0044270	157.442	0	8.2987	7.6715e-31	9.8014e-32	hsa-miR-486-3p	58.2765	149.382	-1.358	1.7013e-08	1.991e-07
novel_circ_0009277	157.442	0	8.2987	7.6715e-31	9.8014e-32	hsa-miR-486-3p	58.2765	149.382	-1.358	1.7013e-08	1.991e-07
novel_circ_0007524	157.442	0	8.2987	7.6715e-31	9.8014e-32	hsa-miR-486-3p	58.2765	149.382	-1.358	1.7013e-08	1.991e-07
hsa_circ_0064388	157.442	0	8.2987	7.6715e-31	9.8014e-32	hsa-miR-486-3p	58.2765	149.382	-1.358	1.7013e-08	1.991e-07
novel_circ_0002575	157.442	0	8.2987	7.6715e-31	9.8014e-32	hsa-miR-486-3p	58.2765	149.382	-1.358	1.7013e-08	1.991e-07
novel_circ_0016158	157.442	0	8.2987	7.6715e-31	9.8014e-32	hsa-miR-486-3p	58.2765	149.382	-1.358	1.7013e-08	1.991e-07
novel_circ_0009591	157.442	0	8.2987	7.6715e-31	9.8014e-32	hsa-miR-486-3p	58.2765	149.382	-1.358	1.7013e-08	1.991e-07
hsa_circ_0015427	157.442	0	8.2987	7.6715e-31	9.8014e-32	hsa-miR-449c-5p	40.8361	4.43309	3.2035	1.3105e-09	1.6924e-08
hsa_circ_0059071	157.442	0	8.2987	7.6715e-31	9.8014e-32	hsa-miR-449c-5p	40.8361	4.43309	3.2035	1.3105e-09	1.6924e-08
hsa_circ_0051943	157.442	0	8.2987	7.6715e-31	9.8014e-32	hsa-miR-449c-5p	40.8361	4.43309	3.2035	1.3105e-09	1.6924e-08
hsa_circ_0004770	157.442	0	8.2987	7.6715e-31	9.8014e-32	hsa-miR-449c-5p	40.8361	4.43309	3.2035	1.3105e-09	1.6924e-08
hsa_circ_0032708	157.442	0	8.2987	7.6715e-31	9.8014e-32	hsa-miR-449c-5p	40.8361	4.43309	3.2035	1.3105e-09	1.6924e-08
novel_circ_0000054	157.442	0	8.2987	7.6715e-31	9.8014e-32	hsa-miR-449c-5p	40.8361	4.43309	3.2035	1.3105e-09	1.6924e-08
hsa_circ_0019225	157.442	0	8.2987	7.6715e-31	9.8014e-32	hsa-miR-449c-5p	40.8361	4.43309	3.2035	1.3105e-09	1.6924e-08
hsa_circ_0004866	157.442	0	8.2987	7.6715e-31	9.8014e-32	hsa-miR-449c-5p	40.8361	4.43309	3.2035	1.3105e-09	1.6924e-08
novel_circ_0007457	157.442	0	8.2987	7.6715e-31	9.8014e-32	hsa-miR-449c-5p	40.8361	4.43309	3.2035	1.3105e-09	1.6924e-08
novel_circ_0001992	157.442	0	8.2987	7.6715e-31	9.8014e-32	hsa-miR-449c-5p	40.8361	4.43309	3.2035	1.3105e-09	1.6924e-08
hsa_circ_0007172	157.442	0	8.2987	7.6715e-31	9.8014e-32	hsa-miR-449c-5p	40.8361	4.43309	3.2035	1.3105e-09	1.6924e-08
hsa_circ_0000705	157.442	0	8.2987	7.6715e-31	9.8014e-32	hsa-miR-449c-5p	40.8361	4.43309	3.2035	1.3105e-09	1.6924e-08
hsa_circ_0058015	157.442	0	8.2987	7.6715e-31	9.8014e-32	hsa-miR-146a-5p	110.81	38.2858	1.5332	1.6454e-11	2.6222e-10
hsa_circ_0002603	157.442	0	8.2987	7.6715e-31	9.8014e-32	hsa-miR-146a-5p	110.81	38.2858	1.5332	1.6454e-11	2.6222e-10
novel_circ_0011147	157.442	0	8.2987	7.6715e-31	9.8014e-32	hsa-miR-146a-5p	110.81	38.2858	1.5332	1.6454e-11	2.6222e-10
hsa_circ_0000852	157.442	0	8.2987	7.6715e-31	9.8014e-32	hsa-miR-146a-5p	110.81	38.2858	1.5332	1.6454e-11	2.6222e-10
novel_circ_0017450	157.442	0	8.2987	7.6715e-31	9.8014e-32	hsa-miR-146a-5p	110.81	38.2858	1.5332	1.6454e-11	2.6222e-10
hsa_circ_0001361	157.442	0	8.2987	7.6715e-31	9.8014e-32	hsa-miR-146a-5p	110.81	38.2858	1.5332	1.6454e-11	2.6222e-10
hsa_circ_0004344	157.442	0	8.2987	7.6715e-31	9.8014e-32	hsa-miR-146a-5p	110.81	38.2858	1.5332	1.6454e-11	2.6222e-10
hsa_circ_0000160	157.442	0	8.2987	7.6715e-31	9.8014e-32	hsa-let-7i-5p	72832.6	161506	-1.1489	0	0
hsa_circ_0082854	157.442	0	8.2987	7.6715e-31	9.8014e-32	hsa-let-7i-5p	72832.6	161506	-1.1489	0	0
hsa_circ_0004633	157.442	0	8.2987	7.6715e-31	9.8014e-32	hsa-let-7i-5p	72832.6	161506	-1.1489	0	0
hsa_circ_0038484	157.442	0	8.2987	7.6715e-31	9.8014e-32	hsa-let-7i-5p	72832.6	161506	-1.1489	0	0
hsa_circ_0072979	157.442	0	8.2987	7.6715e-31	9.8014e-32	hsa-let-7i-5p	72832.6	161506	-1.1489	0	0
novel_circ_0006257	157.442	0	8.2987	7.6715e-31	9.8014e-32	hsa-let-7i-5p	72832.6	161506	-1.1489	0	0
hsa_circ_0037157	157.442	0	8.2987	7.6715e-31	9.8014e-32	hsa-let-7i-5p	72832.6	161506	-1.1489	0	0
novel_circ_0008379	157.442	0	8.2987	7.6715e-31	9.8014e-32	hsa-miR-200c-3p	214.389	24.3148	3.1403	2.9549e-43	9.2217e-42
novel_circ_0016392	157.442	0	8.2987	7.6715e-31	9.8014e-32	hsa-miR-200c-3p	214.389	24.3148	3.1403	2.9549e-43	9.2217e-42
hsa_circ_0005451	157.442	0	8.2987	7.6715e-31	9.8014e-32	hsa-miR-200a-3p	32.7539	2.14938	3.9297	5.8067e-09	7.2487e-08
novel_circ_0015137	157.442	0	8.2987	7.6715e-31	9.8014e-32	hsa-miR-200a-3p	32.7539	2.14938	3.9297	5.8067e-09	7.2487e-08
hsa_circ_0005685	157.442	0	8.2987	7.6715e-31	9.8014e-32	hsa-miR-200a-3p	32.7539	2.14938	3.9297	5.8067e-09	7.2487e-08
novel_circ_0007849	157.442	0	8.2987	7.6715e-31	9.8014e-32	hsa-miR-200a-3p	32.7539	2.14938	3.9297	5.8067e-09	7.2487e-08
novel_circ_0000428	157.442	0	8.2987	7.6715e-31	9.8014e-32	hsa-miR-200a-3p	32.7539	2.14938	3.9297	5.8067e-09	7.2487e-08
novel_circ_0013629	157.442	0	8.2987	7.6715e-31	9.8014e-32	hsa-miR-200a-3p	32.7539	2.14938	3.9297	5.8067e-09	7.2487e-08
novel_circ_0001300	157.442	0	8.2987	7.6715e-31	9.8014e-32	hsa-miR-143-3p	74.4408	9.67219	2.9442	2.6207e-15	4.7877e-14
novel_circ_0001151	157.442	0	8.2987	7.6715e-31	9.8014e-32	hsa-miR-143-3p	74.4408	9.67219	2.9442	2.6207e-15	4.7877e-14
novel_circ_0014111	157.442	0	8.2987	7.6715e-31	9.8014e-32	hsa-miR-143-3p	74.4408	9.67219	2.9442	2.6207e-15	4.7877e-14
hsa_circ_0080210	157.442	0	8.2987	7.6715e-31	9.8014e-32	hsa-miR-143-3p	74.4408	9.67219	2.9442	2.6207e-15	4.7877e-14
hsa_circ_0049613	157.442	0	8.2987	7.6715e-31	9.8014e-32	hsa-miR-143-3p	74.4408	9.67219	2.9442	2.6207e-15	4.7877e-14
hsa_circ_0081516	157.442	0	8.2987	7.6715e-31	9.8014e-32	hsa-miR-143-3p	74.4408	9.67219	2.9442	2.6207e-15	4.7877e-14
hsa_circ_0048704	157.442	0	8.2987	7.6715e-31	9.8014e-32	hsa-miR-143-3p	74.4408	9.67219	2.9442	2.6207e-15	4.7877e-14
novel_circ_0010099	157.442	0	8.2987	7.6715e-31	9.8014e-32	hsa-miR-374b-3p	10.4217	33.181	-1.6708	0.001476	0.010734
hsa_circ_0041555	157.442	0	8.2987	7.6715e-31	9.8014e-32	hsa-miR-374b-3p	10.4217	33.181	-1.6708	0.001476	0.010734
novel_circ_0001445	157.442	0	8.2987	7.6715e-31	9.8014e-32	hsa-miR-374b-3p	10.4217	33.181	-1.6708	0.001476	0.010734
novel_circ_0015860	157.442	0	8.2987	7.6715e-31	9.8014e-32	hsa-miR-374b-3p	10.4217	33.181	-1.6708	0.001476	0.010734
hsa_circ_0057701	157.442	0	8.2987	7.6715e-31	9.8014e-32	hsa-miR-374b-3p	10.4217	33.181	-1.6708	0.001476	0.010734
novel_circ_0011623	157.442	0	8.2987	7.6715e-31	9.8014e-32	hsa-miR-27b-5p	129.314	721.653	-2.4804	1.61e-87	8.0392e-86
novel_circ_0014900	157.442	0	8.2987	7.6715e-31	9.8014e-32	hsa-miR-27b-5p	129.314	721.653	-2.4804	1.61e-87	8.0392e-86
hsa_circ_0079179	157.442	0	8.2987	7.6715e-31	9.8014e-32	hsa-miR-122-5p	106.982	40.0321	1.4181	3.0997e-10	4.2212e-09
hsa_circ_0008725	157.442	0	8.2987	7.6715e-31	9.8014e-32	hsa-miR-122-5p	106.982	40.0321	1.4181	3.0997e-10	4.2212e-09
hsa_circ_0037721	157.442	0	8.2987	7.6715e-31	9.8014e-32	hsa-miR-122-5p	106.982	40.0321	1.4181	3.0997e-10	4.2212e-09
novel_circ_0017322	157.442	0	8.2987	7.6715e-31	9.8014e-32	hsa-miR-122-5p	106.982	40.0321	1.4181	3.0997e-10	4.2212e-09
hsa_circ_0038371	157.442	0	8.2987	7.6715e-31	9.8014e-32	hsa-miR-25-5p	8.7202	32.6437	-1.9044	0.00046684	0.0036424
novel_circ_0005007	157.442	0	8.2987	7.6715e-31	9.8014e-32	hsa-miR-25-5p	8.7202	32.6437	-1.9044	0.00046684	0.0036424
novel_circ_0001621	157.442	0	8.2987	7.6715e-31	9.8014e-32	hsa-miR-122b-3p	106.982	40.0321	1.4181	3.0997e-10	4.2212e-09
hsa_circ_0055628	157.442	0	8.2987	7.6715e-31	9.8014e-32	hsa-miR-122b-3p	106.982	40.0321	1.4181	3.0997e-10	4.2212e-09
hsa_circ_0005335	157.442	0	8.2987	7.6715e-31	9.8014e-32	hsa-miR-122b-3p	106.982	40.0321	1.4181	3.0997e-10	4.2212e-09
hsa_circ_0004389	157.442	0	8.2987	7.6715e-31	9.8014e-32	hsa-miR-122b-3p	106.982	40.0321	1.4181	3.0997e-10	4.2212e-09
novel_circ_0012736	157.442	0	8.2987	7.6715e-31	9.8014e-32	hsa-miR-27a-5p	139.311	391.455	-1.4905	3.5188e-23	8.2362e-22
hsa_circ_0008838	157.442	0	8.2987	7.6715e-31	9.8014e-32	hsa-let-7a-3p	42.1122	90.9455	-1.1108	0.00027367	0.0021577
hsa_circ_0049540	157.442	0	8.2987	7.6715e-31	9.8014e-32	hsa-miR-146b-3p	13.612	0	4.341	0.00012007	0.00097756
novel_circ_0004708	157.442	0	8.2987	7.6715e-31	9.8014e-32	hsa-miR-146b-3p	13.612	0	4.341	0.00012007	0.00097756
hsa_circ_0008183	157.442	0	8.2987	7.6715e-31	9.8014e-32	hsa-miR-146b-3p	13.612	0	4.341	0.00012007	0.00097756
novel_circ_0009553	157.442	0	8.2987	7.6715e-31	9.8014e-32	hsa-miR-1-3p	50.1943	5.77645	3.1193	2.8566e-11	4.4575e-10
hsa_circ_0003032	157.442	0	8.2987	7.6715e-31	9.8014e-32	hsa-miR-1-3p	50.1943	5.77645	3.1193	2.8566e-11	4.4575e-10
hsa_circ_0007782	157.442	0	8.2987	7.6715e-31	9.8014e-32	hsa-miR-1-3p	50.1943	5.77645	3.1193	2.8566e-11	4.4575e-10
novel_circ_0010251	157.442	0	8.2987	7.6715e-31	9.8014e-32	hsa-miR-1-3p	50.1943	5.77645	3.1193	2.8566e-11	4.4575e-10
hsa_circ_0003108	157.442	0	8.2987	7.6715e-31	9.8014e-32	hsa-miR-1-3p	50.1943	5.77645	3.1193	2.8566e-11	4.4575e-10
novel_circ_0002655	157.442	0	8.2987	7.6715e-31	9.8014e-32	hsa-miR-1-3p	50.1943	5.77645	3.1193	2.8566e-11	4.4575e-10
novel_circ_0012517	157.442	0	8.2987	7.6715e-31	9.8014e-32	hsa-miR-21-3p	117.404	302.793	-1.3669	6.6217e-16	1.2399e-14
novel_circ_0012363	157.442	0	8.2987	7.6715e-31	9.8014e-32	hsa-miR-21-3p	117.404	302.793	-1.3669	6.6217e-16	1.2399e-14
hsa_circ_0003184	157.442	0	8.2987	7.6715e-31	9.8014e-32	hsa-miR-199a-3p	17.015	3.76141	2.1775	0.001138	0.008439
hsa_circ_0004780	157.442	0	8.2987	7.6715e-31	9.8014e-32	hsa-miR-199a-3p	17.015	3.76141	2.1775	0.001138	0.008439
hsa_circ_0005216	157.442	0	8.2987	7.6715e-31	9.8014e-32	hsa-miR-199a-3p	17.015	3.76141	2.1775	0.001138	0.008439
novel_circ_0006234	157.442	0	8.2987	7.6715e-31	9.8014e-32	hsa-miR-190b-5p	15.9516	0	4.3067	3.2335e-05	0.00028493
hsa_circ_0008938	157.442	0	8.2987	7.6715e-31	9.8014e-32	hsa-miR-190b-5p	15.9516	0	4.3067	3.2335e-05	0.00028493
novel_circ_0005142	157.442	0	8.2987	7.6715e-31	9.8014e-32	hsa-miR-206	24.2464	0	5.5997	1.2973e-07	1.3882e-06
hsa_circ_0050565	157.442	0	8.2987	7.6715e-31	9.8014e-32	hsa-miR-206	24.2464	0	5.5997	1.2973e-07	1.3882e-06
hsa_circ_0007632	157.442	0	8.2987	7.6715e-31	9.8014e-32	hsa-miR-486-5p	55.9369	156.098	-1.4806	4.8036e-10	6.4249e-09
novel_circ_0009365	157.442	0	8.2987	7.6715e-31	9.8014e-32	hsa-miR-486-5p	55.9369	156.098	-1.4806	4.8036e-10	6.4249e-09
hsa_circ_0057173	157.442	0	8.2987	7.6715e-31	9.8014e-32	hsa-miR-486-5p	55.9369	156.098	-1.4806	4.8036e-10	6.4249e-09
novel_circ_0010080	157.442	0	8.2987	7.6715e-31	9.8014e-32	hsa-miR-486-5p	55.9369	156.098	-1.4806	4.8036e-10	6.4249e-09
novel_circ_0016907	157.442	0	8.2987	7.6715e-31	9.8014e-32	hsa-miR-486-5p	55.9369	156.098	-1.4806	4.8036e-10	6.4249e-09
hsa_circ_0000045	157.442	0	8.2987	7.6715e-31	9.8014e-32	hsa-miR-10b-5p	269.688	31.166	3.1132	1.3697e-53	4.8852e-52
hsa_circ_0019171	157.442	0	8.2987	7.6715e-31	9.8014e-32	hsa-miR-139-5p	301.591	107.2	1.4923	9.179e-28	2.3707e-26
hsa_circ_0054126	157.442	0	8.2987	7.6715e-31	9.8014e-32	hsa-miR-139-5p	301.591	107.2	1.4923	9.179e-28	2.3707e-26
novel_circ_0005361	157.442	0	8.2987	7.6715e-31	9.8014e-32	hsa-miR-139-5p	301.591	107.2	1.4923	9.179e-28	2.3707e-26
novel_circ_0006638	157.442	0	8.2987	7.6715e-31	9.8014e-32	hsa-miR-139-5p	301.591	107.2	1.4923	9.179e-28	2.3707e-26
hsa_circ_0025582	157.442	0	8.2987	7.6715e-31	9.8014e-32	hsa-miR-139-5p	301.591	107.2	1.4923	9.179e-28	2.3707e-26
novel_circ_0014525	157.442	0	8.2987	7.6715e-31	9.8014e-32	hsa-miR-4521	112.299	285.464	-1.346	1.0421e-14	1.8585e-13
hsa_circ_0001025	157.442	0	8.2987	7.6715e-31	9.8014e-32	hsa-miR-4521	112.299	285.464	-1.346	1.0421e-14	1.8585e-13
hsa_circ_0005688	125.953	0	7.9767	1.1473e-25	1.113e-26	hsa-miR-203a-3p	87.4147	27.4045	1.6735	2.6311e-10	3.7184e-09
hsa_circ_0005763	125.953	0	7.9767	1.1473e-25	1.113e-26	hsa-miR-203a-3p	87.4147	27.4045	1.6735	2.6311e-10	3.7184e-09
novel_circ_0015370	125.953	0	7.9767	1.1473e-25	1.113e-26	hsa-miR-203a-3p	87.4147	27.4045	1.6735	2.6311e-10	3.7184e-09
hsa_circ_0001781	125.953	0	7.9767	1.1473e-25	1.113e-26	hsa-miR-203a-3p	87.4147	27.4045	1.6735	2.6311e-10	3.7184e-09
hsa_circ_0006235	125.953	0	7.9767	1.1473e-25	1.113e-26	hsa-miR-203a-3p	87.4147	27.4045	1.6735	2.6311e-10	3.7184e-09
hsa_circ_0044183	125.953	0	7.9767	1.1473e-25	1.113e-26	hsa-miR-203a-3p	87.4147	27.4045	1.6735	2.6311e-10	3.7184e-09
hsa_circ_0007278	125.953	0	7.9767	1.1473e-25	1.113e-26	hsa-miR-203a-3p	87.4147	27.4045	1.6735	2.6311e-10	3.7184e-09
novel_circ_0002765	125.953	0	7.9767	1.1473e-25	1.113e-26	hsa-miR-203a-3p	87.4147	27.4045	1.6735	2.6311e-10	3.7184e-09
novel_circ_0017057	125.953	0	7.9767	1.1473e-25	1.113e-26	hsa-miR-203a-3p	87.4147	27.4045	1.6735	2.6311e-10	3.7184e-09
hsa_circ_0026228	125.953	0	7.9767	1.1473e-25	1.113e-26	hsa-miR-203a-3p	87.4147	27.4045	1.6735	2.6311e-10	3.7184e-09
hsa_circ_0007743	125.953	0	7.9767	1.1473e-25	1.113e-26	hsa-miR-203a-3p	87.4147	27.4045	1.6735	2.6311e-10	3.7184e-09
novel_circ_0013864	125.953	0	7.9767	1.1473e-25	1.113e-26	hsa-miR-203a-3p	87.4147	27.4045	1.6735	2.6311e-10	3.7184e-09
hsa_circ_0084756	125.953	0	7.9767	1.1473e-25	1.113e-26	hsa-miR-203a-3p	87.4147	27.4045	1.6735	2.6311e-10	3.7184e-09
novel_circ_0003920	125.953	0	7.9767	1.1473e-25	1.113e-26	hsa-miR-203a-3p	87.4147	27.4045	1.6735	2.6311e-10	3.7184e-09
novel_circ_0017626	125.953	0	7.9767	1.1473e-25	1.113e-26	hsa-miR-203a-3p	87.4147	27.4045	1.6735	2.6311e-10	3.7184e-09
hsa_circ_0003491	125.953	0	7.9767	1.1473e-25	1.113e-26	hsa-miR-203a-3p	87.4147	27.4045	1.6735	2.6311e-10	3.7184e-09
hsa_circ_0007206	125.953	0	7.9767	1.1473e-25	1.113e-26	hsa-miR-203a-3p	87.4147	27.4045	1.6735	2.6311e-10	3.7184e-09
hsa_circ_0008581	125.953	0	7.9767	1.1473e-25	1.113e-26	hsa-miR-203a-3p	87.4147	27.4045	1.6735	2.6311e-10	3.7184e-09
hsa_circ_0008168	125.953	0	7.9767	1.1473e-25	1.113e-26	hsa-miR-203a-3p	87.4147	27.4045	1.6735	2.6311e-10	3.7184e-09
hsa_circ_0003583	125.953	0	7.9767	1.1473e-25	1.113e-26	hsa-miR-203a-3p	87.4147	27.4045	1.6735	2.6311e-10	3.7184e-09
novel_circ_0004913	125.953	0	7.9767	1.1473e-25	1.113e-26	hsa-miR-203a-3p	87.4147	27.4045	1.6735	2.6311e-10	3.7184e-09
novel_circ_0002416	125.953	0	7.9767	1.1473e-25	1.113e-26	hsa-miR-203b-5p	87.4147	27.4045	1.6735	2.6311e-10	3.7184e-09
novel_circ_0010730	125.953	0	7.9767	1.1473e-25	1.113e-26	hsa-miR-203b-5p	87.4147	27.4045	1.6735	2.6311e-10	3.7184e-09
novel_circ_0008091	125.953	0	7.9767	1.1473e-25	1.113e-26	hsa-miR-203b-5p	87.4147	27.4045	1.6735	2.6311e-10	3.7184e-09
hsa_circ_0004836	125.953	0	7.9767	1.1473e-25	1.113e-26	hsa-miR-203b-5p	87.4147	27.4045	1.6735	2.6311e-10	3.7184e-09
hsa_circ_0002714	125.953	0	7.9767	1.1473e-25	1.113e-26	hsa-miR-203b-5p	87.4147	27.4045	1.6735	2.6311e-10	3.7184e-09
novel_circ_0010151	125.953	0	7.9767	1.1473e-25	1.113e-26	hsa-miR-203b-5p	87.4147	27.4045	1.6735	2.6311e-10	3.7184e-09
hsa_circ_0052728	125.953	0	7.9767	1.1473e-25	1.113e-26	hsa-miR-203b-5p	87.4147	27.4045	1.6735	2.6311e-10	3.7184e-09
hsa_circ_0008737	125.953	0	7.9767	1.1473e-25	1.113e-26	hsa-miR-200b-3p	68.2728	12.6276	2.4347	4.5854e-12	7.6322e-11
hsa_circ_0004191	125.953	0	7.9767	1.1473e-25	1.113e-26	hsa-miR-200b-3p	68.2728	12.6276	2.4347	4.5854e-12	7.6322e-11
novel_circ_0001687	125.953	0	7.9767	1.1473e-25	1.113e-26	hsa-miR-200b-3p	68.2728	12.6276	2.4347	4.5854e-12	7.6322e-11
novel_circ_0003972	125.953	0	7.9767	1.1473e-25	1.113e-26	hsa-miR-200b-3p	68.2728	12.6276	2.4347	4.5854e-12	7.6322e-11
hsa_circ_0000304	125.953	0	7.9767	1.1473e-25	1.113e-26	hsa-miR-200b-3p	68.2728	12.6276	2.4347	4.5854e-12	7.6322e-11
hsa_circ_0029062	125.953	0	7.9767	1.1473e-25	1.113e-26	hsa-miR-200b-3p	68.2728	12.6276	2.4347	4.5854e-12	7.6322e-11
novel_circ_0005175	125.953	0	7.9767	1.1473e-25	1.113e-26	hsa-miR-200b-3p	68.2728	12.6276	2.4347	4.5854e-12	7.6322e-11
hsa_circ_0005748	125.953	0	7.9767	1.1473e-25	1.113e-26	hsa-miR-200b-3p	68.2728	12.6276	2.4347	4.5854e-12	7.6322e-11
hsa_circ_0006852	125.953	0	7.9767	1.1473e-25	1.113e-26	hsa-miR-200b-3p	68.2728	12.6276	2.4347	4.5854e-12	7.6322e-11
hsa_circ_0003694	125.953	0	7.9767	1.1473e-25	1.113e-26	hsa-miR-200b-3p	68.2728	12.6276	2.4347	4.5854e-12	7.6322e-11
hsa_circ_0005873	125.953	0	7.9767	1.1473e-25	1.113e-26	hsa-miR-200b-3p	68.2728	12.6276	2.4347	4.5854e-12	7.6322e-11
hsa_circ_0006660	125.953	0	7.9767	1.1473e-25	1.113e-26	hsa-miR-200b-3p	68.2728	12.6276	2.4347	4.5854e-12	7.6322e-11
hsa_circ_0001139	125.953	0	7.9767	1.1473e-25	1.113e-26	hsa-miR-1303	22.1195	97.2593	-2.1365	4.7906e-11	7.1763e-10
novel_circ_0011340	125.953	0	7.9767	1.1473e-25	1.113e-26	hsa-miR-1303	22.1195	97.2593	-2.1365	4.7906e-11	7.1763e-10
hsa_circ_0089775	125.953	0	7.9767	1.1473e-25	1.113e-26	hsa-miR-1303	22.1195	97.2593	-2.1365	4.7906e-11	7.1763e-10
hsa_circ_0057703	125.953	0	7.9767	1.1473e-25	1.113e-26	hsa-miR-1303	22.1195	97.2593	-2.1365	4.7906e-11	7.1763e-10
hsa_circ_0000787	125.953	0	7.9767	1.1473e-25	1.113e-26	hsa-miR-374a-3p	31.9032	66.362	-1.0567	0.0030991	0.021493
novel_circ_0014229	125.953	0	7.9767	1.1473e-25	1.113e-26	hsa-miR-374a-3p	31.9032	66.362	-1.0567	0.0030991	0.021493
novel_circ_0000825	125.953	0	7.9767	1.1473e-25	1.113e-26	hsa-miR-374a-3p	31.9032	66.362	-1.0567	0.0030991	0.021493
hsa_circ_0069285	125.953	0	7.9767	1.1473e-25	1.113e-26	hsa-miR-374a-3p	31.9032	66.362	-1.0567	0.0030991	0.021493
novel_circ_0009320	125.953	0	7.9767	1.1473e-25	1.113e-26	hsa-miR-374a-3p	31.9032	66.362	-1.0567	0.0030991	0.021493
hsa_circ_0004047	125.953	0	7.9767	1.1473e-25	1.113e-26	hsa-miR-196b-5p	21.9069	6.85114	1.677	0.001538	0.010971
hsa_circ_0033040	125.953	0	7.9767	1.1473e-25	1.113e-26	hsa-miR-196b-5p	21.9069	6.85114	1.677	0.001538	0.010971
hsa_circ_0000271	125.953	0	7.9767	1.1473e-25	1.113e-26	hsa-miR-196b-5p	21.9069	6.85114	1.677	0.001538	0.010971
hsa_circ_0020028	125.953	0	7.9767	1.1473e-25	1.113e-26	hsa-miR-196b-5p	21.9069	6.85114	1.677	0.001538	0.010971
novel_circ_0008320	125.953	0	7.9767	1.1473e-25	1.113e-26	hsa-miR-196b-5p	21.9069	6.85114	1.677	0.001538	0.010971
hsa_circ_0007249	125.953	0	7.9767	1.1473e-25	1.113e-26	hsa-miR-196b-5p	21.9069	6.85114	1.677	0.001538	0.010971
novel_circ_0013319	125.953	0	7.9767	1.1473e-25	1.113e-26	hsa-miR-196b-5p	21.9069	6.85114	1.677	0.001538	0.010971
hsa_circ_0091175	125.953	0	7.9767	1.1473e-25	1.113e-26	hsa-miR-196b-5p	21.9069	6.85114	1.677	0.001538	0.010971
novel_circ_0008757	125.953	0	7.9767	1.1473e-25	1.113e-26	hsa-miR-196b-5p	21.9069	6.85114	1.677	0.001538	0.010971
hsa_circ_0054687	125.953	0	7.9767	1.1473e-25	1.113e-26	hsa-miR-196b-5p	21.9069	6.85114	1.677	0.001538	0.010971
hsa_circ_0057338	125.953	0	7.9767	1.1473e-25	1.113e-26	hsa-miR-486-3p	58.2765	149.382	-1.358	1.7013e-08	1.991e-07
hsa_circ_0008835	125.953	0	7.9767	1.1473e-25	1.113e-26	hsa-miR-486-3p	58.2765	149.382	-1.358	1.7013e-08	1.991e-07
novel_circ_0016155	125.953	0	7.9767	1.1473e-25	1.113e-26	hsa-miR-486-3p	58.2765	149.382	-1.358	1.7013e-08	1.991e-07
novel_circ_0008831	125.953	0	7.9767	1.1473e-25	1.113e-26	hsa-miR-486-3p	58.2765	149.382	-1.358	1.7013e-08	1.991e-07
novel_circ_0015001	125.953	0	7.9767	1.1473e-25	1.113e-26	hsa-miR-486-3p	58.2765	149.382	-1.358	1.7013e-08	1.991e-07
hsa_circ_0051427	125.953	0	7.9767	1.1473e-25	1.113e-26	hsa-miR-486-3p	58.2765	149.382	-1.358	1.7013e-08	1.991e-07
novel_circ_0013559	125.953	0	7.9767	1.1473e-25	1.113e-26	hsa-miR-486-3p	58.2765	149.382	-1.358	1.7013e-08	1.991e-07
hsa_circ_0042072	125.953	0	7.9767	1.1473e-25	1.113e-26	hsa-miR-486-3p	58.2765	149.382	-1.358	1.7013e-08	1.991e-07
hsa_circ_0026915	125.953	0	7.9767	1.1473e-25	1.113e-26	hsa-miR-486-3p	58.2765	149.382	-1.358	1.7013e-08	1.991e-07
novel_circ_0013994	125.953	0	7.9767	1.1473e-25	1.113e-26	hsa-miR-486-3p	58.2765	149.382	-1.358	1.7013e-08	1.991e-07
novel_circ_0000322	125.953	0	7.9767	1.1473e-25	1.113e-26	hsa-miR-486-3p	58.2765	149.382	-1.358	1.7013e-08	1.991e-07
novel_circ_0003953	125.953	0	7.9767	1.1473e-25	1.113e-26	hsa-miR-486-3p	58.2765	149.382	-1.358	1.7013e-08	1.991e-07
novel_circ_0004026	125.953	0	7.9767	1.1473e-25	1.113e-26	hsa-miR-486-3p	58.2765	149.382	-1.358	1.7013e-08	1.991e-07
hsa_circ_0066078	125.953	0	7.9767	1.1473e-25	1.113e-26	hsa-miR-486-3p	58.2765	149.382	-1.358	1.7013e-08	1.991e-07
novel_circ_0009868	125.953	0	7.9767	1.1473e-25	1.113e-26	hsa-miR-486-3p	58.2765	149.382	-1.358	1.7013e-08	1.991e-07
novel_circ_0016951	125.953	0	7.9767	1.1473e-25	1.113e-26	hsa-miR-486-3p	58.2765	149.382	-1.358	1.7013e-08	1.991e-07
novel_circ_0006029	125.953	0	7.9767	1.1473e-25	1.113e-26	hsa-miR-486-3p	58.2765	149.382	-1.358	1.7013e-08	1.991e-07
hsa_circ_0034989	125.953	0	7.9767	1.1473e-25	1.113e-26	hsa-miR-486-3p	58.2765	149.382	-1.358	1.7013e-08	1.991e-07
hsa_circ_0025042	125.953	0	7.9767	1.1473e-25	1.113e-26	hsa-miR-486-3p	58.2765	149.382	-1.358	1.7013e-08	1.991e-07
hsa_circ_0041451	125.953	0	7.9767	1.1473e-25	1.113e-26	hsa-miR-486-3p	58.2765	149.382	-1.358	1.7013e-08	1.991e-07
hsa_circ_0008006	125.953	0	7.9767	1.1473e-25	1.113e-26	hsa-miR-486-3p	58.2765	149.382	-1.358	1.7013e-08	1.991e-07
novel_circ_0013794	125.953	0	7.9767	1.1473e-25	1.113e-26	hsa-miR-486-3p	58.2765	149.382	-1.358	1.7013e-08	1.991e-07
hsa_circ_0003023	125.953	0	7.9767	1.1473e-25	1.113e-26	hsa-miR-486-3p	58.2765	149.382	-1.358	1.7013e-08	1.991e-07
hsa_circ_0008169	125.953	0	7.9767	1.1473e-25	1.113e-26	hsa-miR-486-3p	58.2765	149.382	-1.358	1.7013e-08	1.991e-07
novel_circ_0003028	125.953	0	7.9767	1.1473e-25	1.113e-26	hsa-miR-486-3p	58.2765	149.382	-1.358	1.7013e-08	1.991e-07
novel_circ_0016771	125.953	0	7.9767	1.1473e-25	1.113e-26	hsa-miR-486-3p	58.2765	149.382	-1.358	1.7013e-08	1.991e-07
hsa_circ_0003040	125.953	0	7.9767	1.1473e-25	1.113e-26	hsa-miR-486-3p	58.2765	149.382	-1.358	1.7013e-08	1.991e-07
novel_circ_0004413	125.953	0	7.9767	1.1473e-25	1.113e-26	hsa-miR-449c-5p	40.8361	4.43309	3.2035	1.3105e-09	1.6924e-08
hsa_circ_0034982	125.953	0	7.9767	1.1473e-25	1.113e-26	hsa-miR-449c-5p	40.8361	4.43309	3.2035	1.3105e-09	1.6924e-08
hsa_circ_0038697	125.953	0	7.9767	1.1473e-25	1.113e-26	hsa-miR-449c-5p	40.8361	4.43309	3.2035	1.3105e-09	1.6924e-08
hsa_circ_0060300	125.953	0	7.9767	1.1473e-25	1.113e-26	hsa-miR-449c-5p	40.8361	4.43309	3.2035	1.3105e-09	1.6924e-08
hsa_circ_0065926	125.953	0	7.9767	1.1473e-25	1.113e-26	hsa-miR-449c-5p	40.8361	4.43309	3.2035	1.3105e-09	1.6924e-08
hsa_circ_0063343	125.953	0	7.9767	1.1473e-25	1.113e-26	hsa-miR-449c-5p	40.8361	4.43309	3.2035	1.3105e-09	1.6924e-08
hsa_circ_0001911	125.953	0	7.9767	1.1473e-25	1.113e-26	hsa-miR-449c-5p	40.8361	4.43309	3.2035	1.3105e-09	1.6924e-08
novel_circ_0016355	125.953	0	7.9767	1.1473e-25	1.113e-26	hsa-miR-449c-5p	40.8361	4.43309	3.2035	1.3105e-09	1.6924e-08
hsa_circ_0007769	125.953	0	7.9767	1.1473e-25	1.113e-26	hsa-miR-449c-5p	40.8361	4.43309	3.2035	1.3105e-09	1.6924e-08
hsa_circ_0072161	125.953	0	7.9767	1.1473e-25	1.113e-26	hsa-miR-449c-5p	40.8361	4.43309	3.2035	1.3105e-09	1.6924e-08
novel_circ_0009543	125.953	0	7.9767	1.1473e-25	1.113e-26	hsa-miR-449c-5p	40.8361	4.43309	3.2035	1.3105e-09	1.6924e-08
hsa_circ_0002897	125.953	0	7.9767	1.1473e-25	1.113e-26	hsa-miR-449c-5p	40.8361	4.43309	3.2035	1.3105e-09	1.6924e-08
novel_circ_0005486	125.953	0	7.9767	1.1473e-25	1.113e-26	hsa-miR-449c-5p	40.8361	4.43309	3.2035	1.3105e-09	1.6924e-08
novel_circ_0017438	125.953	0	7.9767	1.1473e-25	1.113e-26	hsa-miR-146a-5p	110.81	38.2858	1.5332	1.6454e-11	2.6222e-10
novel_circ_0013523	125.953	0	7.9767	1.1473e-25	1.113e-26	hsa-miR-146a-5p	110.81	38.2858	1.5332	1.6454e-11	2.6222e-10
novel_circ_0011523	125.953	0	7.9767	1.1473e-25	1.113e-26	hsa-miR-146a-5p	110.81	38.2858	1.5332	1.6454e-11	2.6222e-10
hsa_circ_0005406	125.953	0	7.9767	1.1473e-25	1.113e-26	hsa-miR-146a-5p	110.81	38.2858	1.5332	1.6454e-11	2.6222e-10
novel_circ_0000209	125.953	0	7.9767	1.1473e-25	1.113e-26	hsa-miR-146a-5p	110.81	38.2858	1.5332	1.6454e-11	2.6222e-10
hsa_circ_0020306	125.953	0	7.9767	1.1473e-25	1.113e-26	hsa-miR-146a-5p	110.81	38.2858	1.5332	1.6454e-11	2.6222e-10
hsa_circ_0005161	125.953	0	7.9767	1.1473e-25	1.113e-26	hsa-miR-146a-5p	110.81	38.2858	1.5332	1.6454e-11	2.6222e-10
hsa_circ_0002060	125.953	0	7.9767	1.1473e-25	1.113e-26	hsa-miR-146a-5p	110.81	38.2858	1.5332	1.6454e-11	2.6222e-10
hsa_circ_0017073	125.953	0	7.9767	1.1473e-25	1.113e-26	hsa-miR-146a-5p	110.81	38.2858	1.5332	1.6454e-11	2.6222e-10
novel_circ_0004944	125.953	0	7.9767	1.1473e-25	1.113e-26	hsa-miR-146a-5p	110.81	38.2858	1.5332	1.6454e-11	2.6222e-10
hsa_circ_0004440	125.953	0	7.9767	1.1473e-25	1.113e-26	hsa-let-7i-5p	72832.6	161506	-1.1489	0	0
hsa_circ_0034657	125.953	0	7.9767	1.1473e-25	1.113e-26	hsa-let-7i-5p	72832.6	161506	-1.1489	0	0
novel_circ_0016577	125.953	0	7.9767	1.1473e-25	1.113e-26	hsa-let-7i-5p	72832.6	161506	-1.1489	0	0
hsa_circ_0001516	125.953	0	7.9767	1.1473e-25	1.113e-26	hsa-let-7i-5p	72832.6	161506	-1.1489	0	0
novel_circ_0001473	125.953	0	7.9767	1.1473e-25	1.113e-26	hsa-let-7i-5p	72832.6	161506	-1.1489	0	0
hsa_circ_0048344	125.953	0	7.9767	1.1473e-25	1.113e-26	hsa-let-7i-5p	72832.6	161506	-1.1489	0	0
novel_circ_0000088	125.953	0	7.9767	1.1473e-25	1.113e-26	hsa-miR-200a-3p	32.7539	2.14938	3.9297	5.8067e-09	7.2487e-08
hsa_circ_0035215	125.953	0	7.9767	1.1473e-25	1.113e-26	hsa-miR-200a-3p	32.7539	2.14938	3.9297	5.8067e-09	7.2487e-08
novel_circ_0004590	125.953	0	7.9767	1.1473e-25	1.113e-26	hsa-miR-200a-3p	32.7539	2.14938	3.9297	5.8067e-09	7.2487e-08
novel_circ_0015557	125.953	0	7.9767	1.1473e-25	1.113e-26	hsa-miR-200a-3p	32.7539	2.14938	3.9297	5.8067e-09	7.2487e-08
novel_circ_0010731	125.953	0	7.9767	1.1473e-25	1.113e-26	hsa-miR-200a-3p	32.7539	2.14938	3.9297	5.8067e-09	7.2487e-08
novel_circ_0010724	125.953	0	7.9767	1.1473e-25	1.113e-26	hsa-miR-200a-3p	32.7539	2.14938	3.9297	5.8067e-09	7.2487e-08
novel_circ_0014488	125.953	0	7.9767	1.1473e-25	1.113e-26	hsa-miR-200a-3p	32.7539	2.14938	3.9297	5.8067e-09	7.2487e-08
novel_circ_0001750	125.953	0	7.9767	1.1473e-25	1.113e-26	hsa-miR-200a-3p	32.7539	2.14938	3.9297	5.8067e-09	7.2487e-08
hsa_circ_0020116	125.953	0	7.9767	1.1473e-25	1.113e-26	hsa-miR-143-3p	74.4408	9.67219	2.9442	2.6207e-15	4.7877e-14
hsa_circ_0001660	125.953	0	7.9767	1.1473e-25	1.113e-26	hsa-miR-143-3p	74.4408	9.67219	2.9442	2.6207e-15	4.7877e-14
hsa_circ_0007949	125.953	0	7.9767	1.1473e-25	1.113e-26	hsa-miR-143-3p	74.4408	9.67219	2.9442	2.6207e-15	4.7877e-14
hsa_circ_0032327	125.953	0	7.9767	1.1473e-25	1.113e-26	hsa-miR-143-3p	74.4408	9.67219	2.9442	2.6207e-15	4.7877e-14
novel_circ_0011467	125.953	0	7.9767	1.1473e-25	1.113e-26	hsa-miR-143-3p	74.4408	9.67219	2.9442	2.6207e-15	4.7877e-14
hsa_circ_0008712	125.953	0	7.9767	1.1473e-25	1.113e-26	hsa-miR-374b-3p	10.4217	33.181	-1.6708	0.001476	0.010734
novel_circ_0006203	125.953	0	7.9767	1.1473e-25	1.113e-26	hsa-miR-374b-3p	10.4217	33.181	-1.6708	0.001476	0.010734
hsa_circ_0008062	125.953	0	7.9767	1.1473e-25	1.113e-26	hsa-miR-374b-3p	10.4217	33.181	-1.6708	0.001476	0.010734
hsa_circ_0082922	125.953	0	7.9767	1.1473e-25	1.113e-26	hsa-miR-374b-3p	10.4217	33.181	-1.6708	0.001476	0.010734
novel_circ_0003213	125.953	0	7.9767	1.1473e-25	1.113e-26	hsa-miR-374b-3p	10.4217	33.181	-1.6708	0.001476	0.010734
novel_circ_0006966	125.953	0	7.9767	1.1473e-25	1.113e-26	hsa-miR-27b-5p	129.314	721.653	-2.4804	1.61e-87	8.0392e-86
hsa_circ_0003181	125.953	0	7.9767	1.1473e-25	1.113e-26	hsa-miR-27b-5p	129.314	721.653	-2.4804	1.61e-87	8.0392e-86
novel_circ_0017131	125.953	0	7.9767	1.1473e-25	1.113e-26	hsa-miR-27b-5p	129.314	721.653	-2.4804	1.61e-87	8.0392e-86
hsa_circ_0008622	125.953	0	7.9767	1.1473e-25	1.113e-26	hsa-miR-27b-5p	129.314	721.653	-2.4804	1.61e-87	8.0392e-86
hsa_circ_0001185	125.953	0	7.9767	1.1473e-25	1.113e-26	hsa-miR-122-5p	106.982	40.0321	1.4181	3.0997e-10	4.2212e-09
novel_circ_0009073	125.953	0	7.9767	1.1473e-25	1.113e-26	hsa-miR-122-5p	106.982	40.0321	1.4181	3.0997e-10	4.2212e-09
hsa_circ_0036264	125.953	0	7.9767	1.1473e-25	1.113e-26	hsa-miR-122-5p	106.982	40.0321	1.4181	3.0997e-10	4.2212e-09
hsa_circ_0008932	125.953	0	7.9767	1.1473e-25	1.113e-26	hsa-miR-122-5p	106.982	40.0321	1.4181	3.0997e-10	4.2212e-09
hsa_circ_0007871	125.953	0	7.9767	1.1473e-25	1.113e-26	hsa-miR-25-5p	8.7202	32.6437	-1.9044	0.00046684	0.0036424
novel_circ_0005477	125.953	0	7.9767	1.1473e-25	1.113e-26	hsa-miR-25-5p	8.7202	32.6437	-1.9044	0.00046684	0.0036424
hsa_circ_0056939	125.953	0	7.9767	1.1473e-25	1.113e-26	hsa-miR-25-5p	8.7202	32.6437	-1.9044	0.00046684	0.0036424
novel_circ_0014763	125.953	0	7.9767	1.1473e-25	1.113e-26	hsa-miR-25-5p	8.7202	32.6437	-1.9044	0.00046684	0.0036424
hsa_circ_0058691	125.953	0	7.9767	1.1473e-25	1.113e-26	hsa-miR-122b-3p	106.982	40.0321	1.4181	3.0997e-10	4.2212e-09
hsa_circ_0082414	125.953	0	7.9767	1.1473e-25	1.113e-26	hsa-miR-122b-3p	106.982	40.0321	1.4181	3.0997e-10	4.2212e-09
novel_circ_0001265	125.953	0	7.9767	1.1473e-25	1.113e-26	hsa-miR-122b-3p	106.982	40.0321	1.4181	3.0997e-10	4.2212e-09
hsa_circ_0006725	125.953	0	7.9767	1.1473e-25	1.113e-26	hsa-miR-122b-3p	106.982	40.0321	1.4181	3.0997e-10	4.2212e-09
novel_circ_0003462	125.953	0	7.9767	1.1473e-25	1.113e-26	hsa-miR-122b-3p	106.982	40.0321	1.4181	3.0997e-10	4.2212e-09
hsa_circ_0002191	125.953	0	7.9767	1.1473e-25	1.113e-26	hsa-miR-122b-3p	106.982	40.0321	1.4181	3.0997e-10	4.2212e-09
hsa_circ_0045409	125.953	0	7.9767	1.1473e-25	1.113e-26	hsa-miR-122b-3p	106.982	40.0321	1.4181	3.0997e-10	4.2212e-09
novel_circ_0006461	125.953	0	7.9767	1.1473e-25	1.113e-26	hsa-miR-122b-3p	106.982	40.0321	1.4181	3.0997e-10	4.2212e-09
novel_circ_0016857	125.953	0	7.9767	1.1473e-25	1.113e-26	hsa-miR-122b-3p	106.982	40.0321	1.4181	3.0997e-10	4.2212e-09
hsa_circ_0076070	125.953	0	7.9767	1.1473e-25	1.113e-26	hsa-miR-122b-3p	106.982	40.0321	1.4181	3.0997e-10	4.2212e-09
novel_circ_0005590	125.953	0	7.9767	1.1473e-25	1.113e-26	hsa-miR-122b-3p	106.982	40.0321	1.4181	3.0997e-10	4.2212e-09
novel_circ_0003432	125.953	0	7.9767	1.1473e-25	1.113e-26	hsa-let-7a-3p	42.1122	90.9455	-1.1108	0.00027367	0.0021577
hsa_circ_0004731	125.953	0	7.9767	1.1473e-25	1.113e-26	hsa-miR-146b-3p	13.612	0	4.341	0.00012007	0.00097756
novel_circ_0003875	125.953	0	7.9767	1.1473e-25	1.113e-26	hsa-miR-146b-3p	13.612	0	4.341	0.00012007	0.00097756
novel_circ_0015641	125.953	0	7.9767	1.1473e-25	1.113e-26	hsa-miR-146b-3p	13.612	0	4.341	0.00012007	0.00097756
hsa_circ_0088023	125.953	0	7.9767	1.1473e-25	1.113e-26	hsa-miR-146b-3p	13.612	0	4.341	0.00012007	0.00097756
hsa_circ_0008354	125.953	0	7.9767	1.1473e-25	1.113e-26	hsa-miR-146b-3p	13.612	0	4.341	0.00012007	0.00097756
hsa_circ_0007427	125.953	0	7.9767	1.1473e-25	1.113e-26	hsa-miR-146b-3p	13.612	0	4.341	0.00012007	0.00097756
novel_circ_0008724	125.953	0	7.9767	1.1473e-25	1.113e-26	hsa-miR-146b-3p	13.612	0	4.341	0.00012007	0.00097756
novel_circ_0007672	125.953	0	7.9767	1.1473e-25	1.113e-26	hsa-miR-146b-3p	13.612	0	4.341	0.00012007	0.00097756
novel_circ_0006357	125.953	0	7.9767	1.1473e-25	1.113e-26	hsa-miR-146b-3p	13.612	0	4.341	0.00012007	0.00097756
hsa_circ_0003481	125.953	0	7.9767	1.1473e-25	1.113e-26	hsa-miR-146b-3p	13.612	0	4.341	0.00012007	0.00097756
novel_circ_0015590	125.953	0	7.9767	1.1473e-25	1.113e-26	hsa-miR-146b-3p	13.612	0	4.341	0.00012007	0.00097756
hsa_circ_0002440	125.953	0	7.9767	1.1473e-25	1.113e-26	hsa-miR-1-3p	50.1943	5.77645	3.1193	2.8566e-11	4.4575e-10
hsa_circ_0006706	125.953	0	7.9767	1.1473e-25	1.113e-26	hsa-miR-1-3p	50.1943	5.77645	3.1193	2.8566e-11	4.4575e-10
novel_circ_0000065	125.953	0	7.9767	1.1473e-25	1.113e-26	hsa-miR-1-3p	50.1943	5.77645	3.1193	2.8566e-11	4.4575e-10
novel_circ_0006627	125.953	0	7.9767	1.1473e-25	1.113e-26	hsa-miR-1-3p	50.1943	5.77645	3.1193	2.8566e-11	4.4575e-10
novel_circ_0006576	125.953	0	7.9767	1.1473e-25	1.113e-26	hsa-miR-1-3p	50.1943	5.77645	3.1193	2.8566e-11	4.4575e-10
hsa_circ_0008674	125.953	0	7.9767	1.1473e-25	1.113e-26	hsa-miR-451a	24.8845	182.966	-2.8783	9.03e-28	2.3707e-26
novel_circ_0017051	125.953	0	7.9767	1.1473e-25	1.113e-26	hsa-miR-199a-3p	17.015	3.76141	2.1775	0.001138	0.008439
novel_circ_0002900	125.953	0	7.9767	1.1473e-25	1.113e-26	hsa-miR-199a-3p	17.015	3.76141	2.1775	0.001138	0.008439
novel_circ_0015251	125.953	0	7.9767	1.1473e-25	1.113e-26	hsa-miR-199a-3p	17.015	3.76141	2.1775	0.001138	0.008439
hsa_circ_0003338	125.953	0	7.9767	1.1473e-25	1.113e-26	hsa-miR-190b-5p	15.9516	0	4.3067	3.2335e-05	0.00028493
hsa_circ_0036868	125.953	0	7.9767	1.1473e-25	1.113e-26	hsa-miR-190b-5p	15.9516	0	4.3067	3.2335e-05	0.00028493
hsa_circ_0002456	125.953	0	7.9767	1.1473e-25	1.113e-26	hsa-miR-486-5p	55.9369	156.098	-1.4806	4.8036e-10	6.4249e-09
hsa_circ_0028608	125.953	0	7.9767	1.1473e-25	1.113e-26	hsa-miR-486-5p	55.9369	156.098	-1.4806	4.8036e-10	6.4249e-09
novel_circ_0005713	125.953	0	7.9767	1.1473e-25	1.113e-26	hsa-miR-486-5p	55.9369	156.098	-1.4806	4.8036e-10	6.4249e-09
hsa_circ_0005165	125.953	0	7.9767	1.1473e-25	1.113e-26	hsa-miR-486-5p	55.9369	156.098	-1.4806	4.8036e-10	6.4249e-09
hsa_circ_0008301	125.953	0	7.9767	1.1473e-25	1.113e-26	hsa-miR-486-5p	55.9369	156.098	-1.4806	4.8036e-10	6.4249e-09
hsa_circ_0007230	125.953	0	7.9767	1.1473e-25	1.113e-26	hsa-miR-486-5p	55.9369	156.098	-1.4806	4.8036e-10	6.4249e-09
hsa_circ_0007641	125.953	0	7.9767	1.1473e-25	1.113e-26	hsa-miR-486-5p	55.9369	156.098	-1.4806	4.8036e-10	6.4249e-09
novel_circ_0008183	125.953	0	7.9767	1.1473e-25	1.113e-26	hsa-miR-10b-5p	269.688	31.166	3.1132	1.3697e-53	4.8852e-52
hsa_circ_0003450	125.953	0	7.9767	1.1473e-25	1.113e-26	hsa-miR-10b-5p	269.688	31.166	3.1132	1.3697e-53	4.8852e-52
novel_circ_0014657	125.953	0	7.9767	1.1473e-25	1.113e-26	hsa-miR-10b-5p	269.688	31.166	3.1132	1.3697e-53	4.8852e-52
novel_circ_0005113	125.953	0	7.9767	1.1473e-25	1.113e-26	hsa-miR-10b-5p	269.688	31.166	3.1132	1.3697e-53	4.8852e-52
hsa_circ_0002438	125.953	0	7.9767	1.1473e-25	1.113e-26	hsa-miR-10b-5p	269.688	31.166	3.1132	1.3697e-53	4.8852e-52
hsa_circ_0002417	125.953	0	7.9767	1.1473e-25	1.113e-26	hsa-miR-139-5p	301.591	107.2	1.4923	9.179e-28	2.3707e-26
novel_circ_0007847	125.953	0	7.9767	1.1473e-25	1.113e-26	hsa-miR-139-5p	301.591	107.2	1.4923	9.179e-28	2.3707e-26
novel_circ_0012232	125.953	0	7.9767	1.1473e-25	1.113e-26	hsa-miR-32-3p	20.8434	72.8101	-1.8045	5.4036e-07	5.5443e-06
novel_circ_0007982	125.953	0	7.9767	1.1473e-25	1.113e-26	hsa-miR-32-3p	20.8434	72.8101	-1.8045	5.4036e-07	5.5443e-06
hsa_circ_0006487	125.953	0	7.9767	1.1473e-25	1.113e-26	hsa-miR-32-3p	20.8434	72.8101	-1.8045	5.4036e-07	5.5443e-06
novel_circ_0004138	125.953	0	7.9767	1.1473e-25	1.113e-26	hsa-miR-32-3p	20.8434	72.8101	-1.8045	5.4036e-07	5.5443e-06
novel_circ_0005697	125.953	0	7.9767	1.1473e-25	1.113e-26	hsa-miR-4521	112.299	285.464	-1.346	1.0421e-14	1.8585e-13
hsa_circ_0007683	125.953	0	7.9767	1.1473e-25	1.113e-26	hsa-miR-4521	112.299	285.464	-1.346	1.0421e-14	1.8585e-13
novel_circ_0001379	94.465	0	7.5617	3.2587e-20	2.2194e-21	hsa-miR-203a-3p	87.4147	27.4045	1.6735	2.6311e-10	3.7184e-09
hsa_circ_0008283	94.465	0	7.5617	3.2587e-20	2.2194e-21	hsa-miR-203a-3p	87.4147	27.4045	1.6735	2.6311e-10	3.7184e-09
hsa_circ_0004609	94.465	0	7.5617	3.2587e-20	2.2194e-21	hsa-miR-203a-3p	87.4147	27.4045	1.6735	2.6311e-10	3.7184e-09
hsa_circ_0006294	94.465	0	7.5617	3.2587e-20	2.2194e-21	hsa-miR-203a-3p	87.4147	27.4045	1.6735	2.6311e-10	3.7184e-09
novel_circ_0008618	94.465	0	7.5617	3.2587e-20	2.2194e-21	hsa-miR-203a-3p	87.4147	27.4045	1.6735	2.6311e-10	3.7184e-09
hsa_circ_0088036	94.465	0	7.5617	3.2587e-20	2.2194e-21	hsa-miR-203a-3p	87.4147	27.4045	1.6735	2.6311e-10	3.7184e-09
hsa_circ_0005076	94.465	0	7.5617	3.2587e-20	2.2194e-21	hsa-miR-203a-3p	87.4147	27.4045	1.6735	2.6311e-10	3.7184e-09
novel_circ_0001665	94.465	0	7.5617	3.2587e-20	2.2194e-21	hsa-miR-203a-3p	87.4147	27.4045	1.6735	2.6311e-10	3.7184e-09
novel_circ_0000658	94.465	0	7.5617	3.2587e-20	2.2194e-21	hsa-miR-203a-3p	87.4147	27.4045	1.6735	2.6311e-10	3.7184e-09
hsa_circ_0006616	94.465	0	7.5617	3.2587e-20	2.2194e-21	hsa-miR-203a-3p	87.4147	27.4045	1.6735	2.6311e-10	3.7184e-09
hsa_circ_0003747	94.465	0	7.5617	3.2587e-20	2.2194e-21	hsa-miR-203a-3p	87.4147	27.4045	1.6735	2.6311e-10	3.7184e-09
novel_circ_0001117	94.465	0	7.5617	3.2587e-20	2.2194e-21	hsa-miR-203a-3p	87.4147	27.4045	1.6735	2.6311e-10	3.7184e-09
hsa_circ_0003836	94.465	0	7.5617	3.2587e-20	2.2194e-21	hsa-miR-203a-3p	87.4147	27.4045	1.6735	2.6311e-10	3.7184e-09
hsa_circ_0089810	94.465	0	7.5617	3.2587e-20	2.2194e-21	hsa-miR-203a-3p	87.4147	27.4045	1.6735	2.6311e-10	3.7184e-09
novel_circ_0015113	94.465	0	7.5617	3.2587e-20	2.2194e-21	hsa-miR-203a-3p	87.4147	27.4045	1.6735	2.6311e-10	3.7184e-09
hsa_circ_0007837	94.465	0	7.5617	3.2587e-20	2.2194e-21	hsa-miR-203a-3p	87.4147	27.4045	1.6735	2.6311e-10	3.7184e-09
hsa_circ_0008073	94.465	0	7.5617	3.2587e-20	2.2194e-21	hsa-miR-203a-3p	87.4147	27.4045	1.6735	2.6311e-10	3.7184e-09
novel_circ_0011075	94.465	0	7.5617	3.2587e-20	2.2194e-21	hsa-miR-203a-3p	87.4147	27.4045	1.6735	2.6311e-10	3.7184e-09
hsa_circ_0008669	94.465	0	7.5617	3.2587e-20	2.2194e-21	hsa-miR-203a-3p	87.4147	27.4045	1.6735	2.6311e-10	3.7184e-09
hsa_circ_0008544	94.465	0	7.5617	3.2587e-20	2.2194e-21	hsa-miR-203a-3p	87.4147	27.4045	1.6735	2.6311e-10	3.7184e-09
hsa_circ_0009148	94.465	0	7.5617	3.2587e-20	2.2194e-21	hsa-miR-203a-3p	87.4147	27.4045	1.6735	2.6311e-10	3.7184e-09
hsa_circ_0025373	94.465	0	7.5617	3.2587e-20	2.2194e-21	hsa-miR-203a-3p	87.4147	27.4045	1.6735	2.6311e-10	3.7184e-09
hsa_circ_0006920	94.465	0	7.5617	3.2587e-20	2.2194e-21	hsa-miR-203a-3p	87.4147	27.4045	1.6735	2.6311e-10	3.7184e-09
hsa_circ_0018881	94.465	0	7.5617	3.2587e-20	2.2194e-21	hsa-miR-203a-3p	87.4147	27.4045	1.6735	2.6311e-10	3.7184e-09
novel_circ_0003868	94.465	0	7.5617	3.2587e-20	2.2194e-21	hsa-miR-203a-3p	87.4147	27.4045	1.6735	2.6311e-10	3.7184e-09
novel_circ_0008395	94.465	0	7.5617	3.2587e-20	2.2194e-21	hsa-miR-203a-3p	87.4147	27.4045	1.6735	2.6311e-10	3.7184e-09
novel_circ_0013185	94.465	0	7.5617	3.2587e-20	2.2194e-21	hsa-miR-203b-5p	87.4147	27.4045	1.6735	2.6311e-10	3.7184e-09
novel_circ_0004603	94.465	0	7.5617	3.2587e-20	2.2194e-21	hsa-miR-203b-5p	87.4147	27.4045	1.6735	2.6311e-10	3.7184e-09
novel_circ_0016412	94.465	0	7.5617	3.2587e-20	2.2194e-21	hsa-miR-203b-5p	87.4147	27.4045	1.6735	2.6311e-10	3.7184e-09
novel_circ_0013183	94.465	0	7.5617	3.2587e-20	2.2194e-21	hsa-miR-203b-5p	87.4147	27.4045	1.6735	2.6311e-10	3.7184e-09
novel_circ_0016237	94.465	0	7.5617	3.2587e-20	2.2194e-21	hsa-miR-203b-5p	87.4147	27.4045	1.6735	2.6311e-10	3.7184e-09
novel_circ_0007348	94.465	0	7.5617	3.2587e-20	2.2194e-21	hsa-miR-203b-5p	87.4147	27.4045	1.6735	2.6311e-10	3.7184e-09
novel_circ_0003085	94.465	0	7.5617	3.2587e-20	2.2194e-21	hsa-miR-203b-5p	87.4147	27.4045	1.6735	2.6311e-10	3.7184e-09
hsa_circ_0004778	94.465	0	7.5617	3.2587e-20	2.2194e-21	hsa-miR-203b-5p	87.4147	27.4045	1.6735	2.6311e-10	3.7184e-09
novel_circ_0005864	94.465	0	7.5617	3.2587e-20	2.2194e-21	hsa-miR-203b-5p	87.4147	27.4045	1.6735	2.6311e-10	3.7184e-09
hsa_circ_0000295	94.465	0	7.5617	3.2587e-20	2.2194e-21	hsa-miR-203b-5p	87.4147	27.4045	1.6735	2.6311e-10	3.7184e-09
novel_circ_0011537	94.465	0	7.5617	3.2587e-20	2.2194e-21	hsa-miR-203b-5p	87.4147	27.4045	1.6735	2.6311e-10	3.7184e-09
hsa_circ_0064338	94.465	0	7.5617	3.2587e-20	2.2194e-21	hsa-miR-203b-5p	87.4147	27.4045	1.6735	2.6311e-10	3.7184e-09
novel_circ_0011709	94.465	0	7.5617	3.2587e-20	2.2194e-21	hsa-miR-203b-5p	87.4147	27.4045	1.6735	2.6311e-10	3.7184e-09
hsa_circ_0004037	94.465	0	7.5617	3.2587e-20	2.2194e-21	hsa-miR-203b-5p	87.4147	27.4045	1.6735	2.6311e-10	3.7184e-09
novel_circ_0009780	94.465	0	7.5617	3.2587e-20	2.2194e-21	hsa-miR-203b-5p	87.4147	27.4045	1.6735	2.6311e-10	3.7184e-09
hsa_circ_0044186	94.465	0	7.5617	3.2587e-20	2.2194e-21	hsa-miR-203b-5p	87.4147	27.4045	1.6735	2.6311e-10	3.7184e-09
hsa_circ_0085782	94.465	0	7.5617	3.2587e-20	2.2194e-21	hsa-miR-203b-5p	87.4147	27.4045	1.6735	2.6311e-10	3.7184e-09
novel_circ_0011891	94.465	0	7.5617	3.2587e-20	2.2194e-21	hsa-miR-203b-5p	87.4147	27.4045	1.6735	2.6311e-10	3.7184e-09
novel_circ_0010038	94.465	0	7.5617	3.2587e-20	2.2194e-21	hsa-miR-200b-3p	68.2728	12.6276	2.4347	4.5854e-12	7.6322e-11
novel_circ_0009125	94.465	0	7.5617	3.2587e-20	2.2194e-21	hsa-miR-200b-3p	68.2728	12.6276	2.4347	4.5854e-12	7.6322e-11
novel_circ_0013876	94.465	0	7.5617	3.2587e-20	2.2194e-21	hsa-miR-200b-3p	68.2728	12.6276	2.4347	4.5854e-12	7.6322e-11
hsa_circ_0004821	94.465	0	7.5617	3.2587e-20	2.2194e-21	hsa-miR-200b-3p	68.2728	12.6276	2.4347	4.5854e-12	7.6322e-11
novel_circ_0011856	94.465	0	7.5617	3.2587e-20	2.2194e-21	hsa-miR-200b-3p	68.2728	12.6276	2.4347	4.5854e-12	7.6322e-11
novel_circ_0006147	94.465	0	7.5617	3.2587e-20	2.2194e-21	hsa-miR-200b-3p	68.2728	12.6276	2.4347	4.5854e-12	7.6322e-11
hsa_circ_0004752	94.465	0	7.5617	3.2587e-20	2.2194e-21	hsa-miR-200b-3p	68.2728	12.6276	2.4347	4.5854e-12	7.6322e-11
hsa_circ_0008623	94.465	0	7.5617	3.2587e-20	2.2194e-21	hsa-miR-200b-3p	68.2728	12.6276	2.4347	4.5854e-12	7.6322e-11
hsa_circ_0008015	94.465	0	7.5617	3.2587e-20	2.2194e-21	hsa-miR-200b-3p	68.2728	12.6276	2.4347	4.5854e-12	7.6322e-11
hsa_circ_0041346	94.465	0	7.5617	3.2587e-20	2.2194e-21	hsa-miR-200b-3p	68.2728	12.6276	2.4347	4.5854e-12	7.6322e-11
novel_circ_0003394	94.465	0	7.5617	3.2587e-20	2.2194e-21	hsa-miR-200b-3p	68.2728	12.6276	2.4347	4.5854e-12	7.6322e-11
hsa_circ_0051959	94.465	0	7.5617	3.2587e-20	2.2194e-21	hsa-miR-1303	22.1195	97.2593	-2.1365	4.7906e-11	7.1763e-10
hsa_circ_0040374	94.465	0	7.5617	3.2587e-20	2.2194e-21	hsa-miR-1303	22.1195	97.2593	-2.1365	4.7906e-11	7.1763e-10
hsa_circ_0000017	94.465	0	7.5617	3.2587e-20	2.2194e-21	hsa-miR-1303	22.1195	97.2593	-2.1365	4.7906e-11	7.1763e-10
hsa_circ_0007908	94.465	0	7.5617	3.2587e-20	2.2194e-21	hsa-miR-1303	22.1195	97.2593	-2.1365	4.7906e-11	7.1763e-10
novel_circ_0009395	94.465	0	7.5617	3.2587e-20	2.2194e-21	hsa-miR-1303	22.1195	97.2593	-2.1365	4.7906e-11	7.1763e-10
novel_circ_0010032	94.465	0	7.5617	3.2587e-20	2.2194e-21	hsa-miR-1303	22.1195	97.2593	-2.1365	4.7906e-11	7.1763e-10
hsa_circ_0088901	94.465	0	7.5617	3.2587e-20	2.2194e-21	hsa-miR-1303	22.1195	97.2593	-2.1365	4.7906e-11	7.1763e-10
hsa_circ_0007137	94.465	0	7.5617	3.2587e-20	2.2194e-21	hsa-miR-1303	22.1195	97.2593	-2.1365	4.7906e-11	7.1763e-10
hsa_circ_0075675	94.465	0	7.5617	3.2587e-20	2.2194e-21	hsa-miR-1303	22.1195	97.2593	-2.1365	4.7906e-11	7.1763e-10
novel_circ_0009451	94.465	0	7.5617	3.2587e-20	2.2194e-21	hsa-miR-374a-3p	31.9032	66.362	-1.0567	0.0030991	0.021493
novel_circ_0011429	94.465	0	7.5617	3.2587e-20	2.2194e-21	hsa-miR-374a-3p	31.9032	66.362	-1.0567	0.0030991	0.021493
novel_circ_0003307	94.465	0	7.5617	3.2587e-20	2.2194e-21	hsa-miR-374a-3p	31.9032	66.362	-1.0567	0.0030991	0.021493
hsa_circ_0007976	94.465	0	7.5617	3.2587e-20	2.2194e-21	hsa-miR-374a-3p	31.9032	66.362	-1.0567	0.0030991	0.021493
hsa_circ_0044699	94.465	0	7.5617	3.2587e-20	2.2194e-21	hsa-miR-374a-3p	31.9032	66.362	-1.0567	0.0030991	0.021493
novel_circ_0017164	94.465	0	7.5617	3.2587e-20	2.2194e-21	hsa-miR-374a-3p	31.9032	66.362	-1.0567	0.0030991	0.021493
novel_circ_0006692	94.465	0	7.5617	3.2587e-20	2.2194e-21	hsa-miR-374a-3p	31.9032	66.362	-1.0567	0.0030991	0.021493
hsa_circ_0055061	94.465	0	7.5617	3.2587e-20	2.2194e-21	hsa-miR-374a-3p	31.9032	66.362	-1.0567	0.0030991	0.021493
novel_circ_0002540	94.465	0	7.5617	3.2587e-20	2.2194e-21	hsa-miR-374a-3p	31.9032	66.362	-1.0567	0.0030991	0.021493
novel_circ_0014952	94.465	0	7.5617	3.2587e-20	2.2194e-21	hsa-miR-374a-3p	31.9032	66.362	-1.0567	0.0030991	0.021493
novel_circ_0002595	94.465	0	7.5617	3.2587e-20	2.2194e-21	hsa-miR-374a-3p	31.9032	66.362	-1.0567	0.0030991	0.021493
hsa_circ_0005274	94.465	0	7.5617	3.2587e-20	2.2194e-21	hsa-miR-374a-3p	31.9032	66.362	-1.0567	0.0030991	0.021493
hsa_circ_0001301	94.465	0	7.5617	3.2587e-20	2.2194e-21	hsa-miR-374a-3p	31.9032	66.362	-1.0567	0.0030991	0.021493
novel_circ_0013870	94.465	0	7.5617	3.2587e-20	2.2194e-21	hsa-miR-374a-3p	31.9032	66.362	-1.0567	0.0030991	0.021493
novel_circ_0012469	94.465	0	7.5617	3.2587e-20	2.2194e-21	hsa-miR-374a-3p	31.9032	66.362	-1.0567	0.0030991	0.021493
novel_circ_0017165	94.465	0	7.5617	3.2587e-20	2.2194e-21	hsa-miR-374a-3p	31.9032	66.362	-1.0567	0.0030991	0.021493
hsa_circ_0006654	94.465	0	7.5617	3.2587e-20	2.2194e-21	hsa-miR-196b-5p	21.9069	6.85114	1.677	0.001538	0.010971
novel_circ_0012496	94.465	0	7.5617	3.2587e-20	2.2194e-21	hsa-miR-196b-5p	21.9069	6.85114	1.677	0.001538	0.010971
hsa_circ_0003476	94.465	0	7.5617	3.2587e-20	2.2194e-21	hsa-miR-196b-5p	21.9069	6.85114	1.677	0.001538	0.010971
novel_circ_0013660	94.465	0	7.5617	3.2587e-20	2.2194e-21	hsa-miR-196b-5p	21.9069	6.85114	1.677	0.001538	0.010971
novel_circ_0009049	94.465	0	7.5617	3.2587e-20	2.2194e-21	hsa-miR-196b-5p	21.9069	6.85114	1.677	0.001538	0.010971
novel_circ_0014815	94.465	0	7.5617	3.2587e-20	2.2194e-21	hsa-miR-196b-5p	21.9069	6.85114	1.677	0.001538	0.010971
hsa_circ_0022983	94.465	0	7.5617	3.2587e-20	2.2194e-21	hsa-miR-196b-5p	21.9069	6.85114	1.677	0.001538	0.010971
novel_circ_0011684	94.465	0	7.5617	3.2587e-20	2.2194e-21	hsa-miR-196b-5p	21.9069	6.85114	1.677	0.001538	0.010971
hsa_circ_0033194	94.465	0	7.5617	3.2587e-20	2.2194e-21	hsa-miR-196b-5p	21.9069	6.85114	1.677	0.001538	0.010971
novel_circ_0006010	94.465	0	7.5617	3.2587e-20	2.2194e-21	hsa-miR-196b-5p	21.9069	6.85114	1.677	0.001538	0.010971
novel_circ_0015575	94.465	0	7.5617	3.2587e-20	2.2194e-21	hsa-miR-196b-5p	21.9069	6.85114	1.677	0.001538	0.010971
hsa_circ_0002410	94.465	0	7.5617	3.2587e-20	2.2194e-21	hsa-miR-196b-5p	21.9069	6.85114	1.677	0.001538	0.010971
novel_circ_0008799	94.465	0	7.5617	3.2587e-20	2.2194e-21	hsa-miR-196b-5p	21.9069	6.85114	1.677	0.001538	0.010971
hsa_circ_0004884	94.465	0	7.5617	3.2587e-20	2.2194e-21	hsa-miR-196b-5p	21.9069	6.85114	1.677	0.001538	0.010971
novel_circ_0002128	94.465	0	7.5617	3.2587e-20	2.2194e-21	hsa-miR-486-3p	58.2765	149.382	-1.358	1.7013e-08	1.991e-07
hsa_circ_0022236	94.465	0	7.5617	3.2587e-20	2.2194e-21	hsa-miR-486-3p	58.2765	149.382	-1.358	1.7013e-08	1.991e-07
novel_circ_0006965	94.465	0	7.5617	3.2587e-20	2.2194e-21	hsa-miR-486-3p	58.2765	149.382	-1.358	1.7013e-08	1.991e-07
novel_circ_0010669	94.465	0	7.5617	3.2587e-20	2.2194e-21	hsa-miR-486-3p	58.2765	149.382	-1.358	1.7013e-08	1.991e-07
hsa_circ_0007639	94.465	0	7.5617	3.2587e-20	2.2194e-21	hsa-miR-486-3p	58.2765	149.382	-1.358	1.7013e-08	1.991e-07
novel_circ_0014370	94.465	0	7.5617	3.2587e-20	2.2194e-21	hsa-miR-486-3p	58.2765	149.382	-1.358	1.7013e-08	1.991e-07
hsa_circ_0061099	94.465	0	7.5617	3.2587e-20	2.2194e-21	hsa-miR-486-3p	58.2765	149.382	-1.358	1.7013e-08	1.991e-07
hsa_circ_0020748	94.465	0	7.5617	3.2587e-20	2.2194e-21	hsa-miR-486-3p	58.2765	149.382	-1.358	1.7013e-08	1.991e-07
novel_circ_0005959	94.465	0	7.5617	3.2587e-20	2.2194e-21	hsa-miR-486-3p	58.2765	149.382	-1.358	1.7013e-08	1.991e-07
novel_circ_0008275	94.465	0	7.5617	3.2587e-20	2.2194e-21	hsa-miR-486-3p	58.2765	149.382	-1.358	1.7013e-08	1.991e-07
novel_circ_0017610	94.465	0	7.5617	3.2587e-20	2.2194e-21	hsa-miR-486-3p	58.2765	149.382	-1.358	1.7013e-08	1.991e-07
novel_circ_0003247	94.465	0	7.5617	3.2587e-20	2.2194e-21	hsa-miR-486-3p	58.2765	149.382	-1.358	1.7013e-08	1.991e-07
hsa_circ_0025219	94.465	0	7.5617	3.2587e-20	2.2194e-21	hsa-miR-486-3p	58.2765	149.382	-1.358	1.7013e-08	1.991e-07
novel_circ_0003640	94.465	0	7.5617	3.2587e-20	2.2194e-21	hsa-miR-486-3p	58.2765	149.382	-1.358	1.7013e-08	1.991e-07
hsa_circ_0038610	94.465	0	7.5617	3.2587e-20	2.2194e-21	hsa-miR-486-3p	58.2765	149.382	-1.358	1.7013e-08	1.991e-07
hsa_circ_0049575	94.465	0	7.5617	3.2587e-20	2.2194e-21	hsa-miR-486-3p	58.2765	149.382	-1.358	1.7013e-08	1.991e-07
novel_circ_0007196	94.465	0	7.5617	3.2587e-20	2.2194e-21	hsa-miR-486-3p	58.2765	149.382	-1.358	1.7013e-08	1.991e-07
novel_circ_0003077	94.465	0	7.5617	3.2587e-20	2.2194e-21	hsa-miR-486-3p	58.2765	149.382	-1.358	1.7013e-08	1.991e-07
novel_circ_0012059	94.465	0	7.5617	3.2587e-20	2.2194e-21	hsa-miR-486-3p	58.2765	149.382	-1.358	1.7013e-08	1.991e-07
novel_circ_0016915	94.465	0	7.5617	3.2587e-20	2.2194e-21	hsa-miR-486-3p	58.2765	149.382	-1.358	1.7013e-08	1.991e-07
hsa_circ_0001806	94.465	0	7.5617	3.2587e-20	2.2194e-21	hsa-miR-486-3p	58.2765	149.382	-1.358	1.7013e-08	1.991e-07
hsa_circ_0017856	94.465	0	7.5617	3.2587e-20	2.2194e-21	hsa-miR-486-3p	58.2765	149.382	-1.358	1.7013e-08	1.991e-07
novel_circ_0016944	94.465	0	7.5617	3.2587e-20	2.2194e-21	hsa-miR-486-3p	58.2765	149.382	-1.358	1.7013e-08	1.991e-07
hsa_circ_0023219	94.465	0	7.5617	3.2587e-20	2.2194e-21	hsa-miR-486-3p	58.2765	149.382	-1.358	1.7013e-08	1.991e-07
hsa_circ_0008214	94.465	0	7.5617	3.2587e-20	2.2194e-21	hsa-miR-486-3p	58.2765	149.382	-1.358	1.7013e-08	1.991e-07
novel_circ_0009739	94.465	0	7.5617	3.2587e-20	2.2194e-21	hsa-miR-486-3p	58.2765	149.382	-1.358	1.7013e-08	1.991e-07
novel_circ_0017283	94.465	0	7.5617	3.2587e-20	2.2194e-21	hsa-miR-486-3p	58.2765	149.382	-1.358	1.7013e-08	1.991e-07
novel_circ_0005699	94.465	0	7.5617	3.2587e-20	2.2194e-21	hsa-miR-486-3p	58.2765	149.382	-1.358	1.7013e-08	1.991e-07
hsa_circ_0005660	94.465	0	7.5617	3.2587e-20	2.2194e-21	hsa-miR-449c-5p	40.8361	4.43309	3.2035	1.3105e-09	1.6924e-08
hsa_circ_0028411	94.465	0	7.5617	3.2587e-20	2.2194e-21	hsa-miR-449c-5p	40.8361	4.43309	3.2035	1.3105e-09	1.6924e-08
novel_circ_0007114	94.465	0	7.5617	3.2587e-20	2.2194e-21	hsa-miR-449c-5p	40.8361	4.43309	3.2035	1.3105e-09	1.6924e-08
hsa_circ_0004924	94.465	0	7.5617	3.2587e-20	2.2194e-21	hsa-miR-449c-5p	40.8361	4.43309	3.2035	1.3105e-09	1.6924e-08
hsa_circ_0008196	94.465	0	7.5617	3.2587e-20	2.2194e-21	hsa-miR-449c-5p	40.8361	4.43309	3.2035	1.3105e-09	1.6924e-08
novel_circ_0006383	94.465	0	7.5617	3.2587e-20	2.2194e-21	hsa-miR-449c-5p	40.8361	4.43309	3.2035	1.3105e-09	1.6924e-08
novel_circ_0003823	94.465	0	7.5617	3.2587e-20	2.2194e-21	hsa-miR-449c-5p	40.8361	4.43309	3.2035	1.3105e-09	1.6924e-08
hsa_circ_0005623	94.465	0	7.5617	3.2587e-20	2.2194e-21	hsa-miR-449c-5p	40.8361	4.43309	3.2035	1.3105e-09	1.6924e-08
hsa_circ_0049821	94.465	0	7.5617	3.2587e-20	2.2194e-21	hsa-miR-449c-5p	40.8361	4.43309	3.2035	1.3105e-09	1.6924e-08
hsa_circ_0004722	94.465	0	7.5617	3.2587e-20	2.2194e-21	hsa-miR-449c-5p	40.8361	4.43309	3.2035	1.3105e-09	1.6924e-08
hsa_circ_0037563	94.465	0	7.5617	3.2587e-20	2.2194e-21	hsa-miR-449c-5p	40.8361	4.43309	3.2035	1.3105e-09	1.6924e-08
hsa_circ_0002900	94.465	0	7.5617	3.2587e-20	2.2194e-21	hsa-miR-449c-5p	40.8361	4.43309	3.2035	1.3105e-09	1.6924e-08
hsa_circ_0006452	94.465	0	7.5617	3.2587e-20	2.2194e-21	hsa-miR-449c-5p	40.8361	4.43309	3.2035	1.3105e-09	1.6924e-08
novel_circ_0013759	94.465	0	7.5617	3.2587e-20	2.2194e-21	hsa-miR-449c-5p	40.8361	4.43309	3.2035	1.3105e-09	1.6924e-08
hsa_circ_0025128	94.465	0	7.5617	3.2587e-20	2.2194e-21	hsa-miR-449c-5p	40.8361	4.43309	3.2035	1.3105e-09	1.6924e-08
hsa_circ_0008886	94.465	0	7.5617	3.2587e-20	2.2194e-21	hsa-miR-449c-5p	40.8361	4.43309	3.2035	1.3105e-09	1.6924e-08
hsa_circ_0081171	94.465	0	7.5617	3.2587e-20	2.2194e-21	hsa-miR-449c-5p	40.8361	4.43309	3.2035	1.3105e-09	1.6924e-08
hsa_circ_0007440	94.465	0	7.5617	3.2587e-20	2.2194e-21	hsa-miR-449c-5p	40.8361	4.43309	3.2035	1.3105e-09	1.6924e-08
hsa_circ_0005487	94.465	0	7.5617	3.2587e-20	2.2194e-21	hsa-miR-449c-5p	40.8361	4.43309	3.2035	1.3105e-09	1.6924e-08
novel_circ_0015223	94.465	0	7.5617	3.2587e-20	2.2194e-21	hsa-miR-449c-5p	40.8361	4.43309	3.2035	1.3105e-09	1.6924e-08
novel_circ_0004398	94.465	0	7.5617	3.2587e-20	2.2194e-21	hsa-miR-449c-5p	40.8361	4.43309	3.2035	1.3105e-09	1.6924e-08
hsa_circ_0043122	94.465	0	7.5617	3.2587e-20	2.2194e-21	hsa-miR-449c-5p	40.8361	4.43309	3.2035	1.3105e-09	1.6924e-08
novel_circ_0014361	94.465	0	7.5617	3.2587e-20	2.2194e-21	hsa-miR-449c-5p	40.8361	4.43309	3.2035	1.3105e-09	1.6924e-08
novel_circ_0017493	94.465	0	7.5617	3.2587e-20	2.2194e-21	hsa-miR-449c-5p	40.8361	4.43309	3.2035	1.3105e-09	1.6924e-08
hsa_circ_0001786	94.465	0	7.5617	3.2587e-20	2.2194e-21	hsa-miR-449c-5p	40.8361	4.43309	3.2035	1.3105e-09	1.6924e-08
hsa_circ_0005387	94.465	0	7.5617	3.2587e-20	2.2194e-21	hsa-miR-449c-5p	40.8361	4.43309	3.2035	1.3105e-09	1.6924e-08
novel_circ_0007889	94.465	0	7.5617	3.2587e-20	2.2194e-21	hsa-miR-449c-5p	40.8361	4.43309	3.2035	1.3105e-09	1.6924e-08
novel_circ_0012478	94.465	0	7.5617	3.2587e-20	2.2194e-21	hsa-miR-146a-5p	110.81	38.2858	1.5332	1.6454e-11	2.6222e-10
novel_circ_0001957	94.465	0	7.5617	3.2587e-20	2.2194e-21	hsa-miR-146a-5p	110.81	38.2858	1.5332	1.6454e-11	2.6222e-10
novel_circ_0013126	94.465	0	7.5617	3.2587e-20	2.2194e-21	hsa-miR-146a-5p	110.81	38.2858	1.5332	1.6454e-11	2.6222e-10
novel_circ_0013439	94.465	0	7.5617	3.2587e-20	2.2194e-21	hsa-miR-146a-5p	110.81	38.2858	1.5332	1.6454e-11	2.6222e-10
hsa_circ_0080035	94.465	0	7.5617	3.2587e-20	2.2194e-21	hsa-miR-146a-5p	110.81	38.2858	1.5332	1.6454e-11	2.6222e-10
novel_circ_0001991	94.465	0	7.5617	3.2587e-20	2.2194e-21	hsa-miR-146a-5p	110.81	38.2858	1.5332	1.6454e-11	2.6222e-10
novel_circ_0007671	94.465	0	7.5617	3.2587e-20	2.2194e-21	hsa-miR-146a-5p	110.81	38.2858	1.5332	1.6454e-11	2.6222e-10
novel_circ_0013230	94.465	0	7.5617	3.2587e-20	2.2194e-21	hsa-miR-146a-5p	110.81	38.2858	1.5332	1.6454e-11	2.6222e-10
novel_circ_0001755	94.465	0	7.5617	3.2587e-20	2.2194e-21	hsa-miR-146a-5p	110.81	38.2858	1.5332	1.6454e-11	2.6222e-10
novel_circ_0016912	94.465	0	7.5617	3.2587e-20	2.2194e-21	hsa-miR-146a-5p	110.81	38.2858	1.5332	1.6454e-11	2.6222e-10
hsa_circ_0003973	94.465	0	7.5617	3.2587e-20	2.2194e-21	hsa-let-7i-5p	72832.6	161506	-1.1489	0	0
hsa_circ_0004101	94.465	0	7.5617	3.2587e-20	2.2194e-21	hsa-let-7i-5p	72832.6	161506	-1.1489	0	0
hsa_circ_0042098	94.465	0	7.5617	3.2587e-20	2.2194e-21	hsa-let-7i-5p	72832.6	161506	-1.1489	0	0
novel_circ_0009732	94.465	0	7.5617	3.2587e-20	2.2194e-21	hsa-let-7i-5p	72832.6	161506	-1.1489	0	0
novel_circ_0013860	94.465	0	7.5617	3.2587e-20	2.2194e-21	hsa-let-7i-5p	72832.6	161506	-1.1489	0	0
hsa_circ_0004717	94.465	0	7.5617	3.2587e-20	2.2194e-21	hsa-let-7i-5p	72832.6	161506	-1.1489	0	0
hsa_circ_0002788	94.465	0	7.5617	3.2587e-20	2.2194e-21	hsa-let-7i-5p	72832.6	161506	-1.1489	0	0
hsa_circ_0058710	94.465	0	7.5617	3.2587e-20	2.2194e-21	hsa-let-7i-5p	72832.6	161506	-1.1489	0	0
hsa_circ_0007779	94.465	0	7.5617	3.2587e-20	2.2194e-21	hsa-let-7i-5p	72832.6	161506	-1.1489	0	0
hsa_circ_0008621	94.465	0	7.5617	3.2587e-20	2.2194e-21	hsa-let-7i-5p	72832.6	161506	-1.1489	0	0
hsa_circ_0006867	94.465	0	7.5617	3.2587e-20	2.2194e-21	hsa-let-7i-5p	72832.6	161506	-1.1489	0	0
hsa_circ_0049387	94.465	0	7.5617	3.2587e-20	2.2194e-21	hsa-let-7i-5p	72832.6	161506	-1.1489	0	0
novel_circ_0010287	94.465	0	7.5617	3.2587e-20	2.2194e-21	hsa-let-7i-5p	72832.6	161506	-1.1489	0	0
novel_circ_0009748	94.465	0	7.5617	3.2587e-20	2.2194e-21	hsa-let-7i-5p	72832.6	161506	-1.1489	0	0
hsa_circ_0025506	94.465	0	7.5617	3.2587e-20	2.2194e-21	hsa-let-7i-5p	72832.6	161506	-1.1489	0	0
hsa_circ_0009314	94.465	0	7.5617	3.2587e-20	2.2194e-21	hsa-let-7i-5p	72832.6	161506	-1.1489	0	0
novel_circ_0005343	94.465	0	7.5617	3.2587e-20	2.2194e-21	hsa-miR-200c-3p	214.389	24.3148	3.1403	2.9549e-43	9.2217e-42
hsa_circ_0002564	94.465	0	7.5617	3.2587e-20	2.2194e-21	hsa-miR-200c-3p	214.389	24.3148	3.1403	2.9549e-43	9.2217e-42
novel_circ_0014121	94.465	0	7.5617	3.2587e-20	2.2194e-21	hsa-miR-200a-3p	32.7539	2.14938	3.9297	5.8067e-09	7.2487e-08
hsa_circ_0088387	94.465	0	7.5617	3.2587e-20	2.2194e-21	hsa-miR-200a-3p	32.7539	2.14938	3.9297	5.8067e-09	7.2487e-08
hsa_circ_0060238	94.465	0	7.5617	3.2587e-20	2.2194e-21	hsa-miR-200a-3p	32.7539	2.14938	3.9297	5.8067e-09	7.2487e-08
novel_circ_0004518	94.465	0	7.5617	3.2587e-20	2.2194e-21	hsa-miR-200a-3p	32.7539	2.14938	3.9297	5.8067e-09	7.2487e-08
novel_circ_0006319	94.465	0	7.5617	3.2587e-20	2.2194e-21	hsa-miR-200a-3p	32.7539	2.14938	3.9297	5.8067e-09	7.2487e-08
hsa_circ_0000111	94.465	0	7.5617	3.2587e-20	2.2194e-21	hsa-miR-200a-3p	32.7539	2.14938	3.9297	5.8067e-09	7.2487e-08
novel_circ_0007245	94.465	0	7.5617	3.2587e-20	2.2194e-21	hsa-miR-200a-3p	32.7539	2.14938	3.9297	5.8067e-09	7.2487e-08
hsa_circ_0007944	94.465	0	7.5617	3.2587e-20	2.2194e-21	hsa-miR-200a-3p	32.7539	2.14938	3.9297	5.8067e-09	7.2487e-08
novel_circ_0010973	94.465	0	7.5617	3.2587e-20	2.2194e-21	hsa-miR-200a-3p	32.7539	2.14938	3.9297	5.8067e-09	7.2487e-08
hsa_circ_0008558	94.465	0	7.5617	3.2587e-20	2.2194e-21	hsa-miR-200a-3p	32.7539	2.14938	3.9297	5.8067e-09	7.2487e-08
novel_circ_0015583	94.465	0	7.5617	3.2587e-20	2.2194e-21	hsa-miR-200a-3p	32.7539	2.14938	3.9297	5.8067e-09	7.2487e-08
novel_circ_0005901	94.465	0	7.5617	3.2587e-20	2.2194e-21	hsa-miR-200a-3p	32.7539	2.14938	3.9297	5.8067e-09	7.2487e-08
novel_circ_0001607	94.465	0	7.5617	3.2587e-20	2.2194e-21	hsa-miR-200a-3p	32.7539	2.14938	3.9297	5.8067e-09	7.2487e-08
novel_circ_0004777	94.465	0	7.5617	3.2587e-20	2.2194e-21	hsa-miR-200a-3p	32.7539	2.14938	3.9297	5.8067e-09	7.2487e-08
novel_circ_0016331	94.465	0	7.5617	3.2587e-20	2.2194e-21	hsa-miR-200a-3p	32.7539	2.14938	3.9297	5.8067e-09	7.2487e-08
novel_circ_0004274	94.465	0	7.5617	3.2587e-20	2.2194e-21	hsa-miR-200a-3p	32.7539	2.14938	3.9297	5.8067e-09	7.2487e-08
hsa_circ_0000130	94.465	0	7.5617	3.2587e-20	2.2194e-21	hsa-miR-200a-3p	32.7539	2.14938	3.9297	5.8067e-09	7.2487e-08
hsa_circ_0059934	94.465	0	7.5617	3.2587e-20	2.2194e-21	hsa-miR-143-3p	74.4408	9.67219	2.9442	2.6207e-15	4.7877e-14
novel_circ_0011958	94.465	0	7.5617	3.2587e-20	2.2194e-21	hsa-miR-143-3p	74.4408	9.67219	2.9442	2.6207e-15	4.7877e-14
hsa_circ_0038872	94.465	0	7.5617	3.2587e-20	2.2194e-21	hsa-miR-143-3p	74.4408	9.67219	2.9442	2.6207e-15	4.7877e-14
novel_circ_0011116	94.465	0	7.5617	3.2587e-20	2.2194e-21	hsa-miR-143-3p	74.4408	9.67219	2.9442	2.6207e-15	4.7877e-14
novel_circ_0013861	94.465	0	7.5617	3.2587e-20	2.2194e-21	hsa-miR-143-3p	74.4408	9.67219	2.9442	2.6207e-15	4.7877e-14
hsa_circ_0002808	94.465	0	7.5617	3.2587e-20	2.2194e-21	hsa-miR-143-3p	74.4408	9.67219	2.9442	2.6207e-15	4.7877e-14
novel_circ_0011591	94.465	0	7.5617	3.2587e-20	2.2194e-21	hsa-miR-143-3p	74.4408	9.67219	2.9442	2.6207e-15	4.7877e-14
novel_circ_0011115	94.465	0	7.5617	3.2587e-20	2.2194e-21	hsa-miR-143-3p	74.4408	9.67219	2.9442	2.6207e-15	4.7877e-14
hsa_circ_0008100	94.465	0	7.5617	3.2587e-20	2.2194e-21	hsa-miR-143-3p	74.4408	9.67219	2.9442	2.6207e-15	4.7877e-14
novel_circ_0009200	94.465	0	7.5617	3.2587e-20	2.2194e-21	hsa-miR-143-3p	74.4408	9.67219	2.9442	2.6207e-15	4.7877e-14
hsa_circ_0088614	94.465	0	7.5617	3.2587e-20	2.2194e-21	hsa-miR-143-3p	74.4408	9.67219	2.9442	2.6207e-15	4.7877e-14
hsa_circ_0004859	94.465	0	7.5617	3.2587e-20	2.2194e-21	hsa-miR-143-3p	74.4408	9.67219	2.9442	2.6207e-15	4.7877e-14
novel_circ_0001193	94.465	0	7.5617	3.2587e-20	2.2194e-21	hsa-miR-143-3p	74.4408	9.67219	2.9442	2.6207e-15	4.7877e-14
novel_circ_0010379	94.465	0	7.5617	3.2587e-20	2.2194e-21	hsa-miR-143-3p	74.4408	9.67219	2.9442	2.6207e-15	4.7877e-14
hsa_circ_0002515	94.465	0	7.5617	3.2587e-20	2.2194e-21	hsa-miR-374b-3p	10.4217	33.181	-1.6708	0.001476	0.010734
novel_circ_0003828	94.465	0	7.5617	3.2587e-20	2.2194e-21	hsa-miR-374b-3p	10.4217	33.181	-1.6708	0.001476	0.010734
hsa_circ_0007015	94.465	0	7.5617	3.2587e-20	2.2194e-21	hsa-miR-374b-3p	10.4217	33.181	-1.6708	0.001476	0.010734
hsa_circ_0088398	94.465	0	7.5617	3.2587e-20	2.2194e-21	hsa-miR-374b-3p	10.4217	33.181	-1.6708	0.001476	0.010734
hsa_circ_0004449	94.465	0	7.5617	3.2587e-20	2.2194e-21	hsa-miR-374b-3p	10.4217	33.181	-1.6708	0.001476	0.010734
novel_circ_0010621	94.465	0	7.5617	3.2587e-20	2.2194e-21	hsa-miR-374b-3p	10.4217	33.181	-1.6708	0.001476	0.010734
hsa_circ_0033191	94.465	0	7.5617	3.2587e-20	2.2194e-21	hsa-miR-27b-5p	129.314	721.653	-2.4804	1.61e-87	8.0392e-86
hsa_circ_0087765	94.465	0	7.5617	3.2587e-20	2.2194e-21	hsa-miR-27b-5p	129.314	721.653	-2.4804	1.61e-87	8.0392e-86
hsa_circ_0035998	94.465	0	7.5617	3.2587e-20	2.2194e-21	hsa-miR-27b-5p	129.314	721.653	-2.4804	1.61e-87	8.0392e-86
hsa_circ_0077526	94.465	0	7.5617	3.2587e-20	2.2194e-21	hsa-miR-27b-5p	129.314	721.653	-2.4804	1.61e-87	8.0392e-86
hsa_circ_0007251	94.465	0	7.5617	3.2587e-20	2.2194e-21	hsa-miR-122-5p	106.982	40.0321	1.4181	3.0997e-10	4.2212e-09
novel_circ_0010291	94.465	0	7.5617	3.2587e-20	2.2194e-21	hsa-miR-122-5p	106.982	40.0321	1.4181	3.0997e-10	4.2212e-09
novel_circ_0012520	94.465	0	7.5617	3.2587e-20	2.2194e-21	hsa-miR-122-5p	106.982	40.0321	1.4181	3.0997e-10	4.2212e-09
novel_circ_0005542	94.465	0	7.5617	3.2587e-20	2.2194e-21	hsa-miR-122-5p	106.982	40.0321	1.4181	3.0997e-10	4.2212e-09
novel_circ_0001752	94.465	0	7.5617	3.2587e-20	2.2194e-21	hsa-miR-122-5p	106.982	40.0321	1.4181	3.0997e-10	4.2212e-09
novel_circ_0009819	94.465	0	7.5617	3.2587e-20	2.2194e-21	hsa-miR-122-5p	106.982	40.0321	1.4181	3.0997e-10	4.2212e-09
novel_circ_0005064	94.465	0	7.5617	3.2587e-20	2.2194e-21	hsa-miR-122-5p	106.982	40.0321	1.4181	3.0997e-10	4.2212e-09
novel_circ_0011901	94.465	0	7.5617	3.2587e-20	2.2194e-21	hsa-miR-122-5p	106.982	40.0321	1.4181	3.0997e-10	4.2212e-09
novel_circ_0007838	94.465	0	7.5617	3.2587e-20	2.2194e-21	hsa-miR-25-5p	8.7202	32.6437	-1.9044	0.00046684	0.0036424
novel_circ_0007025	94.465	0	7.5617	3.2587e-20	2.2194e-21	hsa-miR-25-5p	8.7202	32.6437	-1.9044	0.00046684	0.0036424
hsa_circ_0000714	94.465	0	7.5617	3.2587e-20	2.2194e-21	hsa-miR-25-5p	8.7202	32.6437	-1.9044	0.00046684	0.0036424
novel_circ_0008771	94.465	0	7.5617	3.2587e-20	2.2194e-21	hsa-miR-25-5p	8.7202	32.6437	-1.9044	0.00046684	0.0036424
novel_circ_0007243	94.465	0	7.5617	3.2587e-20	2.2194e-21	hsa-miR-25-5p	8.7202	32.6437	-1.9044	0.00046684	0.0036424
hsa_circ_0031749	94.465	0	7.5617	3.2587e-20	2.2194e-21	hsa-miR-25-5p	8.7202	32.6437	-1.9044	0.00046684	0.0036424
hsa_circ_0051147	94.465	0	7.5617	3.2587e-20	2.2194e-21	hsa-miR-25-5p	8.7202	32.6437	-1.9044	0.00046684	0.0036424
novel_circ_0004778	94.465	0	7.5617	3.2587e-20	2.2194e-21	hsa-miR-25-5p	8.7202	32.6437	-1.9044	0.00046684	0.0036424
novel_circ_0017052	94.465	0	7.5617	3.2587e-20	2.2194e-21	hsa-miR-25-5p	8.7202	32.6437	-1.9044	0.00046684	0.0036424
hsa_circ_0008649	94.465	0	7.5617	3.2587e-20	2.2194e-21	hsa-miR-25-5p	8.7202	32.6437	-1.9044	0.00046684	0.0036424
novel_circ_0015257	94.465	0	7.5617	3.2587e-20	2.2194e-21	hsa-miR-25-5p	8.7202	32.6437	-1.9044	0.00046684	0.0036424
novel_circ_0002433	94.465	0	7.5617	3.2587e-20	2.2194e-21	hsa-miR-122b-3p	106.982	40.0321	1.4181	3.0997e-10	4.2212e-09
novel_circ_0011272	94.465	0	7.5617	3.2587e-20	2.2194e-21	hsa-miR-122b-3p	106.982	40.0321	1.4181	3.0997e-10	4.2212e-09
hsa_circ_0024951	94.465	0	7.5617	3.2587e-20	2.2194e-21	hsa-miR-122b-3p	106.982	40.0321	1.4181	3.0997e-10	4.2212e-09
novel_circ_0009306	94.465	0	7.5617	3.2587e-20	2.2194e-21	hsa-miR-122b-3p	106.982	40.0321	1.4181	3.0997e-10	4.2212e-09
hsa_circ_0032651	94.465	0	7.5617	3.2587e-20	2.2194e-21	hsa-miR-122b-3p	106.982	40.0321	1.4181	3.0997e-10	4.2212e-09
hsa_circ_0000417	94.465	0	7.5617	3.2587e-20	2.2194e-21	hsa-miR-122b-3p	106.982	40.0321	1.4181	3.0997e-10	4.2212e-09
novel_circ_0009515	94.465	0	7.5617	3.2587e-20	2.2194e-21	hsa-miR-122b-3p	106.982	40.0321	1.4181	3.0997e-10	4.2212e-09
hsa_circ_0008536	94.465	0	7.5617	3.2587e-20	2.2194e-21	hsa-miR-122b-3p	106.982	40.0321	1.4181	3.0997e-10	4.2212e-09
hsa_circ_0015521	94.465	0	7.5617	3.2587e-20	2.2194e-21	hsa-miR-122b-3p	106.982	40.0321	1.4181	3.0997e-10	4.2212e-09
hsa_circ_0051749	94.465	0	7.5617	3.2587e-20	2.2194e-21	hsa-miR-122b-3p	106.982	40.0321	1.4181	3.0997e-10	4.2212e-09
hsa_circ_0002180	94.465	0	7.5617	3.2587e-20	2.2194e-21	hsa-miR-122b-3p	106.982	40.0321	1.4181	3.0997e-10	4.2212e-09
novel_circ_0007855	94.465	0	7.5617	3.2587e-20	2.2194e-21	hsa-miR-122b-3p	106.982	40.0321	1.4181	3.0997e-10	4.2212e-09
hsa_circ_0011653	94.465	0	7.5617	3.2587e-20	2.2194e-21	hsa-miR-122b-3p	106.982	40.0321	1.4181	3.0997e-10	4.2212e-09
hsa_circ_0007344	94.465	0	7.5617	3.2587e-20	2.2194e-21	hsa-miR-122b-3p	106.982	40.0321	1.4181	3.0997e-10	4.2212e-09
hsa_circ_0078606	94.465	0	7.5617	3.2587e-20	2.2194e-21	hsa-miR-122b-3p	106.982	40.0321	1.4181	3.0997e-10	4.2212e-09
hsa_circ_0018196	94.465	0	7.5617	3.2587e-20	2.2194e-21	hsa-miR-122b-3p	106.982	40.0321	1.4181	3.0997e-10	4.2212e-09
novel_circ_0015064	94.465	0	7.5617	3.2587e-20	2.2194e-21	hsa-miR-27a-5p	139.311	391.455	-1.4905	3.5188e-23	8.2362e-22
novel_circ_0004808	94.465	0	7.5617	3.2587e-20	2.2194e-21	hsa-miR-27a-5p	139.311	391.455	-1.4905	3.5188e-23	8.2362e-22
novel_circ_0012887	94.465	0	7.5617	3.2587e-20	2.2194e-21	hsa-miR-27a-5p	139.311	391.455	-1.4905	3.5188e-23	8.2362e-22
novel_circ_0011489	94.465	0	7.5617	3.2587e-20	2.2194e-21	hsa-miR-27a-5p	139.311	391.455	-1.4905	3.5188e-23	8.2362e-22
hsa_circ_0001726	94.465	0	7.5617	3.2587e-20	2.2194e-21	hsa-miR-27a-5p	139.311	391.455	-1.4905	3.5188e-23	8.2362e-22
novel_circ_0007780	94.465	0	7.5617	3.2587e-20	2.2194e-21	hsa-miR-27a-5p	139.311	391.455	-1.4905	3.5188e-23	8.2362e-22
novel_circ_0016816	94.465	0	7.5617	3.2587e-20	2.2194e-21	hsa-miR-27a-5p	139.311	391.455	-1.4905	3.5188e-23	8.2362e-22
hsa_circ_0074136	94.465	0	7.5617	3.2587e-20	2.2194e-21	hsa-let-7a-3p	42.1122	90.9455	-1.1108	0.00027367	0.0021577
novel_circ_0009949	94.465	0	7.5617	3.2587e-20	2.2194e-21	hsa-let-7a-3p	42.1122	90.9455	-1.1108	0.00027367	0.0021577
hsa_circ_0065260	94.465	0	7.5617	3.2587e-20	2.2194e-21	hsa-miR-146b-3p	13.612	0	4.341	0.00012007	0.00097756
novel_circ_0006018	94.465	0	7.5617	3.2587e-20	2.2194e-21	hsa-miR-146b-3p	13.612	0	4.341	0.00012007	0.00097756
novel_circ_0002325	94.465	0	7.5617	3.2587e-20	2.2194e-21	hsa-miR-146b-3p	13.612	0	4.341	0.00012007	0.00097756
hsa_circ_0007175	94.465	0	7.5617	3.2587e-20	2.2194e-21	hsa-miR-146b-3p	13.612	0	4.341	0.00012007	0.00097756
hsa_circ_0003913	94.465	0	7.5617	3.2587e-20	2.2194e-21	hsa-miR-146b-3p	13.612	0	4.341	0.00012007	0.00097756
novel_circ_0006511	94.465	0	7.5617	3.2587e-20	2.2194e-21	hsa-miR-146b-3p	13.612	0	4.341	0.00012007	0.00097756
novel_circ_0012548	94.465	0	7.5617	3.2587e-20	2.2194e-21	hsa-miR-146b-3p	13.612	0	4.341	0.00012007	0.00097756
hsa_circ_0042733	94.465	0	7.5617	3.2587e-20	2.2194e-21	hsa-miR-146b-3p	13.612	0	4.341	0.00012007	0.00097756
hsa_circ_0045768	94.465	0	7.5617	3.2587e-20	2.2194e-21	hsa-miR-146b-3p	13.612	0	4.341	0.00012007	0.00097756
hsa_circ_0004651	94.465	0	7.5617	3.2587e-20	2.2194e-21	hsa-miR-146b-3p	13.612	0	4.341	0.00012007	0.00097756
novel_circ_0016388	94.465	0	7.5617	3.2587e-20	2.2194e-21	hsa-miR-146b-3p	13.612	0	4.341	0.00012007	0.00097756
novel_circ_0005046	94.465	0	7.5617	3.2587e-20	2.2194e-21	hsa-miR-146b-3p	13.612	0	4.341	0.00012007	0.00097756
novel_circ_0006521	94.465	0	7.5617	3.2587e-20	2.2194e-21	hsa-miR-146b-3p	13.612	0	4.341	0.00012007	0.00097756
hsa_circ_0003819	94.465	0	7.5617	3.2587e-20	2.2194e-21	hsa-miR-1-3p	50.1943	5.77645	3.1193	2.8566e-11	4.4575e-10
novel_circ_0015726	94.465	0	7.5617	3.2587e-20	2.2194e-21	hsa-miR-1-3p	50.1943	5.77645	3.1193	2.8566e-11	4.4575e-10
novel_circ_0008294	94.465	0	7.5617	3.2587e-20	2.2194e-21	hsa-miR-1-3p	50.1943	5.77645	3.1193	2.8566e-11	4.4575e-10
novel_circ_0010062	94.465	0	7.5617	3.2587e-20	2.2194e-21	hsa-miR-1-3p	50.1943	5.77645	3.1193	2.8566e-11	4.4575e-10
novel_circ_0011333	94.465	0	7.5617	3.2587e-20	2.2194e-21	hsa-miR-1-3p	50.1943	5.77645	3.1193	2.8566e-11	4.4575e-10
hsa_circ_0006827	94.465	0	7.5617	3.2587e-20	2.2194e-21	hsa-miR-1-3p	50.1943	5.77645	3.1193	2.8566e-11	4.4575e-10
hsa_circ_0066444	94.465	0	7.5617	3.2587e-20	2.2194e-21	hsa-miR-451a	24.8845	182.966	-2.8783	9.03e-28	2.3707e-26
novel_circ_0011857	94.465	0	7.5617	3.2587e-20	2.2194e-21	hsa-miR-199a-3p	17.015	3.76141	2.1775	0.001138	0.008439
hsa_circ_0004755	94.465	0	7.5617	3.2587e-20	2.2194e-21	hsa-miR-199a-3p	17.015	3.76141	2.1775	0.001138	0.008439
novel_circ_0008487	94.465	0	7.5617	3.2587e-20	2.2194e-21	hsa-miR-199a-3p	17.015	3.76141	2.1775	0.001138	0.008439
hsa_circ_0008617	94.465	0	7.5617	3.2587e-20	2.2194e-21	hsa-miR-199a-3p	17.015	3.76141	2.1775	0.001138	0.008439
novel_circ_0007912	94.465	0	7.5617	3.2587e-20	2.2194e-21	hsa-miR-199a-3p	17.015	3.76141	2.1775	0.001138	0.008439
novel_circ_0005452	94.465	0	7.5617	3.2587e-20	2.2194e-21	hsa-miR-199a-3p	17.015	3.76141	2.1775	0.001138	0.008439
novel_circ_0004007	94.465	0	7.5617	3.2587e-20	2.2194e-21	hsa-miR-190b-5p	15.9516	0	4.3067	3.2335e-05	0.00028493
novel_circ_0014678	94.465	0	7.5617	3.2587e-20	2.2194e-21	hsa-miR-190b-5p	15.9516	0	4.3067	3.2335e-05	0.00028493
hsa_circ_0071903	94.465	0	7.5617	3.2587e-20	2.2194e-21	hsa-miR-190b-5p	15.9516	0	4.3067	3.2335e-05	0.00028493
novel_circ_0016372	94.465	0	7.5617	3.2587e-20	2.2194e-21	hsa-miR-206	24.2464	0	5.5997	1.2973e-07	1.3882e-06
novel_circ_0016608	94.465	0	7.5617	3.2587e-20	2.2194e-21	hsa-miR-206	24.2464	0	5.5997	1.2973e-07	1.3882e-06
novel_circ_0001513	94.465	0	7.5617	3.2587e-20	2.2194e-21	hsa-miR-486-5p	55.9369	156.098	-1.4806	4.8036e-10	6.4249e-09
hsa_circ_0006358	94.465	0	7.5617	3.2587e-20	2.2194e-21	hsa-miR-486-5p	55.9369	156.098	-1.4806	4.8036e-10	6.4249e-09
hsa_circ_0036516	94.465	0	7.5617	3.2587e-20	2.2194e-21	hsa-miR-486-5p	55.9369	156.098	-1.4806	4.8036e-10	6.4249e-09
novel_circ_0001726	94.465	0	7.5617	3.2587e-20	2.2194e-21	hsa-miR-486-5p	55.9369	156.098	-1.4806	4.8036e-10	6.4249e-09
novel_circ_0010506	94.465	0	7.5617	3.2587e-20	2.2194e-21	hsa-miR-486-5p	55.9369	156.098	-1.4806	4.8036e-10	6.4249e-09
hsa_circ_0060450	94.465	0	7.5617	3.2587e-20	2.2194e-21	hsa-miR-486-5p	55.9369	156.098	-1.4806	4.8036e-10	6.4249e-09
hsa_circ_0011150	94.465	0	7.5617	3.2587e-20	2.2194e-21	hsa-miR-486-5p	55.9369	156.098	-1.4806	4.8036e-10	6.4249e-09
novel_circ_0002085	94.465	0	7.5617	3.2587e-20	2.2194e-21	hsa-miR-125b-1-3p	62.1049	158.113	-1.3482	8.1996e-09	9.9057e-08
novel_circ_0007893	94.465	0	7.5617	3.2587e-20	2.2194e-21	hsa-miR-10b-5p	269.688	31.166	3.1132	1.3697e-53	4.8852e-52
hsa_circ_0004985	94.465	0	7.5617	3.2587e-20	2.2194e-21	hsa-miR-139-5p	301.591	107.2	1.4923	9.179e-28	2.3707e-26
hsa_circ_0008184	94.465	0	7.5617	3.2587e-20	2.2194e-21	hsa-miR-139-5p	301.591	107.2	1.4923	9.179e-28	2.3707e-26
novel_circ_0003886	94.465	0	7.5617	3.2587e-20	2.2194e-21	hsa-miR-139-5p	301.591	107.2	1.4923	9.179e-28	2.3707e-26
hsa_circ_0064783	94.465	0	7.5617	3.2587e-20	2.2194e-21	hsa-miR-139-5p	301.591	107.2	1.4923	9.179e-28	2.3707e-26
novel_circ_0006315	94.465	0	7.5617	3.2587e-20	2.2194e-21	hsa-miR-139-5p	301.591	107.2	1.4923	9.179e-28	2.3707e-26
hsa_circ_0085278	94.465	0	7.5617	3.2587e-20	2.2194e-21	hsa-miR-139-5p	301.591	107.2	1.4923	9.179e-28	2.3707e-26
hsa_circ_0067682	94.465	0	7.5617	3.2587e-20	2.2194e-21	hsa-miR-139-5p	301.591	107.2	1.4923	9.179e-28	2.3707e-26
novel_circ_0017418	94.465	0	7.5617	3.2587e-20	2.2194e-21	hsa-miR-4521	112.299	285.464	-1.346	1.0421e-14	1.8585e-13
novel_circ_0016652	94.465	0	7.5617	3.2587e-20	2.2194e-21	hsa-miR-4521	112.299	285.464	-1.346	1.0421e-14	1.8585e-13
novel_circ_0004430	94.465	0	7.5617	3.2587e-20	2.2194e-21	hsa-miR-4521	112.299	285.464	-1.346	1.0421e-14	1.8585e-13
novel_circ_0001016	94.465	0	7.5617	3.2587e-20	2.2194e-21	hsa-miR-4521	112.299	285.464	-1.346	1.0421e-14	1.8585e-13
hsa_circ_0080493	94.465	0	7.5617	3.2587e-20	2.2194e-21	hsa-miR-4521	112.299	285.464	-1.346	1.0421e-14	1.8585e-13
hsa_circ_0003206	94.465	0	7.5617	3.2587e-20	2.2194e-21	hsa-miR-4521	112.299	285.464	-1.346	1.0421e-14	1.8585e-13
hsa_circ_0004510	94.465	0	7.5617	3.2587e-20	2.2194e-21	hsa-miR-4521	112.299	285.464	-1.346	1.0421e-14	1.8585e-13
novel_circ_0008879	94.465	0	7.5617	3.2587e-20	2.2194e-21	hsa-miR-215-5p	250.546	2.68672	6.5431	4.1588e-63	1.5575e-61
novel_circ_0001360	94.465	0	7.5617	3.2587e-20	2.2194e-21	hsa-miR-215-5p	250.546	2.68672	6.5431	4.1588e-63	1.5575e-61
hsa_circ_0003110	62.9767	0	6.9767	2.1851e-14	1.185e-15	hsa-miR-203a-3p	87.4147	27.4045	1.6735	2.6311e-10	3.7184e-09
novel_circ_0006105	62.9767	0	6.9767	2.1851e-14	1.185e-15	hsa-miR-203a-3p	87.4147	27.4045	1.6735	2.6311e-10	3.7184e-09
hsa_circ_0020875	62.9767	0	6.9767	2.1851e-14	1.185e-15	hsa-miR-203a-3p	87.4147	27.4045	1.6735	2.6311e-10	3.7184e-09
novel_circ_0005744	62.9767	0	6.9767	2.1851e-14	1.185e-15	hsa-miR-203a-3p	87.4147	27.4045	1.6735	2.6311e-10	3.7184e-09
hsa_circ_0036598	62.9767	0	6.9767	2.1851e-14	1.185e-15	hsa-miR-203a-3p	87.4147	27.4045	1.6735	2.6311e-10	3.7184e-09
hsa_circ_0003987	62.9767	0	6.9767	2.1851e-14	1.185e-15	hsa-miR-203a-3p	87.4147	27.4045	1.6735	2.6311e-10	3.7184e-09
hsa_circ_0006165	62.9767	0	6.9767	2.1851e-14	1.185e-15	hsa-miR-203a-3p	87.4147	27.4045	1.6735	2.6311e-10	3.7184e-09
novel_circ_0002878	62.9767	0	6.9767	2.1851e-14	1.185e-15	hsa-miR-203a-3p	87.4147	27.4045	1.6735	2.6311e-10	3.7184e-09
novel_circ_0010643	62.9767	0	6.9767	2.1851e-14	1.185e-15	hsa-miR-203a-3p	87.4147	27.4045	1.6735	2.6311e-10	3.7184e-09
hsa_circ_0004577	62.9767	0	6.9767	2.1851e-14	1.185e-15	hsa-miR-203a-3p	87.4147	27.4045	1.6735	2.6311e-10	3.7184e-09
hsa_circ_0003105	62.9767	0	6.9767	2.1851e-14	1.185e-15	hsa-miR-203a-3p	87.4147	27.4045	1.6735	2.6311e-10	3.7184e-09
hsa_circ_0052525	62.9767	0	6.9767	2.1851e-14	1.185e-15	hsa-miR-203a-3p	87.4147	27.4045	1.6735	2.6311e-10	3.7184e-09
hsa_circ_0007346	62.9767	0	6.9767	2.1851e-14	1.185e-15	hsa-miR-203a-3p	87.4147	27.4045	1.6735	2.6311e-10	3.7184e-09
hsa_circ_0083730	62.9767	0	6.9767	2.1851e-14	1.185e-15	hsa-miR-203a-3p	87.4147	27.4045	1.6735	2.6311e-10	3.7184e-09
hsa_circ_0007081	62.9767	0	6.9767	2.1851e-14	1.185e-15	hsa-miR-203a-3p	87.4147	27.4045	1.6735	2.6311e-10	3.7184e-09
hsa_circ_0002691	62.9767	0	6.9767	2.1851e-14	1.185e-15	hsa-miR-203a-3p	87.4147	27.4045	1.6735	2.6311e-10	3.7184e-09
hsa_circ_0002558	62.9767	0	6.9767	2.1851e-14	1.185e-15	hsa-miR-203b-5p	87.4147	27.4045	1.6735	2.6311e-10	3.7184e-09
hsa_circ_0002495	62.9767	0	6.9767	2.1851e-14	1.185e-15	hsa-miR-203b-5p	87.4147	27.4045	1.6735	2.6311e-10	3.7184e-09
hsa_circ_0080451	62.9767	0	6.9767	2.1851e-14	1.185e-15	hsa-miR-203b-5p	87.4147	27.4045	1.6735	2.6311e-10	3.7184e-09
novel_circ_0014830	62.9767	0	6.9767	2.1851e-14	1.185e-15	hsa-miR-203b-5p	87.4147	27.4045	1.6735	2.6311e-10	3.7184e-09
hsa_circ_0080903	62.9767	0	6.9767	2.1851e-14	1.185e-15	hsa-miR-203b-5p	87.4147	27.4045	1.6735	2.6311e-10	3.7184e-09
novel_circ_0005702	62.9767	0	6.9767	2.1851e-14	1.185e-15	hsa-miR-203b-5p	87.4147	27.4045	1.6735	2.6311e-10	3.7184e-09
hsa_circ_0029545	62.9767	0	6.9767	2.1851e-14	1.185e-15	hsa-miR-203b-5p	87.4147	27.4045	1.6735	2.6311e-10	3.7184e-09
novel_circ_0012596	62.9767	0	6.9767	2.1851e-14	1.185e-15	hsa-miR-203b-5p	87.4147	27.4045	1.6735	2.6311e-10	3.7184e-09
novel_circ_0017048	62.9767	0	6.9767	2.1851e-14	1.185e-15	hsa-miR-203b-5p	87.4147	27.4045	1.6735	2.6311e-10	3.7184e-09
hsa_circ_0006855	62.9767	0	6.9767	2.1851e-14	1.185e-15	hsa-miR-203b-5p	87.4147	27.4045	1.6735	2.6311e-10	3.7184e-09
novel_circ_0001469	62.9767	0	6.9767	2.1851e-14	1.185e-15	hsa-miR-203b-5p	87.4147	27.4045	1.6735	2.6311e-10	3.7184e-09
novel_circ_0011404	62.9767	0	6.9767	2.1851e-14	1.185e-15	hsa-miR-203b-5p	87.4147	27.4045	1.6735	2.6311e-10	3.7184e-09
hsa_circ_0007317	62.9767	0	6.9767	2.1851e-14	1.185e-15	hsa-miR-203b-5p	87.4147	27.4045	1.6735	2.6311e-10	3.7184e-09
novel_circ_0008319	62.9767	0	6.9767	2.1851e-14	1.185e-15	hsa-miR-203b-5p	87.4147	27.4045	1.6735	2.6311e-10	3.7184e-09
novel_circ_0014034	62.9767	0	6.9767	2.1851e-14	1.185e-15	hsa-miR-203b-5p	87.4147	27.4045	1.6735	2.6311e-10	3.7184e-09
novel_circ_0007271	62.9767	0	6.9767	2.1851e-14	1.185e-15	hsa-miR-203b-5p	87.4147	27.4045	1.6735	2.6311e-10	3.7184e-09
novel_circ_0011679	62.9767	0	6.9767	2.1851e-14	1.185e-15	hsa-miR-200b-3p	68.2728	12.6276	2.4347	4.5854e-12	7.6322e-11
novel_circ_0010249	62.9767	0	6.9767	2.1851e-14	1.185e-15	hsa-miR-200b-3p	68.2728	12.6276	2.4347	4.5854e-12	7.6322e-11
hsa_circ_0082689	62.9767	0	6.9767	2.1851e-14	1.185e-15	hsa-miR-200b-3p	68.2728	12.6276	2.4347	4.5854e-12	7.6322e-11
hsa_circ_0008038	62.9767	0	6.9767	2.1851e-14	1.185e-15	hsa-miR-200b-3p	68.2728	12.6276	2.4347	4.5854e-12	7.6322e-11
hsa_circ_0042519	62.9767	0	6.9767	2.1851e-14	1.185e-15	hsa-miR-200b-3p	68.2728	12.6276	2.4347	4.5854e-12	7.6322e-11
novel_circ_0009263	62.9767	0	6.9767	2.1851e-14	1.185e-15	hsa-miR-200b-3p	68.2728	12.6276	2.4347	4.5854e-12	7.6322e-11
novel_circ_0013688	62.9767	0	6.9767	2.1851e-14	1.185e-15	hsa-miR-200b-3p	68.2728	12.6276	2.4347	4.5854e-12	7.6322e-11
hsa_circ_0006473	62.9767	0	6.9767	2.1851e-14	1.185e-15	hsa-miR-200b-3p	68.2728	12.6276	2.4347	4.5854e-12	7.6322e-11
novel_circ_0009539	62.9767	0	6.9767	2.1851e-14	1.185e-15	hsa-miR-200b-3p	68.2728	12.6276	2.4347	4.5854e-12	7.6322e-11
novel_circ_0002788	62.9767	0	6.9767	2.1851e-14	1.185e-15	hsa-miR-200b-3p	68.2728	12.6276	2.4347	4.5854e-12	7.6322e-11
hsa_circ_0047568	62.9767	0	6.9767	2.1851e-14	1.185e-15	hsa-miR-200b-3p	68.2728	12.6276	2.4347	4.5854e-12	7.6322e-11
hsa_circ_0003528	62.9767	0	6.9767	2.1851e-14	1.185e-15	hsa-miR-200b-3p	68.2728	12.6276	2.4347	4.5854e-12	7.6322e-11
hsa_circ_0085756	62.9767	0	6.9767	2.1851e-14	1.185e-15	hsa-miR-200b-3p	68.2728	12.6276	2.4347	4.5854e-12	7.6322e-11
hsa_circ_0047398	62.9767	0	6.9767	2.1851e-14	1.185e-15	hsa-miR-200b-3p	68.2728	12.6276	2.4347	4.5854e-12	7.6322e-11
hsa_circ_0081024	62.9767	0	6.9767	2.1851e-14	1.185e-15	hsa-miR-200b-3p	68.2728	12.6276	2.4347	4.5854e-12	7.6322e-11
novel_circ_0000775	62.9767	0	6.9767	2.1851e-14	1.185e-15	hsa-miR-200b-3p	68.2728	12.6276	2.4347	4.5854e-12	7.6322e-11
hsa_circ_0007923	62.9767	0	6.9767	2.1851e-14	1.185e-15	hsa-miR-1303	22.1195	97.2593	-2.1365	4.7906e-11	7.1763e-10
hsa_circ_0003715	62.9767	0	6.9767	2.1851e-14	1.185e-15	hsa-miR-1303	22.1195	97.2593	-2.1365	4.7906e-11	7.1763e-10
hsa_circ_0083780	62.9767	0	6.9767	2.1851e-14	1.185e-15	hsa-miR-1303	22.1195	97.2593	-2.1365	4.7906e-11	7.1763e-10
novel_circ_0011342	62.9767	0	6.9767	2.1851e-14	1.185e-15	hsa-miR-1303	22.1195	97.2593	-2.1365	4.7906e-11	7.1763e-10
hsa_circ_0008816	62.9767	0	6.9767	2.1851e-14	1.185e-15	hsa-miR-1303	22.1195	97.2593	-2.1365	4.7906e-11	7.1763e-10
novel_circ_0005910	62.9767	0	6.9767	2.1851e-14	1.185e-15	hsa-miR-1303	22.1195	97.2593	-2.1365	4.7906e-11	7.1763e-10
novel_circ_0007753	62.9767	0	6.9767	2.1851e-14	1.185e-15	hsa-miR-1303	22.1195	97.2593	-2.1365	4.7906e-11	7.1763e-10
hsa_circ_0008042	62.9767	0	6.9767	2.1851e-14	1.185e-15	hsa-miR-1303	22.1195	97.2593	-2.1365	4.7906e-11	7.1763e-10
hsa_circ_0088567	62.9767	0	6.9767	2.1851e-14	1.185e-15	hsa-miR-1303	22.1195	97.2593	-2.1365	4.7906e-11	7.1763e-10
hsa_circ_0087189	62.9767	0	6.9767	2.1851e-14	1.185e-15	hsa-miR-374a-3p	31.9032	66.362	-1.0567	0.0030991	0.021493
hsa_circ_0005205	62.9767	0	6.9767	2.1851e-14	1.185e-15	hsa-miR-374a-3p	31.9032	66.362	-1.0567	0.0030991	0.021493
hsa_circ_0003661	62.9767	0	6.9767	2.1851e-14	1.185e-15	hsa-miR-374a-3p	31.9032	66.362	-1.0567	0.0030991	0.021493
novel_circ_0003308	62.9767	0	6.9767	2.1851e-14	1.185e-15	hsa-miR-374a-3p	31.9032	66.362	-1.0567	0.0030991	0.021493
hsa_circ_0020427	62.9767	0	6.9767	2.1851e-14	1.185e-15	hsa-miR-196b-5p	21.9069	6.85114	1.677	0.001538	0.010971
novel_circ_0007714	62.9767	0	6.9767	2.1851e-14	1.185e-15	hsa-miR-196b-5p	21.9069	6.85114	1.677	0.001538	0.010971
novel_circ_0012536	62.9767	0	6.9767	2.1851e-14	1.185e-15	hsa-miR-196b-5p	21.9069	6.85114	1.677	0.001538	0.010971
hsa_circ_0008664	62.9767	0	6.9767	2.1851e-14	1.185e-15	hsa-miR-196b-5p	21.9069	6.85114	1.677	0.001538	0.010971
hsa_circ_0014306	62.9767	0	6.9767	2.1851e-14	1.185e-15	hsa-miR-196b-5p	21.9069	6.85114	1.677	0.001538	0.010971
novel_circ_0005233	62.9767	0	6.9767	2.1851e-14	1.185e-15	hsa-miR-196b-5p	21.9069	6.85114	1.677	0.001538	0.010971
hsa_circ_0018032	62.9767	0	6.9767	2.1851e-14	1.185e-15	hsa-miR-196b-5p	21.9069	6.85114	1.677	0.001538	0.010971
hsa_circ_0003342	62.9767	0	6.9767	2.1851e-14	1.185e-15	hsa-miR-196b-5p	21.9069	6.85114	1.677	0.001538	0.010971
hsa_circ_0006349	62.9767	0	6.9767	2.1851e-14	1.185e-15	hsa-miR-196b-5p	21.9069	6.85114	1.677	0.001538	0.010971
hsa_circ_0000142	62.9767	0	6.9767	2.1851e-14	1.185e-15	hsa-miR-196b-5p	21.9069	6.85114	1.677	0.001538	0.010971
hsa_circ_0002087	62.9767	0	6.9767	2.1851e-14	1.185e-15	hsa-miR-196b-5p	21.9069	6.85114	1.677	0.001538	0.010971
hsa_circ_0045937	62.9767	0	6.9767	2.1851e-14	1.185e-15	hsa-miR-196b-5p	21.9069	6.85114	1.677	0.001538	0.010971
hsa_circ_0009250	62.9767	0	6.9767	2.1851e-14	1.185e-15	hsa-miR-196b-5p	21.9069	6.85114	1.677	0.001538	0.010971
novel_circ_0000371	62.9767	0	6.9767	2.1851e-14	1.185e-15	hsa-miR-196b-5p	21.9069	6.85114	1.677	0.001538	0.010971
hsa_circ_0053332	62.9767	0	6.9767	2.1851e-14	1.185e-15	hsa-miR-486-3p	58.2765	149.382	-1.358	1.7013e-08	1.991e-07
hsa_circ_0035505	62.9767	0	6.9767	2.1851e-14	1.185e-15	hsa-miR-486-3p	58.2765	149.382	-1.358	1.7013e-08	1.991e-07
hsa_circ_0002576	62.9767	0	6.9767	2.1851e-14	1.185e-15	hsa-miR-486-3p	58.2765	149.382	-1.358	1.7013e-08	1.991e-07
novel_circ_0002002	62.9767	0	6.9767	2.1851e-14	1.185e-15	hsa-miR-486-3p	58.2765	149.382	-1.358	1.7013e-08	1.991e-07
hsa_circ_0000906	62.9767	0	6.9767	2.1851e-14	1.185e-15	hsa-miR-486-3p	58.2765	149.382	-1.358	1.7013e-08	1.991e-07
hsa_circ_0021955	62.9767	0	6.9767	2.1851e-14	1.185e-15	hsa-miR-486-3p	58.2765	149.382	-1.358	1.7013e-08	1.991e-07
hsa_circ_0037830	62.9767	0	6.9767	2.1851e-14	1.185e-15	hsa-miR-486-3p	58.2765	149.382	-1.358	1.7013e-08	1.991e-07
hsa_circ_0000299	62.9767	0	6.9767	2.1851e-14	1.185e-15	hsa-miR-486-3p	58.2765	149.382	-1.358	1.7013e-08	1.991e-07
novel_circ_0007357	62.9767	0	6.9767	2.1851e-14	1.185e-15	hsa-miR-486-3p	58.2765	149.382	-1.358	1.7013e-08	1.991e-07
hsa_circ_0048504	62.9767	0	6.9767	2.1851e-14	1.185e-15	hsa-miR-486-3p	58.2765	149.382	-1.358	1.7013e-08	1.991e-07
novel_circ_0009939	62.9767	0	6.9767	2.1851e-14	1.185e-15	hsa-miR-486-3p	58.2765	149.382	-1.358	1.7013e-08	1.991e-07
novel_circ_0005105	62.9767	0	6.9767	2.1851e-14	1.185e-15	hsa-miR-486-3p	58.2765	149.382	-1.358	1.7013e-08	1.991e-07
novel_circ_0002653	62.9767	0	6.9767	2.1851e-14	1.185e-15	hsa-miR-486-3p	58.2765	149.382	-1.358	1.7013e-08	1.991e-07
novel_circ_0007553	62.9767	0	6.9767	2.1851e-14	1.185e-15	hsa-miR-486-3p	58.2765	149.382	-1.358	1.7013e-08	1.991e-07
hsa_circ_0032202	62.9767	0	6.9767	2.1851e-14	1.185e-15	hsa-miR-486-3p	58.2765	149.382	-1.358	1.7013e-08	1.991e-07
novel_circ_0003564	62.9767	0	6.9767	2.1851e-14	1.185e-15	hsa-miR-486-3p	58.2765	149.382	-1.358	1.7013e-08	1.991e-07
novel_circ_0006261	62.9767	0	6.9767	2.1851e-14	1.185e-15	hsa-miR-486-3p	58.2765	149.382	-1.358	1.7013e-08	1.991e-07
novel_circ_0008694	62.9767	0	6.9767	2.1851e-14	1.185e-15	hsa-miR-486-3p	58.2765	149.382	-1.358	1.7013e-08	1.991e-07
hsa_circ_0028386	62.9767	0	6.9767	2.1851e-14	1.185e-15	hsa-miR-486-3p	58.2765	149.382	-1.358	1.7013e-08	1.991e-07
novel_circ_0011721	62.9767	0	6.9767	2.1851e-14	1.185e-15	hsa-miR-486-3p	58.2765	149.382	-1.358	1.7013e-08	1.991e-07
hsa_circ_0006127	62.9767	0	6.9767	2.1851e-14	1.185e-15	hsa-miR-486-3p	58.2765	149.382	-1.358	1.7013e-08	1.991e-07
novel_circ_0016062	62.9767	0	6.9767	2.1851e-14	1.185e-15	hsa-miR-486-3p	58.2765	149.382	-1.358	1.7013e-08	1.991e-07
hsa_circ_0029463	62.9767	0	6.9767	2.1851e-14	1.185e-15	hsa-miR-486-3p	58.2765	149.382	-1.358	1.7013e-08	1.991e-07
hsa_circ_0003870	62.9767	0	6.9767	2.1851e-14	1.185e-15	hsa-miR-486-3p	58.2765	149.382	-1.358	1.7013e-08	1.991e-07
hsa_circ_0089417	62.9767	0	6.9767	2.1851e-14	1.185e-15	hsa-miR-486-3p	58.2765	149.382	-1.358	1.7013e-08	1.991e-07
novel_circ_0001962	62.9767	0	6.9767	2.1851e-14	1.185e-15	hsa-miR-486-3p	58.2765	149.382	-1.358	1.7013e-08	1.991e-07
novel_circ_0016576	62.9767	0	6.9767	2.1851e-14	1.185e-15	hsa-miR-486-3p	58.2765	149.382	-1.358	1.7013e-08	1.991e-07
novel_circ_0010043	62.9767	0	6.9767	2.1851e-14	1.185e-15	hsa-miR-486-3p	58.2765	149.382	-1.358	1.7013e-08	1.991e-07
novel_circ_0007583	62.9767	0	6.9767	2.1851e-14	1.185e-15	hsa-miR-486-3p	58.2765	149.382	-1.358	1.7013e-08	1.991e-07
novel_circ_0002508	62.9767	0	6.9767	2.1851e-14	1.185e-15	hsa-miR-486-3p	58.2765	149.382	-1.358	1.7013e-08	1.991e-07
novel_circ_0009455	62.9767	0	6.9767	2.1851e-14	1.185e-15	hsa-miR-486-3p	58.2765	149.382	-1.358	1.7013e-08	1.991e-07
novel_circ_0008035	62.9767	0	6.9767	2.1851e-14	1.185e-15	hsa-miR-486-3p	58.2765	149.382	-1.358	1.7013e-08	1.991e-07
hsa_circ_0006748	62.9767	0	6.9767	2.1851e-14	1.185e-15	hsa-miR-486-3p	58.2765	149.382	-1.358	1.7013e-08	1.991e-07
novel_circ_0007548	62.9767	0	6.9767	2.1851e-14	1.185e-15	hsa-miR-486-3p	58.2765	149.382	-1.358	1.7013e-08	1.991e-07
hsa_circ_0081367	62.9767	0	6.9767	2.1851e-14	1.185e-15	hsa-miR-486-3p	58.2765	149.382	-1.358	1.7013e-08	1.991e-07
novel_circ_0007191	62.9767	0	6.9767	2.1851e-14	1.185e-15	hsa-miR-486-3p	58.2765	149.382	-1.358	1.7013e-08	1.991e-07
novel_circ_0007526	62.9767	0	6.9767	2.1851e-14	1.185e-15	hsa-miR-486-3p	58.2765	149.382	-1.358	1.7013e-08	1.991e-07
hsa_circ_0080522	62.9767	0	6.9767	2.1851e-14	1.185e-15	hsa-miR-486-3p	58.2765	149.382	-1.358	1.7013e-08	1.991e-07
hsa_circ_0079701	62.9767	0	6.9767	2.1851e-14	1.185e-15	hsa-miR-486-3p	58.2765	149.382	-1.358	1.7013e-08	1.991e-07
novel_circ_0004176	62.9767	0	6.9767	2.1851e-14	1.185e-15	hsa-miR-486-3p	58.2765	149.382	-1.358	1.7013e-08	1.991e-07
hsa_circ_0006928	62.9767	0	6.9767	2.1851e-14	1.185e-15	hsa-miR-486-3p	58.2765	149.382	-1.358	1.7013e-08	1.991e-07
novel_circ_0004519	62.9767	0	6.9767	2.1851e-14	1.185e-15	hsa-miR-449c-5p	40.8361	4.43309	3.2035	1.3105e-09	1.6924e-08
novel_circ_0002608	62.9767	0	6.9767	2.1851e-14	1.185e-15	hsa-miR-449c-5p	40.8361	4.43309	3.2035	1.3105e-09	1.6924e-08
hsa_circ_0087066	62.9767	0	6.9767	2.1851e-14	1.185e-15	hsa-miR-449c-5p	40.8361	4.43309	3.2035	1.3105e-09	1.6924e-08
hsa_circ_0007277	62.9767	0	6.9767	2.1851e-14	1.185e-15	hsa-miR-449c-5p	40.8361	4.43309	3.2035	1.3105e-09	1.6924e-08
hsa_circ_0046420	62.9767	0	6.9767	2.1851e-14	1.185e-15	hsa-miR-449c-5p	40.8361	4.43309	3.2035	1.3105e-09	1.6924e-08
hsa_circ_0015819	62.9767	0	6.9767	2.1851e-14	1.185e-15	hsa-miR-449c-5p	40.8361	4.43309	3.2035	1.3105e-09	1.6924e-08
hsa_circ_0083327	62.9767	0	6.9767	2.1851e-14	1.185e-15	hsa-miR-449c-5p	40.8361	4.43309	3.2035	1.3105e-09	1.6924e-08
novel_circ_0007148	62.9767	0	6.9767	2.1851e-14	1.185e-15	hsa-miR-449c-5p	40.8361	4.43309	3.2035	1.3105e-09	1.6924e-08
novel_circ_0009325	62.9767	0	6.9767	2.1851e-14	1.185e-15	hsa-miR-449c-5p	40.8361	4.43309	3.2035	1.3105e-09	1.6924e-08
hsa_circ_0003919	62.9767	0	6.9767	2.1851e-14	1.185e-15	hsa-miR-449c-5p	40.8361	4.43309	3.2035	1.3105e-09	1.6924e-08
hsa_circ_0008898	62.9767	0	6.9767	2.1851e-14	1.185e-15	hsa-miR-449c-5p	40.8361	4.43309	3.2035	1.3105e-09	1.6924e-08
hsa_circ_0068718	62.9767	0	6.9767	2.1851e-14	1.185e-15	hsa-miR-449c-5p	40.8361	4.43309	3.2035	1.3105e-09	1.6924e-08
hsa_circ_0040527	62.9767	0	6.9767	2.1851e-14	1.185e-15	hsa-miR-449c-5p	40.8361	4.43309	3.2035	1.3105e-09	1.6924e-08
novel_circ_0008910	62.9767	0	6.9767	2.1851e-14	1.185e-15	hsa-miR-449c-5p	40.8361	4.43309	3.2035	1.3105e-09	1.6924e-08
hsa_circ_0037409	62.9767	0	6.9767	2.1851e-14	1.185e-15	hsa-miR-449c-5p	40.8361	4.43309	3.2035	1.3105e-09	1.6924e-08
novel_circ_0016353	62.9767	0	6.9767	2.1851e-14	1.185e-15	hsa-miR-449c-5p	40.8361	4.43309	3.2035	1.3105e-09	1.6924e-08
hsa_circ_0007998	62.9767	0	6.9767	2.1851e-14	1.185e-15	hsa-miR-449c-5p	40.8361	4.43309	3.2035	1.3105e-09	1.6924e-08
novel_circ_0011420	62.9767	0	6.9767	2.1851e-14	1.185e-15	hsa-miR-449c-5p	40.8361	4.43309	3.2035	1.3105e-09	1.6924e-08
novel_circ_0016911	62.9767	0	6.9767	2.1851e-14	1.185e-15	hsa-miR-449c-5p	40.8361	4.43309	3.2035	1.3105e-09	1.6924e-08
hsa_circ_0020340	62.9767	0	6.9767	2.1851e-14	1.185e-15	hsa-miR-449c-5p	40.8361	4.43309	3.2035	1.3105e-09	1.6924e-08
novel_circ_0000769	62.9767	0	6.9767	2.1851e-14	1.185e-15	hsa-miR-449c-5p	40.8361	4.43309	3.2035	1.3105e-09	1.6924e-08
hsa_circ_0038074	62.9767	0	6.9767	2.1851e-14	1.185e-15	hsa-miR-449c-5p	40.8361	4.43309	3.2035	1.3105e-09	1.6924e-08
hsa_circ_0000901	62.9767	0	6.9767	2.1851e-14	1.185e-15	hsa-miR-449c-5p	40.8361	4.43309	3.2035	1.3105e-09	1.6924e-08
hsa_circ_0085458	62.9767	0	6.9767	2.1851e-14	1.185e-15	hsa-miR-449c-5p	40.8361	4.43309	3.2035	1.3105e-09	1.6924e-08
novel_circ_0001243	62.9767	0	6.9767	2.1851e-14	1.185e-15	hsa-miR-146a-5p	110.81	38.2858	1.5332	1.6454e-11	2.6222e-10
novel_circ_0007763	62.9767	0	6.9767	2.1851e-14	1.185e-15	hsa-miR-146a-5p	110.81	38.2858	1.5332	1.6454e-11	2.6222e-10
hsa_circ_0008477	62.9767	0	6.9767	2.1851e-14	1.185e-15	hsa-miR-146a-5p	110.81	38.2858	1.5332	1.6454e-11	2.6222e-10
novel_circ_0004571	62.9767	0	6.9767	2.1851e-14	1.185e-15	hsa-miR-146a-5p	110.81	38.2858	1.5332	1.6454e-11	2.6222e-10
hsa_circ_0020304	62.9767	0	6.9767	2.1851e-14	1.185e-15	hsa-miR-146a-5p	110.81	38.2858	1.5332	1.6454e-11	2.6222e-10
novel_circ_0014689	62.9767	0	6.9767	2.1851e-14	1.185e-15	hsa-miR-146a-5p	110.81	38.2858	1.5332	1.6454e-11	2.6222e-10
novel_circ_0006117	62.9767	0	6.9767	2.1851e-14	1.185e-15	hsa-miR-146a-5p	110.81	38.2858	1.5332	1.6454e-11	2.6222e-10
novel_circ_0008365	62.9767	0	6.9767	2.1851e-14	1.185e-15	hsa-miR-146a-5p	110.81	38.2858	1.5332	1.6454e-11	2.6222e-10
hsa_circ_0003290	62.9767	0	6.9767	2.1851e-14	1.185e-15	hsa-miR-146a-5p	110.81	38.2858	1.5332	1.6454e-11	2.6222e-10
hsa_circ_0060229	62.9767	0	6.9767	2.1851e-14	1.185e-15	hsa-miR-146a-5p	110.81	38.2858	1.5332	1.6454e-11	2.6222e-10
novel_circ_0017727	62.9767	0	6.9767	2.1851e-14	1.185e-15	hsa-let-7i-5p	72832.6	161506	-1.1489	0	0
hsa_circ_0002035	62.9767	0	6.9767	2.1851e-14	1.185e-15	hsa-let-7i-5p	72832.6	161506	-1.1489	0	0
novel_circ_0002404	62.9767	0	6.9767	2.1851e-14	1.185e-15	hsa-let-7i-5p	72832.6	161506	-1.1489	0	0
hsa_circ_0088266	62.9767	0	6.9767	2.1851e-14	1.185e-15	hsa-let-7i-5p	72832.6	161506	-1.1489	0	0
hsa_circ_0002499	62.9767	0	6.9767	2.1851e-14	1.185e-15	hsa-let-7i-5p	72832.6	161506	-1.1489	0	0
hsa_circ_0002901	62.9767	0	6.9767	2.1851e-14	1.185e-15	hsa-let-7i-5p	72832.6	161506	-1.1489	0	0
novel_circ_0009870	62.9767	0	6.9767	2.1851e-14	1.185e-15	hsa-let-7i-5p	72832.6	161506	-1.1489	0	0
novel_circ_0007374	62.9767	0	6.9767	2.1851e-14	1.185e-15	hsa-let-7i-5p	72832.6	161506	-1.1489	0	0
hsa_circ_0060989	62.9767	0	6.9767	2.1851e-14	1.185e-15	hsa-let-7i-5p	72832.6	161506	-1.1489	0	0
hsa_circ_0065391	62.9767	0	6.9767	2.1851e-14	1.185e-15	hsa-let-7i-5p	72832.6	161506	-1.1489	0	0
novel_circ_0008207	62.9767	0	6.9767	2.1851e-14	1.185e-15	hsa-let-7i-5p	72832.6	161506	-1.1489	0	0
novel_circ_0007430	62.9767	0	6.9767	2.1851e-14	1.185e-15	hsa-let-7i-5p	72832.6	161506	-1.1489	0	0
novel_circ_0001795	62.9767	0	6.9767	2.1851e-14	1.185e-15	hsa-let-7i-5p	72832.6	161506	-1.1489	0	0
novel_circ_0015306	62.9767	0	6.9767	2.1851e-14	1.185e-15	hsa-let-7i-5p	72832.6	161506	-1.1489	0	0
hsa_circ_0053036	62.9767	0	6.9767	2.1851e-14	1.185e-15	hsa-let-7i-5p	72832.6	161506	-1.1489	0	0
novel_circ_0008719	62.9767	0	6.9767	2.1851e-14	1.185e-15	hsa-let-7i-5p	72832.6	161506	-1.1489	0	0
novel_circ_0003498	62.9767	0	6.9767	2.1851e-14	1.185e-15	hsa-miR-200c-3p	214.389	24.3148	3.1403	2.9549e-43	9.2217e-42
hsa_circ_0005336	62.9767	0	6.9767	2.1851e-14	1.185e-15	hsa-miR-200a-3p	32.7539	2.14938	3.9297	5.8067e-09	7.2487e-08
novel_circ_0012307	62.9767	0	6.9767	2.1851e-14	1.185e-15	hsa-miR-200a-3p	32.7539	2.14938	3.9297	5.8067e-09	7.2487e-08
novel_circ_0002882	62.9767	0	6.9767	2.1851e-14	1.185e-15	hsa-miR-200a-3p	32.7539	2.14938	3.9297	5.8067e-09	7.2487e-08
novel_circ_0012710	62.9767	0	6.9767	2.1851e-14	1.185e-15	hsa-miR-200a-3p	32.7539	2.14938	3.9297	5.8067e-09	7.2487e-08
novel_circ_0006164	62.9767	0	6.9767	2.1851e-14	1.185e-15	hsa-miR-200a-3p	32.7539	2.14938	3.9297	5.8067e-09	7.2487e-08
hsa_circ_0031433	62.9767	0	6.9767	2.1851e-14	1.185e-15	hsa-miR-200a-3p	32.7539	2.14938	3.9297	5.8067e-09	7.2487e-08
novel_circ_0003604	62.9767	0	6.9767	2.1851e-14	1.185e-15	hsa-miR-200a-3p	32.7539	2.14938	3.9297	5.8067e-09	7.2487e-08
hsa_circ_0065556	62.9767	0	6.9767	2.1851e-14	1.185e-15	hsa-miR-200a-3p	32.7539	2.14938	3.9297	5.8067e-09	7.2487e-08
hsa_circ_0030771	62.9767	0	6.9767	2.1851e-14	1.185e-15	hsa-miR-200a-3p	32.7539	2.14938	3.9297	5.8067e-09	7.2487e-08
novel_circ_0008101	62.9767	0	6.9767	2.1851e-14	1.185e-15	hsa-miR-200a-3p	32.7539	2.14938	3.9297	5.8067e-09	7.2487e-08
novel_circ_0008230	62.9767	0	6.9767	2.1851e-14	1.185e-15	hsa-miR-200a-3p	32.7539	2.14938	3.9297	5.8067e-09	7.2487e-08
hsa_circ_0051351	62.9767	0	6.9767	2.1851e-14	1.185e-15	hsa-miR-200a-3p	32.7539	2.14938	3.9297	5.8067e-09	7.2487e-08
novel_circ_0015884	62.9767	0	6.9767	2.1851e-14	1.185e-15	hsa-miR-143-3p	74.4408	9.67219	2.9442	2.6207e-15	4.7877e-14
hsa_circ_0017695	62.9767	0	6.9767	2.1851e-14	1.185e-15	hsa-miR-143-3p	74.4408	9.67219	2.9442	2.6207e-15	4.7877e-14
novel_circ_0005160	62.9767	0	6.9767	2.1851e-14	1.185e-15	hsa-miR-143-3p	74.4408	9.67219	2.9442	2.6207e-15	4.7877e-14
novel_circ_0011598	62.9767	0	6.9767	2.1851e-14	1.185e-15	hsa-miR-143-3p	74.4408	9.67219	2.9442	2.6207e-15	4.7877e-14
novel_circ_0005999	62.9767	0	6.9767	2.1851e-14	1.185e-15	hsa-miR-143-3p	74.4408	9.67219	2.9442	2.6207e-15	4.7877e-14
hsa_circ_0007448	62.9767	0	6.9767	2.1851e-14	1.185e-15	hsa-miR-143-3p	74.4408	9.67219	2.9442	2.6207e-15	4.7877e-14
hsa_circ_0056037	62.9767	0	6.9767	2.1851e-14	1.185e-15	hsa-miR-143-3p	74.4408	9.67219	2.9442	2.6207e-15	4.7877e-14
novel_circ_0006037	62.9767	0	6.9767	2.1851e-14	1.185e-15	hsa-miR-143-3p	74.4408	9.67219	2.9442	2.6207e-15	4.7877e-14
hsa_circ_0070574	62.9767	0	6.9767	2.1851e-14	1.185e-15	hsa-miR-143-3p	74.4408	9.67219	2.9442	2.6207e-15	4.7877e-14
novel_circ_0016324	62.9767	0	6.9767	2.1851e-14	1.185e-15	hsa-miR-143-3p	74.4408	9.67219	2.9442	2.6207e-15	4.7877e-14
novel_circ_0015886	62.9767	0	6.9767	2.1851e-14	1.185e-15	hsa-miR-143-3p	74.4408	9.67219	2.9442	2.6207e-15	4.7877e-14
novel_circ_0015999	62.9767	0	6.9767	2.1851e-14	1.185e-15	hsa-miR-143-3p	74.4408	9.67219	2.9442	2.6207e-15	4.7877e-14
novel_circ_0005118	62.9767	0	6.9767	2.1851e-14	1.185e-15	hsa-miR-143-3p	74.4408	9.67219	2.9442	2.6207e-15	4.7877e-14
novel_circ_0004155	62.9767	0	6.9767	2.1851e-14	1.185e-15	hsa-miR-143-3p	74.4408	9.67219	2.9442	2.6207e-15	4.7877e-14
hsa_circ_0003565	62.9767	0	6.9767	2.1851e-14	1.185e-15	hsa-miR-143-3p	74.4408	9.67219	2.9442	2.6207e-15	4.7877e-14
novel_circ_0005355	62.9767	0	6.9767	2.1851e-14	1.185e-15	hsa-miR-143-3p	74.4408	9.67219	2.9442	2.6207e-15	4.7877e-14
hsa_circ_0030005	62.9767	0	6.9767	2.1851e-14	1.185e-15	hsa-miR-143-3p	74.4408	9.67219	2.9442	2.6207e-15	4.7877e-14
novel_circ_0010930	62.9767	0	6.9767	2.1851e-14	1.185e-15	hsa-miR-143-3p	74.4408	9.67219	2.9442	2.6207e-15	4.7877e-14
novel_circ_0006265	62.9767	0	6.9767	2.1851e-14	1.185e-15	hsa-miR-374b-3p	10.4217	33.181	-1.6708	0.001476	0.010734
novel_circ_0017090	62.9767	0	6.9767	2.1851e-14	1.185e-15	hsa-miR-374b-3p	10.4217	33.181	-1.6708	0.001476	0.010734
novel_circ_0014106	62.9767	0	6.9767	2.1851e-14	1.185e-15	hsa-miR-374b-3p	10.4217	33.181	-1.6708	0.001476	0.010734
novel_circ_0005247	62.9767	0	6.9767	2.1851e-14	1.185e-15	hsa-miR-374b-3p	10.4217	33.181	-1.6708	0.001476	0.010734
novel_circ_0003803	62.9767	0	6.9767	2.1851e-14	1.185e-15	hsa-miR-374b-3p	10.4217	33.181	-1.6708	0.001476	0.010734
hsa_circ_0056954	62.9767	0	6.9767	2.1851e-14	1.185e-15	hsa-miR-374b-3p	10.4217	33.181	-1.6708	0.001476	0.010734
hsa_circ_0075872	62.9767	0	6.9767	2.1851e-14	1.185e-15	hsa-miR-27b-5p	129.314	721.653	-2.4804	1.61e-87	8.0392e-86
hsa_circ_0008697	62.9767	0	6.9767	2.1851e-14	1.185e-15	hsa-miR-27b-5p	129.314	721.653	-2.4804	1.61e-87	8.0392e-86
novel_circ_0003553	62.9767	0	6.9767	2.1851e-14	1.185e-15	hsa-miR-146b-5p	311.162	59.6452	2.3832	2.541e-48	8.2748e-47
novel_circ_0001790	62.9767	0	6.9767	2.1851e-14	1.185e-15	hsa-miR-122-5p	106.982	40.0321	1.4181	3.0997e-10	4.2212e-09
hsa_circ_0040078	62.9767	0	6.9767	2.1851e-14	1.185e-15	hsa-miR-122-5p	106.982	40.0321	1.4181	3.0997e-10	4.2212e-09
novel_circ_0001712	62.9767	0	6.9767	2.1851e-14	1.185e-15	hsa-miR-122-5p	106.982	40.0321	1.4181	3.0997e-10	4.2212e-09
novel_circ_0016148	62.9767	0	6.9767	2.1851e-14	1.185e-15	hsa-miR-122-5p	106.982	40.0321	1.4181	3.0997e-10	4.2212e-09
novel_circ_0005101	62.9767	0	6.9767	2.1851e-14	1.185e-15	hsa-miR-122-5p	106.982	40.0321	1.4181	3.0997e-10	4.2212e-09
hsa_circ_0028143	62.9767	0	6.9767	2.1851e-14	1.185e-15	hsa-miR-122-5p	106.982	40.0321	1.4181	3.0997e-10	4.2212e-09
novel_circ_0014065	62.9767	0	6.9767	2.1851e-14	1.185e-15	hsa-miR-122-5p	106.982	40.0321	1.4181	3.0997e-10	4.2212e-09
hsa_circ_0007468	62.9767	0	6.9767	2.1851e-14	1.185e-15	hsa-miR-122-5p	106.982	40.0321	1.4181	3.0997e-10	4.2212e-09
novel_circ_0016061	62.9767	0	6.9767	2.1851e-14	1.185e-15	hsa-miR-122-5p	106.982	40.0321	1.4181	3.0997e-10	4.2212e-09
novel_circ_0011902	62.9767	0	6.9767	2.1851e-14	1.185e-15	hsa-miR-122-5p	106.982	40.0321	1.4181	3.0997e-10	4.2212e-09
novel_circ_0012151	62.9767	0	6.9767	2.1851e-14	1.185e-15	hsa-miR-25-5p	8.7202	32.6437	-1.9044	0.00046684	0.0036424
hsa_circ_0083995	62.9767	0	6.9767	2.1851e-14	1.185e-15	hsa-miR-25-5p	8.7202	32.6437	-1.9044	0.00046684	0.0036424
novel_circ_0006009	62.9767	0	6.9767	2.1851e-14	1.185e-15	hsa-miR-25-5p	8.7202	32.6437	-1.9044	0.00046684	0.0036424
hsa_circ_0007361	62.9767	0	6.9767	2.1851e-14	1.185e-15	hsa-miR-25-5p	8.7202	32.6437	-1.9044	0.00046684	0.0036424
hsa_circ_0040937	62.9767	0	6.9767	2.1851e-14	1.185e-15	hsa-miR-122b-3p	106.982	40.0321	1.4181	3.0997e-10	4.2212e-09
novel_circ_0009991	62.9767	0	6.9767	2.1851e-14	1.185e-15	hsa-miR-122b-3p	106.982	40.0321	1.4181	3.0997e-10	4.2212e-09
hsa_circ_0011654	62.9767	0	6.9767	2.1851e-14	1.185e-15	hsa-miR-122b-3p	106.982	40.0321	1.4181	3.0997e-10	4.2212e-09
novel_circ_0011982	62.9767	0	6.9767	2.1851e-14	1.185e-15	hsa-miR-122b-3p	106.982	40.0321	1.4181	3.0997e-10	4.2212e-09
hsa_circ_0032349	62.9767	0	6.9767	2.1851e-14	1.185e-15	hsa-miR-122b-3p	106.982	40.0321	1.4181	3.0997e-10	4.2212e-09
novel_circ_0001743	62.9767	0	6.9767	2.1851e-14	1.185e-15	hsa-miR-122b-3p	106.982	40.0321	1.4181	3.0997e-10	4.2212e-09
novel_circ_0000578	62.9767	0	6.9767	2.1851e-14	1.185e-15	hsa-miR-122b-3p	106.982	40.0321	1.4181	3.0997e-10	4.2212e-09
novel_circ_0007641	62.9767	0	6.9767	2.1851e-14	1.185e-15	hsa-miR-122b-3p	106.982	40.0321	1.4181	3.0997e-10	4.2212e-09
hsa_circ_0018195	62.9767	0	6.9767	2.1851e-14	1.185e-15	hsa-miR-122b-3p	106.982	40.0321	1.4181	3.0997e-10	4.2212e-09
novel_circ_0009307	62.9767	0	6.9767	2.1851e-14	1.185e-15	hsa-miR-122b-3p	106.982	40.0321	1.4181	3.0997e-10	4.2212e-09
novel_circ_0006689	62.9767	0	6.9767	2.1851e-14	1.185e-15	hsa-miR-122b-3p	106.982	40.0321	1.4181	3.0997e-10	4.2212e-09
hsa_circ_0030274	62.9767	0	6.9767	2.1851e-14	1.185e-15	hsa-miR-122b-3p	106.982	40.0321	1.4181	3.0997e-10	4.2212e-09
hsa_circ_0055906	62.9767	0	6.9767	2.1851e-14	1.185e-15	hsa-miR-122b-3p	106.982	40.0321	1.4181	3.0997e-10	4.2212e-09
hsa_circ_0043815	62.9767	0	6.9767	2.1851e-14	1.185e-15	hsa-miR-122b-3p	106.982	40.0321	1.4181	3.0997e-10	4.2212e-09
novel_circ_0014256	62.9767	0	6.9767	2.1851e-14	1.185e-15	hsa-miR-122b-3p	106.982	40.0321	1.4181	3.0997e-10	4.2212e-09
novel_circ_0003504	62.9767	0	6.9767	2.1851e-14	1.185e-15	hsa-miR-122b-3p	106.982	40.0321	1.4181	3.0997e-10	4.2212e-09
hsa_circ_0085471	62.9767	0	6.9767	2.1851e-14	1.185e-15	hsa-miR-122b-3p	106.982	40.0321	1.4181	3.0997e-10	4.2212e-09
hsa_circ_0029343	62.9767	0	6.9767	2.1851e-14	1.185e-15	hsa-miR-27a-5p	139.311	391.455	-1.4905	3.5188e-23	8.2362e-22
novel_circ_0005740	62.9767	0	6.9767	2.1851e-14	1.185e-15	hsa-miR-27a-5p	139.311	391.455	-1.4905	3.5188e-23	8.2362e-22
hsa_circ_0029346	62.9767	0	6.9767	2.1851e-14	1.185e-15	hsa-miR-27a-5p	139.311	391.455	-1.4905	3.5188e-23	8.2362e-22
hsa_circ_0045038	62.9767	0	6.9767	2.1851e-14	1.185e-15	hsa-miR-146b-3p	13.612	0	4.341	0.00012007	0.00097756
novel_circ_0015512	62.9767	0	6.9767	2.1851e-14	1.185e-15	hsa-miR-146b-3p	13.612	0	4.341	0.00012007	0.00097756
novel_circ_0007492	62.9767	0	6.9767	2.1851e-14	1.185e-15	hsa-miR-146b-3p	13.612	0	4.341	0.00012007	0.00097756
novel_circ_0004924	62.9767	0	6.9767	2.1851e-14	1.185e-15	hsa-miR-146b-3p	13.612	0	4.341	0.00012007	0.00097756
hsa_circ_0071705	62.9767	0	6.9767	2.1851e-14	1.185e-15	hsa-miR-146b-3p	13.612	0	4.341	0.00012007	0.00097756
hsa_circ_0089722	62.9767	0	6.9767	2.1851e-14	1.185e-15	hsa-miR-146b-3p	13.612	0	4.341	0.00012007	0.00097756
novel_circ_0017308	62.9767	0	6.9767	2.1851e-14	1.185e-15	hsa-miR-146b-3p	13.612	0	4.341	0.00012007	0.00097756
novel_circ_0016387	62.9767	0	6.9767	2.1851e-14	1.185e-15	hsa-miR-146b-3p	13.612	0	4.341	0.00012007	0.00097756
hsa_circ_0066406	62.9767	0	6.9767	2.1851e-14	1.185e-15	hsa-miR-146b-3p	13.612	0	4.341	0.00012007	0.00097756
novel_circ_0013269	62.9767	0	6.9767	2.1851e-14	1.185e-15	hsa-miR-146b-3p	13.612	0	4.341	0.00012007	0.00097756
novel_circ_0012481	62.9767	0	6.9767	2.1851e-14	1.185e-15	hsa-miR-146b-3p	13.612	0	4.341	0.00012007	0.00097756
hsa_circ_0038748	62.9767	0	6.9767	2.1851e-14	1.185e-15	hsa-miR-146b-3p	13.612	0	4.341	0.00012007	0.00097756
novel_circ_0002012	62.9767	0	6.9767	2.1851e-14	1.185e-15	hsa-miR-146b-3p	13.612	0	4.341	0.00012007	0.00097756
hsa_circ_0008026	62.9767	0	6.9767	2.1851e-14	1.185e-15	hsa-miR-146b-3p	13.612	0	4.341	0.00012007	0.00097756
hsa_circ_0004537	62.9767	0	6.9767	2.1851e-14	1.185e-15	hsa-miR-146b-3p	13.612	0	4.341	0.00012007	0.00097756
novel_circ_0002276	62.9767	0	6.9767	2.1851e-14	1.185e-15	hsa-miR-146b-3p	13.612	0	4.341	0.00012007	0.00097756
novel_circ_0015216	62.9767	0	6.9767	2.1851e-14	1.185e-15	hsa-miR-1-3p	50.1943	5.77645	3.1193	2.8566e-11	4.4575e-10
hsa_circ_0006818	62.9767	0	6.9767	2.1851e-14	1.185e-15	hsa-miR-1-3p	50.1943	5.77645	3.1193	2.8566e-11	4.4575e-10
novel_circ_0004695	62.9767	0	6.9767	2.1851e-14	1.185e-15	hsa-miR-1-3p	50.1943	5.77645	3.1193	2.8566e-11	4.4575e-10
hsa_circ_0075151	62.9767	0	6.9767	2.1851e-14	1.185e-15	hsa-miR-1-3p	50.1943	5.77645	3.1193	2.8566e-11	4.4575e-10
novel_circ_0008353	62.9767	0	6.9767	2.1851e-14	1.185e-15	hsa-miR-1-3p	50.1943	5.77645	3.1193	2.8566e-11	4.4575e-10
hsa_circ_0046965	62.9767	0	6.9767	2.1851e-14	1.185e-15	hsa-miR-1-3p	50.1943	5.77645	3.1193	2.8566e-11	4.4575e-10
novel_circ_0008350	62.9767	0	6.9767	2.1851e-14	1.185e-15	hsa-miR-1-3p	50.1943	5.77645	3.1193	2.8566e-11	4.4575e-10
hsa_circ_0058779	62.9767	0	6.9767	2.1851e-14	1.185e-15	hsa-miR-1-3p	50.1943	5.77645	3.1193	2.8566e-11	4.4575e-10
hsa_circ_0001427	62.9767	0	6.9767	2.1851e-14	1.185e-15	hsa-miR-1-3p	50.1943	5.77645	3.1193	2.8566e-11	4.4575e-10
novel_circ_0016616	62.9767	0	6.9767	2.1851e-14	1.185e-15	hsa-miR-1-3p	50.1943	5.77645	3.1193	2.8566e-11	4.4575e-10
hsa_circ_0046195	62.9767	0	6.9767	2.1851e-14	1.185e-15	hsa-miR-1-3p	50.1943	5.77645	3.1193	2.8566e-11	4.4575e-10
hsa_circ_0007534	62.9767	0	6.9767	2.1851e-14	1.185e-15	hsa-miR-1-3p	50.1943	5.77645	3.1193	2.8566e-11	4.4575e-10
hsa_circ_0070474	62.9767	0	6.9767	2.1851e-14	1.185e-15	hsa-miR-1-3p	50.1943	5.77645	3.1193	2.8566e-11	4.4575e-10
novel_circ_0008741	62.9767	0	6.9767	2.1851e-14	1.185e-15	hsa-miR-1-3p	50.1943	5.77645	3.1193	2.8566e-11	4.4575e-10
novel_circ_0009291	62.9767	0	6.9767	2.1851e-14	1.185e-15	hsa-miR-21-3p	117.404	302.793	-1.3669	6.6217e-16	1.2399e-14
novel_circ_0009522	62.9767	0	6.9767	2.1851e-14	1.185e-15	hsa-miR-451a	24.8845	182.966	-2.8783	9.03e-28	2.3707e-26
novel_circ_0010396	62.9767	0	6.9767	2.1851e-14	1.185e-15	hsa-miR-451a	24.8845	182.966	-2.8783	9.03e-28	2.3707e-26
hsa_circ_0002565	62.9767	0	6.9767	2.1851e-14	1.185e-15	hsa-miR-199a-3p	17.015	3.76141	2.1775	0.001138	0.008439
hsa_circ_0051574	62.9767	0	6.9767	2.1851e-14	1.185e-15	hsa-miR-199a-3p	17.015	3.76141	2.1775	0.001138	0.008439
hsa_circ_0087220	62.9767	0	6.9767	2.1851e-14	1.185e-15	hsa-miR-199a-3p	17.015	3.76141	2.1775	0.001138	0.008439
novel_circ_0001302	62.9767	0	6.9767	2.1851e-14	1.185e-15	hsa-miR-199a-3p	17.015	3.76141	2.1775	0.001138	0.008439
hsa_circ_0067729	62.9767	0	6.9767	2.1851e-14	1.185e-15	hsa-miR-199a-3p	17.015	3.76141	2.1775	0.001138	0.008439
hsa_circ_0008568	62.9767	0	6.9767	2.1851e-14	1.185e-15	hsa-miR-199a-3p	17.015	3.76141	2.1775	0.001138	0.008439
hsa_circ_0005965	62.9767	0	6.9767	2.1851e-14	1.185e-15	hsa-miR-199a-3p	17.015	3.76141	2.1775	0.001138	0.008439
hsa_circ_0004142	62.9767	0	6.9767	2.1851e-14	1.185e-15	hsa-miR-199a-3p	17.015	3.76141	2.1775	0.001138	0.008439
novel_circ_0003160	62.9767	0	6.9767	2.1851e-14	1.185e-15	hsa-miR-199a-3p	17.015	3.76141	2.1775	0.001138	0.008439
hsa_circ_0038942	62.9767	0	6.9767	2.1851e-14	1.185e-15	hsa-miR-199a-3p	17.015	3.76141	2.1775	0.001138	0.008439
hsa_circ_0011889	62.9767	0	6.9767	2.1851e-14	1.185e-15	hsa-miR-199a-3p	17.015	3.76141	2.1775	0.001138	0.008439
novel_circ_0001278	62.9767	0	6.9767	2.1851e-14	1.185e-15	hsa-miR-199a-3p	17.015	3.76141	2.1775	0.001138	0.008439
novel_circ_0015247	62.9767	0	6.9767	2.1851e-14	1.185e-15	hsa-miR-199a-3p	17.015	3.76141	2.1775	0.001138	0.008439
hsa_circ_0086422	62.9767	0	6.9767	2.1851e-14	1.185e-15	hsa-miR-190b-5p	15.9516	0	4.3067	3.2335e-05	0.00028493
novel_circ_0005828	62.9767	0	6.9767	2.1851e-14	1.185e-15	hsa-miR-206	24.2464	0	5.5997	1.2973e-07	1.3882e-06
hsa_circ_0000034	62.9767	0	6.9767	2.1851e-14	1.185e-15	hsa-miR-486-5p	55.9369	156.098	-1.4806	4.8036e-10	6.4249e-09
hsa_circ_0005952	62.9767	0	6.9767	2.1851e-14	1.185e-15	hsa-miR-486-5p	55.9369	156.098	-1.4806	4.8036e-10	6.4249e-09
hsa_circ_0004396	62.9767	0	6.9767	2.1851e-14	1.185e-15	hsa-miR-486-5p	55.9369	156.098	-1.4806	4.8036e-10	6.4249e-09
novel_circ_0007726	62.9767	0	6.9767	2.1851e-14	1.185e-15	hsa-miR-486-5p	55.9369	156.098	-1.4806	4.8036e-10	6.4249e-09
novel_circ_0002842	62.9767	0	6.9767	2.1851e-14	1.185e-15	hsa-miR-486-5p	55.9369	156.098	-1.4806	4.8036e-10	6.4249e-09
hsa_circ_0008096	62.9767	0	6.9767	2.1851e-14	1.185e-15	hsa-miR-486-5p	55.9369	156.098	-1.4806	4.8036e-10	6.4249e-09
novel_circ_0013270	62.9767	0	6.9767	2.1851e-14	1.185e-15	hsa-miR-486-5p	55.9369	156.098	-1.4806	4.8036e-10	6.4249e-09
novel_circ_0005049	62.9767	0	6.9767	2.1851e-14	1.185e-15	hsa-miR-486-5p	55.9369	156.098	-1.4806	4.8036e-10	6.4249e-09
hsa_circ_0006067	62.9767	0	6.9767	2.1851e-14	1.185e-15	hsa-miR-486-5p	55.9369	156.098	-1.4806	4.8036e-10	6.4249e-09
hsa_circ_0035390	62.9767	0	6.9767	2.1851e-14	1.185e-15	hsa-miR-486-5p	55.9369	156.098	-1.4806	4.8036e-10	6.4249e-09
novel_circ_0008627	62.9767	0	6.9767	2.1851e-14	1.185e-15	hsa-miR-125b-1-3p	62.1049	158.113	-1.3482	8.1996e-09	9.9057e-08
novel_circ_0011111	62.9767	0	6.9767	2.1851e-14	1.185e-15	hsa-miR-125b-1-3p	62.1049	158.113	-1.3482	8.1996e-09	9.9057e-08
novel_circ_0003151	62.9767	0	6.9767	2.1851e-14	1.185e-15	hsa-miR-10b-5p	269.688	31.166	3.1132	1.3697e-53	4.8852e-52
novel_circ_0002902	62.9767	0	6.9767	2.1851e-14	1.185e-15	hsa-miR-10b-5p	269.688	31.166	3.1132	1.3697e-53	4.8852e-52
novel_circ_0012047	62.9767	0	6.9767	2.1851e-14	1.185e-15	hsa-miR-10b-5p	269.688	31.166	3.1132	1.3697e-53	4.8852e-52
hsa_circ_0004062	62.9767	0	6.9767	2.1851e-14	1.185e-15	hsa-miR-10b-5p	269.688	31.166	3.1132	1.3697e-53	4.8852e-52
novel_circ_0014020	62.9767	0	6.9767	2.1851e-14	1.185e-15	hsa-miR-139-5p	301.591	107.2	1.4923	9.179e-28	2.3707e-26
novel_circ_0009715	62.9767	0	6.9767	2.1851e-14	1.185e-15	hsa-miR-139-5p	301.591	107.2	1.4923	9.179e-28	2.3707e-26
hsa_circ_0044302	62.9767	0	6.9767	2.1851e-14	1.185e-15	hsa-miR-139-5p	301.591	107.2	1.4923	9.179e-28	2.3707e-26
novel_circ_0004899	62.9767	0	6.9767	2.1851e-14	1.185e-15	hsa-miR-139-5p	301.591	107.2	1.4923	9.179e-28	2.3707e-26
novel_circ_0013773	62.9767	0	6.9767	2.1851e-14	1.185e-15	hsa-miR-139-5p	301.591	107.2	1.4923	9.179e-28	2.3707e-26
hsa_circ_0001429	62.9767	0	6.9767	2.1851e-14	1.185e-15	hsa-miR-139-5p	301.591	107.2	1.4923	9.179e-28	2.3707e-26
hsa_circ_0083055	62.9767	0	6.9767	2.1851e-14	1.185e-15	hsa-miR-4521	112.299	285.464	-1.346	1.0421e-14	1.8585e-13
novel_circ_0005698	62.9767	0	6.9767	2.1851e-14	1.185e-15	hsa-miR-4521	112.299	285.464	-1.346	1.0421e-14	1.8585e-13
hsa_circ_0005504	62.9767	0	6.9767	2.1851e-14	1.185e-15	hsa-miR-4521	112.299	285.464	-1.346	1.0421e-14	1.8585e-13
novel_circ_0000674	62.9767	0	6.9767	2.1851e-14	1.185e-15	hsa-miR-215-5p	250.546	2.68672	6.5431	4.1588e-63	1.5575e-61
hsa_circ_0003281	62.9767	0	6.9767	2.1851e-14	1.185e-15	hsa-miR-215-5p	250.546	2.68672	6.5431	4.1588e-63	1.5575e-61
hsa_circ_0007379	2708	204.857	3.7245	0	0	hsa-miR-203a-3p	87.4147	27.4045	1.6735	2.6311e-10	3.7184e-09
hsa_circ_0082633	818.697	81.9429	3.3206	4.5716e-116	1.8829e-115	hsa-miR-203b-5p	87.4147	27.4045	1.6735	2.6311e-10	3.7184e-09
hsa_circ_0072391	1133.58	163.886	2.7901	1.7623e-128	9.0728e-128	hsa-let-7i-5p	72832.6	161506	-1.1489	0	0
hsa_circ_0001459	1102.09	163.886	2.7495	1.9144e-122	8.6734e-122	hsa-miR-190b-5p	15.9516	0	4.3067	3.2335e-05	0.00028493
hsa_circ_0008923	503.813	81.9429	2.6202	2.9964e-53	1.482e-53	hsa-miR-486-3p	58.2765	149.382	-1.358	1.7013e-08	1.991e-07
hsa_circ_0002343	503.813	81.9429	2.6202	2.9964e-53	1.482e-53	hsa-miR-146a-5p	110.81	38.2858	1.5332	1.6454e-11	2.6222e-10
hsa_circ_0000495	755.72	122.914	2.6202	5.7914e-79	9.6463e-79	hsa-miR-200a-3p	32.7539	2.14938	3.9297	5.8067e-09	7.2487e-08
novel_circ_0014189	472.325	81.9429	2.5271	1.8431e-47	7.7317e-48	hsa-miR-139-5p	301.591	107.2	1.4923	9.179e-28	2.3707e-26
hsa_circ_0007936	661.255	122.914	2.4276	7.8724e-62	6.4147e-62	hsa-miR-1-3p	50.1943	5.77645	3.1193	2.8566e-11	4.4575e-10
hsa_circ_0003449	1070.6	204.857	2.3857	2.7268e-96	6.7877e-96	hsa-miR-486-3p	58.2765	149.382	-1.358	1.7013e-08	1.991e-07
hsa_circ_0001564	850.185	163.886	2.3751	2.6146e-76	3.8459e-76	hsa-miR-374a-3p	31.9032	66.362	-1.0567	0.0030991	0.021493
hsa_circ_0025044	1039.12	204.857	2.3427	7.8081e-91	1.8234e-90	hsa-miR-27b-5p	129.314	721.653	-2.4804	1.61e-87	8.0392e-86
novel_circ_0007917	1448.46	286.8	2.3364	2.5031e-125	1.2064e-124	hsa-miR-199a-3p	17.015	3.76141	2.1775	0.001138	0.008439
hsa_circ_0004525	818.697	163.886	2.3206	7.0835e-71	8.7206e-71	hsa-let-7i-5p	72832.6	161506	-1.1489	0	0
hsa_circ_0044650	598.278	122.914	2.2832	6.2755e-51	3.0971e-51	hsa-miR-486-5p	55.9369	156.098	-1.4806	4.8036e-10	6.4249e-09
novel_circ_0002545	377.86	81.9429	2.2052	5.1578e-31	9.1207e-32	hsa-miR-1303	22.1195	97.2593	-2.1365	4.7906e-11	7.1763e-10
hsa_circ_0001236	377.86	81.9429	2.2052	5.1578e-31	9.1207e-32	hsa-miR-196b-5p	21.9069	6.85114	1.677	0.001538	0.010971
hsa_circ_0008433	566.79	122.914	2.2052	1.149e-45	4.1053e-46	hsa-miR-449c-5p	40.8361	4.43309	3.2035	1.3105e-09	1.6924e-08
hsa_circ_0003930	1102.09	245.829	2.1645	2.2177e-84	4.0513e-84	hsa-miR-190b-5p	15.9516	0	4.3067	3.2335e-05	0.00028493
hsa_circ_0003947	724.232	163.886	2.1438	3.6572e-55	2.3206e-55	hsa-miR-10b-5p	269.688	31.166	3.1132	1.3697e-53	4.8852e-52
hsa_circ_0007046	346.372	81.9429	2.0796	6.3936e-26	7.7408e-27	hsa-miR-374a-3p	31.9032	66.362	-1.0567	0.0030991	0.021493
hsa_circ_0007042	346.372	81.9429	2.0796	6.3936e-26	7.7408e-27	hsa-miR-196b-5p	21.9069	6.85114	1.677	0.001538	0.010971
hsa_circ_0006346	346.372	81.9429	2.0796	6.3936e-26	7.7408e-27	hsa-miR-486-3p	58.2765	149.382	-1.358	1.7013e-08	1.991e-07
hsa_circ_0007747	346.372	81.9429	2.0796	6.3936e-26	7.7408e-27	hsa-miR-143-3p	74.4408	9.67219	2.9442	2.6207e-15	4.7877e-14
hsa_circ_0001518	314.883	81.9429	1.9421	4.4526e-21	3.8004e-22	hsa-miR-374a-3p	31.9032	66.362	-1.0567	0.0030991	0.021493
hsa_circ_0047880	472.325	122.914	1.9421	8.3669e-31	1.0666e-31	hsa-miR-196b-5p	21.9069	6.85114	1.677	0.001538	0.010971
hsa_circ_0038487	472.325	122.914	1.9421	8.3669e-31	1.0666e-31	hsa-miR-486-3p	58.2765	149.382	-1.358	1.7013e-08	1.991e-07
hsa_circ_0004843	314.883	81.9429	1.9421	4.4526e-21	3.8004e-22	hsa-miR-146a-5p	110.81	38.2858	1.5332	1.6454e-11	2.6222e-10
hsa_circ_0005728	944.65	245.829	1.9421	7.0089e-60	5.3278e-60	hsa-miR-200a-3p	32.7539	2.14938	3.9297	5.8067e-09	7.2487e-08
hsa_circ_0005027	314.883	81.9429	1.9421	4.4526e-21	3.8004e-22	hsa-miR-200a-3p	32.7539	2.14938	3.9297	5.8067e-09	7.2487e-08
hsa_circ_0074103	472.325	122.914	1.9421	8.3669e-31	1.0666e-31	hsa-miR-200a-3p	32.7539	2.14938	3.9297	5.8067e-09	7.2487e-08
hsa_circ_0000859	314.883	81.9429	1.9421	4.4526e-21	3.8004e-22	hsa-miR-122b-3p	106.982	40.0321	1.4181	3.0997e-10	4.2212e-09
hsa_circ_0002392	314.883	81.9429	1.9421	4.4526e-21	3.8004e-22	hsa-miR-4521	112.299	285.464	-1.346	1.0421e-14	1.8585e-13
hsa_circ_0006104	755.72	204.857	1.8832	1.3847e-45	4.9395e-46	hsa-miR-146a-5p	110.81	38.2858	1.5332	1.6454e-11	2.6222e-10
hsa_circ_0001696	598.278	163.886	1.8681	6.6223e-36	1.43e-36	hsa-miR-146a-5p	110.81	38.2858	1.5332	1.6454e-11	2.6222e-10
hsa_circ_0034947	440.837	122.914	1.8426	3.2029e-26	3.8923e-27	hsa-miR-146a-5p	110.81	38.2858	1.5332	1.6454e-11	2.6222e-10
hsa_circ_0005588	440.837	122.914	1.8426	3.2029e-26	3.8923e-27	hsa-miR-27a-5p	139.311	391.455	-1.4905	3.5188e-23	8.2362e-22
hsa_circ_0063452	283.395	81.9429	1.7901	1.5648e-16	1.0301e-17	hsa-miR-203a-3p	87.4147	27.4045	1.6735	2.6311e-10	3.7184e-09
hsa_circ_0006519	283.395	81.9429	1.7901	1.5648e-16	1.0301e-17	hsa-miR-203a-3p	87.4147	27.4045	1.6735	2.6311e-10	3.7184e-09
hsa_circ_0072904	283.395	81.9429	1.7901	1.5648e-16	1.0301e-17	hsa-miR-203b-5p	87.4147	27.4045	1.6735	2.6311e-10	3.7184e-09
hsa_circ_0005461	283.395	81.9429	1.7901	1.5648e-16	1.0301e-17	hsa-miR-146a-5p	110.81	38.2858	1.5332	1.6454e-11	2.6222e-10
hsa_circ_0002579	283.395	81.9429	1.7901	1.5648e-16	1.0301e-17	hsa-let-7i-5p	72832.6	161506	-1.1489	0	0
hsa_circ_0001127	566.79	163.886	1.7901	1.8099e-31	3.2206e-32	hsa-miR-27b-5p	129.314	721.653	-2.4804	1.61e-87	8.0392e-86
hsa_circ_0000643	1102.09	327.772	1.7495	6.3867e-57	4.293e-57	hsa-miR-27a-5p	139.311	391.455	-1.4905	3.5188e-23	8.2362e-22
hsa_circ_0009064	409.348	122.914	1.7357	7.2976e-22	6.2617e-23	hsa-miR-203b-5p	87.4147	27.4045	1.6735	2.6311e-10	3.7184e-09
hsa_circ_0002381	409.348	122.914	1.7357	7.2976e-22	6.2617e-23	hsa-miR-449c-5p	40.8361	4.43309	3.2035	1.3105e-09	1.6924e-08
hsa_circ_0004927	1039.12	327.772	1.6646	1.2316e-48	5.2638e-49	hsa-miR-203b-5p	87.4147	27.4045	1.6735	2.6311e-10	3.7184e-09
hsa_circ_0006308	377.86	122.914	1.6202	9.2187e-18	6.1149e-19	hsa-miR-200b-3p	68.2728	12.6276	2.4347	4.5854e-12	7.6322e-11
novel_circ_0014331	251.907	81.9429	1.6202	2.4177e-12	1.2796e-13	hsa-miR-200b-3p	68.2728	12.6276	2.4347	4.5854e-12	7.6322e-11
hsa_circ_0005606	251.907	81.9429	1.6202	2.4177e-12	1.2796e-13	hsa-miR-486-3p	58.2765	149.382	-1.358	1.7013e-08	1.991e-07
hsa_circ_0007242	251.907	81.9429	1.6202	2.4177e-12	1.2796e-13	hsa-miR-486-3p	58.2765	149.382	-1.358	1.7013e-08	1.991e-07
hsa_circ_0083196	251.907	81.9429	1.6202	2.4177e-12	1.2796e-13	hsa-miR-200a-3p	32.7539	2.14938	3.9297	5.8067e-09	7.2487e-08
hsa_circ_0007584	251.907	81.9429	1.6202	2.4177e-12	1.2796e-13	hsa-miR-27b-5p	129.314	721.653	-2.4804	1.61e-87	8.0392e-86
hsa_circ_0003748	251.907	81.9429	1.6202	2.4177e-12	1.2796e-13	hsa-miR-139-5p	301.591	107.2	1.4923	9.179e-28	2.3707e-26
hsa_circ_0022601	724.232	245.829	1.5588	4.7117e-30	5.9827e-31	hsa-miR-206	24.2464	0	5.5997	1.2973e-07	1.3882e-06
hsa_circ_0059074	472.325	163.886	1.5271	2.5359e-19	1.687e-20	hsa-miR-449c-5p	40.8361	4.43309	3.2035	1.3105e-09	1.6924e-08
hsa_circ_0000247	472.325	163.886	1.5271	2.5359e-19	1.687e-20	hsa-let-7i-5p	72832.6	161506	-1.1489	0	0
hsa_circ_0008870	472.325	163.886	1.5271	2.5359e-19	1.687e-20	hsa-miR-486-5p	55.9369	156.098	-1.4806	4.8036e-10	6.4249e-09
hsa_circ_0003410	1165.07	409.714	1.5077	5.1819e-44	1.6014e-44	hsa-miR-486-5p	55.9369	156.098	-1.4806	4.8036e-10	6.4249e-09
hsa_circ_0002154	346.372	122.914	1.4947	5.9265e-14	3.2071e-15	hsa-miR-146a-5p	110.81	38.2858	1.5332	1.6454e-11	2.6222e-10
hsa_circ_0007581	346.372	122.914	1.4947	5.9265e-14	3.2071e-15	hsa-miR-374b-3p	10.4217	33.181	-1.6708	0.001476	0.010734
hsa_circ_0007476	566.79	204.857	1.4682	4.9449e-21	4.2158e-22	hsa-miR-449c-5p	40.8361	4.43309	3.2035	1.3105e-09	1.6924e-08
hsa_circ_0004844	566.79	204.857	1.4682	4.9449e-21	4.2158e-22	hsa-miR-374b-3p	10.4217	33.181	-1.6708	0.001476	0.010734
hsa_circ_0043837	440.837	163.886	1.4276	9.8245e-16	6.447e-17	hsa-miR-203a-3p	87.4147	27.4045	1.6735	2.6311e-10	3.7184e-09
hsa_circ_0075925	220.418	81.9429	1.4276	1.3708e-08	6.911e-10	hsa-miR-203a-3p	87.4147	27.4045	1.6735	2.6311e-10	3.7184e-09
hsa_circ_0004269	220.418	81.9429	1.4276	1.3708e-08	6.911e-10	hsa-miR-374a-3p	31.9032	66.362	-1.0567	0.0030991	0.021493
hsa_circ_0018992	220.418	81.9429	1.4276	1.3708e-08	6.911e-10	hsa-miR-374a-3p	31.9032	66.362	-1.0567	0.0030991	0.021493
hsa_circ_0023200	220.418	81.9429	1.4276	1.3708e-08	6.911e-10	hsa-miR-486-3p	58.2765	149.382	-1.358	1.7013e-08	1.991e-07
hsa_circ_0008282	220.418	81.9429	1.4276	1.3708e-08	6.911e-10	hsa-miR-486-3p	58.2765	149.382	-1.358	1.7013e-08	1.991e-07
novel_circ_0002129	220.418	81.9429	1.4276	1.3708e-08	6.911e-10	hsa-miR-486-3p	58.2765	149.382	-1.358	1.7013e-08	1.991e-07
hsa_circ_0001534	220.418	81.9429	1.4276	1.3708e-08	6.911e-10	hsa-miR-146a-5p	110.81	38.2858	1.5332	1.6454e-11	2.6222e-10
novel_circ_0000943	220.418	81.9429	1.4276	1.3708e-08	6.911e-10	hsa-miR-200c-3p	214.389	24.3148	3.1403	2.9549e-43	9.2217e-42
novel_circ_0011507	220.418	81.9429	1.4276	1.3708e-08	6.911e-10	hsa-miR-200a-3p	32.7539	2.14938	3.9297	5.8067e-09	7.2487e-08
hsa_circ_0065898	220.418	81.9429	1.4276	1.3708e-08	6.911e-10	hsa-miR-200a-3p	32.7539	2.14938	3.9297	5.8067e-09	7.2487e-08
hsa_circ_0009037	220.418	81.9429	1.4276	1.3708e-08	6.911e-10	hsa-miR-139-5p	301.591	107.2	1.4923	9.179e-28	2.3707e-26
hsa_circ_0053441	535.302	204.857	1.3857	1.3773e-17	9.1252e-19	hsa-miR-203a-3p	87.4147	27.4045	1.6735	2.6311e-10	3.7184e-09
novel_circ_0004294	535.302	204.857	1.3857	1.3773e-17	9.1252e-19	hsa-miR-200b-3p	68.2728	12.6276	2.4347	4.5854e-12	7.6322e-11
hsa_circ_0004833	535.302	204.857	1.3857	1.3773e-17	9.1252e-19	hsa-miR-196b-5p	21.9069	6.85114	1.677	0.001538	0.010971
hsa_circ_0005059	314.883	122.914	1.3572	1.7466e-10	8.9898e-12	hsa-miR-203b-5p	87.4147	27.4045	1.6735	2.6311e-10	3.7184e-09
hsa_circ_0007714	314.883	122.914	1.3572	1.7466e-10	8.9898e-12	hsa-miR-203b-5p	87.4147	27.4045	1.6735	2.6311e-10	3.7184e-09
hsa_circ_0001315	314.883	122.914	1.3572	1.7466e-10	8.9898e-12	hsa-miR-200b-3p	68.2728	12.6276	2.4347	4.5854e-12	7.6322e-11
hsa_circ_0058174	314.883	122.914	1.3572	1.7466e-10	8.9898e-12	hsa-miR-1303	22.1195	97.2593	-2.1365	4.7906e-11	7.1763e-10
hsa_circ_0005970	314.883	122.914	1.3572	1.7466e-10	8.9898e-12	hsa-miR-374a-3p	31.9032	66.362	-1.0567	0.0030991	0.021493
hsa_circ_0003945	314.883	122.914	1.3572	1.7466e-10	8.9898e-12	hsa-miR-449c-5p	40.8361	4.43309	3.2035	1.3105e-09	1.6924e-08
hsa_circ_0001771	314.883	122.914	1.3572	1.7466e-10	8.9898e-12	hsa-miR-146a-5p	110.81	38.2858	1.5332	1.6454e-11	2.6222e-10
hsa_circ_0002872	314.883	122.914	1.3572	1.7466e-10	8.9898e-12	hsa-miR-122-5p	106.982	40.0321	1.4181	3.0997e-10	4.2212e-09
hsa_circ_0008075	314.883	122.914	1.3572	1.7466e-10	8.9898e-12	hsa-miR-486-5p	55.9369	156.098	-1.4806	4.8036e-10	6.4249e-09
hsa_circ_0004549	314.883	122.914	1.3572	1.7466e-10	8.9898e-12	hsa-miR-139-5p	301.591	107.2	1.4923	9.179e-28	2.3707e-26
hsa_circ_0001573	409.348	163.886	1.3206	2.0159e-12	1.0697e-13	hsa-miR-203b-5p	87.4147	27.4045	1.6735	2.6311e-10	3.7184e-09
hsa_circ_0001551	409.348	163.886	1.3206	2.0159e-12	1.0697e-13	hsa-miR-196b-5p	21.9069	6.85114	1.677	0.001538	0.010971
hsa_circ_0001148	503.813	204.857	1.2983	2.2453e-14	1.2171e-15	hsa-miR-486-5p	55.9369	156.098	-1.4806	4.8036e-10	6.4249e-09
hsa_circ_0019656	881.673	368.743	1.2576	3.1569e-22	2.7139e-23	hsa-let-7i-5p	72832.6	161506	-1.1489	0	0
hsa_circ_0003253	1354	573.6	1.2391	4.7093e-32	8.4263e-33	hsa-miR-146a-5p	110.81	38.2858	1.5332	1.6454e-11	2.6222e-10
novel_circ_0017230	377.86	163.886	1.2052	2.0224e-09	1.0316e-10	hsa-miR-203a-3p	87.4147	27.4045	1.6735	2.6311e-10	3.7184e-09
hsa_circ_0002968	188.93	81.9429	1.2052	2.2397e-05	1.0878e-06	hsa-miR-203a-3p	87.4147	27.4045	1.6735	2.6311e-10	3.7184e-09
hsa_circ_0001330	566.79	245.829	1.2052	2.0726e-13	1.1136e-14	hsa-miR-203a-3p	87.4147	27.4045	1.6735	2.6311e-10	3.7184e-09
hsa_circ_0008325	283.395	122.914	1.2052	2.0746e-07	1.0333e-08	hsa-miR-203a-3p	87.4147	27.4045	1.6735	2.6311e-10	3.7184e-09
hsa_circ_0004227	188.93	81.9429	1.2052	2.2397e-05	1.0878e-06	hsa-miR-203a-3p	87.4147	27.4045	1.6735	2.6311e-10	3.7184e-09
hsa_circ_0002551	188.93	81.9429	1.2052	2.2397e-05	1.0878e-06	hsa-miR-200b-3p	68.2728	12.6276	2.4347	4.5854e-12	7.6322e-11
hsa_circ_0001014	377.86	163.886	1.2052	2.0224e-09	1.0316e-10	hsa-miR-200b-3p	68.2728	12.6276	2.4347	4.5854e-12	7.6322e-11
hsa_circ_0003625	377.86	163.886	1.2052	2.0224e-09	1.0316e-10	hsa-miR-200b-3p	68.2728	12.6276	2.4347	4.5854e-12	7.6322e-11
hsa_circ_0001486	472.325	204.857	1.2052	2.0288e-11	1.0604e-12	hsa-miR-200b-3p	68.2728	12.6276	2.4347	4.5854e-12	7.6322e-11
novel_circ_0006073	283.395	122.914	1.2052	2.0746e-07	1.0333e-08	hsa-miR-200b-3p	68.2728	12.6276	2.4347	4.5854e-12	7.6322e-11
hsa_circ_0005104	188.93	81.9429	1.2052	2.2397e-05	1.0878e-06	hsa-miR-374a-3p	31.9032	66.362	-1.0567	0.0030991	0.021493
hsa_circ_0005887	283.395	122.914	1.2052	2.0746e-07	1.0333e-08	hsa-miR-196b-5p	21.9069	6.85114	1.677	0.001538	0.010971
hsa_circ_0003489	188.93	81.9429	1.2052	2.2397e-05	1.0878e-06	hsa-miR-196b-5p	21.9069	6.85114	1.677	0.001538	0.010971
novel_circ_0007194	188.93	81.9429	1.2052	2.2397e-05	1.0878e-06	hsa-miR-486-3p	58.2765	149.382	-1.358	1.7013e-08	1.991e-07
hsa_circ_0037130	377.86	163.886	1.2052	2.0224e-09	1.0316e-10	hsa-miR-486-3p	58.2765	149.382	-1.358	1.7013e-08	1.991e-07
novel_circ_0001926	188.93	81.9429	1.2052	2.2397e-05	1.0878e-06	hsa-miR-449c-5p	40.8361	4.43309	3.2035	1.3105e-09	1.6924e-08
hsa_circ_0006556	283.395	122.914	1.2052	2.0746e-07	1.0333e-08	hsa-miR-200a-3p	32.7539	2.14938	3.9297	5.8067e-09	7.2487e-08
hsa_circ_0002688	377.86	163.886	1.2052	2.0224e-09	1.0316e-10	hsa-miR-143-3p	74.4408	9.67219	2.9442	2.6207e-15	4.7877e-14
hsa_circ_0005778	188.93	81.9429	1.2052	2.2397e-05	1.0878e-06	hsa-miR-374b-3p	10.4217	33.181	-1.6708	0.001476	0.010734
hsa_circ_0017041	188.93	81.9429	1.2052	2.2397e-05	1.0878e-06	hsa-miR-21-3p	117.404	302.793	-1.3669	6.6217e-16	1.2399e-14
hsa_circ_0005362	188.93	81.9429	1.2052	2.2397e-05	1.0878e-06	hsa-miR-486-5p	55.9369	156.098	-1.4806	4.8036e-10	6.4249e-09
hsa_circ_0001614	283.395	122.914	1.2052	2.0746e-07	1.0333e-08	hsa-miR-139-5p	301.591	107.2	1.4923	9.179e-28	2.3707e-26
hsa_circ_0005768	944.65	409.714	1.2052	2.488e-21	2.1291e-22	hsa-miR-4521	112.299	285.464	-1.346	1.0421e-14	1.8585e-13
hsa_circ_0005379	818.697	368.743	1.1507	1.215e-16	8.0287e-18	hsa-miR-486-3p	58.2765	149.382	-1.358	1.7013e-08	1.991e-07
hsa_circ_0008131	535.302	245.829	1.1227	1.0096e-10	5.2131e-12	hsa-miR-486-3p	58.2765	149.382	-1.358	1.7013e-08	1.991e-07
hsa_circ_0001307	787.208	368.743	1.0941	4.2457e-14	2.3003e-15	hsa-miR-122-5p	106.982	40.0321	1.4181	3.0997e-10	4.2212e-09
hsa_circ_0000233	346.372	163.886	1.0796	9.0257e-07	4.4827e-08	hsa-miR-203a-3p	87.4147	27.4045	1.6735	2.6311e-10	3.7184e-09
hsa_circ_0006157	692.743	327.772	1.0796	3.7281e-12	1.9718e-13	hsa-miR-200b-3p	68.2728	12.6276	2.4347	4.5854e-12	7.6322e-11
hsa_circ_0005720	692.743	327.772	1.0796	3.7281e-12	1.9718e-13	hsa-miR-196b-5p	21.9069	6.85114	1.677	0.001538	0.010971
hsa_circ_0058497	346.372	163.886	1.0796	9.0257e-07	4.4827e-08	hsa-miR-200a-3p	32.7539	2.14938	3.9297	5.8067e-09	7.2487e-08
novel_circ_0015419	598.278	286.8	1.0608	3.2199e-10	1.652e-11	hsa-miR-1-3p	50.1943	5.77645	3.1193	2.8566e-11	4.4575e-10
hsa_circ_0000344	755.72	368.743	1.0352	9.8027e-12	5.1822e-13	hsa-miR-200b-3p	68.2728	12.6276	2.4347	4.5854e-12	7.6322e-11
hsa_circ_0004930	251.907	122.914	1.0352	8.4699e-05	4.0606e-06	hsa-miR-196b-5p	21.9069	6.85114	1.677	0.001538	0.010971
hsa_circ_0067582	251.907	122.914	1.0352	8.4699e-05	4.0606e-06	hsa-miR-200c-3p	214.389	24.3148	3.1403	2.9549e-43	9.2217e-42
hsa_circ_0002805	251.907	122.914	1.0352	8.4699e-05	4.0606e-06	hsa-miR-143-3p	74.4408	9.67219	2.9442	2.6207e-15	4.7877e-14
hsa_circ_0000043	251.907	122.914	1.0352	8.4699e-05	4.0606e-06	hsa-miR-374b-3p	10.4217	33.181	-1.6708	0.001476	0.010734
hsa_circ_0004551	251.907	122.914	1.0352	8.4699e-05	4.0606e-06	hsa-miR-146b-3p	13.612	0	4.341	0.00012007	0.00097756
hsa_circ_0088300	251.907	122.914	1.0352	8.4699e-05	4.0606e-06	hsa-miR-10b-5p	269.688	31.166	3.1132	1.3697e-53	4.8852e-52
